# Supplementary material for: Genome-wide identification of the GATA gene family in melon (Cucumis melo) and analysis of their expression characteristics under biotic and abiotic stresses
Source: Front Plant Sci. 2024 Sep 13;15:1462924. doi: 10.3389/fpls.2024.1462924 (PMC11427367; doi:10.3389/fpls.2024.1462924)
Supplement: Supplementary file 4 [file DataSheet4.zip › Supplementary table 8.7.xlsx]

## Sheet: Table S1
Table S1 Relative expression level of CmGATA genes
ID	2^-△△Ct (Drought stress)
	CmGATA1	CmGATA3	CmGATA7	CmGATA8	CmGATA11	CmGATA15	CmGATA16	CmGATA19	CmGATA22	CmGATA24
CK	1.19171	1.26663	1.62131	1.30108	1.24045	1.06675	1.83203	1.09898	1.47524	0.822447
CK	0.913276	0.804942	0.619285	0.829138	0.870191	0.942901	1.28069	0.923878	0.875123	0.989324
CK	0.918813	0.980809	0.995965	0.926975	0.926419	0.994198	0.426211	0.984909	0.774586	1.22901
Relative expression	1.00793	1.01746	1.07885	1.01907	1.01235	1.00128	1.17964	1.00259	1.04165	1.01359
2^-△△Ct Std.Dev	0.12997	0.190258	0.413252	0.203378	0.162913	0.0508065	0.578352	0.0725696	0.309328	0.166861
12h	0.996389	2.00806	3.00729	0.929598	0.937417	1.03551	7.92555	0.790416	1.10662	4.99346
12h	1.30839	3.38421	9.48355	1.44661	1.48247	1.23638	6.92276	0.915913	1.5688	3.34055
12h	1.1361	3.79886	1.97377	1.43241	1.28492	1.09981	8.76504	0.905253	1.77303	2.54702
Relative expression	1.14696	3.06371	4.82154	1.26954	1.23493	1.1239	7.87111	0.870527	1.48282	3.62701
2^-△△Ct Std.Dev	0.127604	0.765409	3.32343	0.240444	0.225305	0.083754	0.753089	0.0568142	0.278773	1.01909
24h	1.237	5.54058	6.83508	1.12128	0.941304	1.48014	2.99711	0.780437	3.48822	9.69343
24h	1.40382	7.83648	9.05532	1.3231	1.22621	1.37171	3.63382	0.81718	4.48854	7.5885
24h	1.69323	8.25249	9.14824	1.71781	1.46343	1.60037	16.3287	0.935271	5.46019	8.41096
Relative expression	1.44468	7.20985	8.34621	1.3874	1.21032	1.48407	7.65321	0.844296	4.47898	8.5643
2^-△△Ct Std.Dev	0.188485	1.19251	1.06921	0.247739	0.213454	0.0933933	6.14	0.0660546	0.805082	0.866151
48h	1.34086	76.2855	60.3797	1.52421	0.943521	1.51628	16.5405	0.634704	29.2333	95.5865
48h	1.63171	67.5629	70.5813	2.00855	1.69542	2.00182	22.4394	1.33438	22.4718	69.457
48h	1.78582	75.0374	78.9976	3.08192	1.29823	2.96331	17.3684	1.35488	32.2699	66.2156
Relative expression	1.58613	72.9619	69.9862	2.20489	1.31239	2.16047	18.7828	1.10799	27.9916	77.0864
2^-△△Ct Std.Dev	0.184494	3.85155	7.61236	0.650909	0.307126	0.601302	2.60765	0.334766	4.0953	13.1483
ID	2^-△△Ct (Heavy metal lead stress)
	CmGATA1	CmGATA3	CmGATA7	CmGATA8	CmGATA11	CmGATA15	CmGATA16	CmGATA19	CmGATA22	CmGATA24
CK	1.00599	0.930109	1.42662	1.1037	1.22067	1.04409	1.20896	1.24546	1.90813	0.65845
CK	0.946923	1.22697	0.976266	0.893815	0.779628	0.915569	0.865645	0.989328	0.612756	0.779327
CK	1.04976	0.876257	0.718	1.01368	1.05078	1.04609	0.955537	0.811578	0.855274	1.94876
Relative expression	1.00089	1.01111	1.04029	1.00373	1.01703	1.00192	1.01005	1.01546	1.12539	1.12884
2^-△△Ct Std.Dev	0.0421377	0.154211	0.292813	0.0859731	0.181632	0.0610637	0.145362	0.178093	0.562268	0.581862
12h	0.975773	0.638483	0.21688	0.695902	0.864534	0.983641	0.476573	0.554035	0.431835	1.48253
12h	1.27275	0.499201	0.444846	0.947722	1.67088	1.49324	0.664523	0.871949	2.15208	0.963115
12h	0.940263	0.590358	1.01269	0.856369	1.23536	1.0734	0.668209	0.7284	1.1965	0.356383
Relative expression	1.06293	0.576014	0.558139	0.833331	1.25692	1.18343	0.603102	0.718128	1.26014	0.934008
2^-△△Ct Std.Dev	0.149072	0.0577591	0.33462	0.104088	0.329542	0.222116	0.0894821	0.129991	0.703728	0.460207
24h	15.3246	1.06505	0.745111	0.776137	1.00124	1.17992	0.492287	0.753129	0.572527	1.95129
24h	13.3772	0.840636	0.66016	0.889712	1.34814	1.45111	0.582547	0.960604	2.39107	0.857514
24h	13.0647	1.05023	1.03007	0.759611	1.016	1.07939	0.530539	0.838099	1.88165	0.551426
Relative expression	13.9222	0.985303	0.811782	0.808487	1.12179	1.2368	0.535124	0.850611	1.61508	1.12008
2^-△△Ct Std.Dev	0.99986	0.102474	0.158205	0.0578299	0.160163	0.156993	0.0369911	0.0851622	0.765971	0.600891
48h	0.844361	0.786949	0.541561	0.620544	0.583898	0.5441	0.442753	0.871943	19.2016	0.643061
48h	0.81158	0.707253	0.530628	0.602253	1.15587	0.840156	0.671746	0.739642	23.4505	1.67482
48h	0.879027	0.87331	1.33315	0.587946	0.767118	0.605944	0.547925	0.885998	21.6426	0.502019
Relative expression	0.844989	0.789171	0.80178	0.603581	0.835628	0.6634	0.554141	0.832527	21.4316	0.939967
2^-△△Ct Std.Dev	0.0275384	0.067811	0.375762	0.0133408	0.238478	0.12751	0.0935896	0.0659305	1.74101	0.5228
ID	2^-△△Ct （Fusarium wilt：Roots）
	CmGATA1	CmGATA3	CmGATA7	CmGATA8	CmGATA11	CmGATA15	CmGATA16	CmGATA19	CmGATA22	CmGATA24
CK	0.919424	1.02802	1.0341	0.949545	0.982857	0.960583	0.981895	0.93601	1.02669	1.01437
CK	1.11955	1.01252	1.05966	1.07988	1.01046	1.18933	1.06813	1.00253	0.935196	1.09715
CK	0.971494	0.960714	0.912584	0.97523	1.00691	0.875312	0.953476	1.06566	1.0415	0.898537
Relative expression	1.00349	1.00042	1.00211	1.00155	1.00008	1.00841	1.00117	1.0014	1.00113	1.00335
2^-△△Ct Std.Dev	0.084776	0.0287792	0.0641613	0.0563721	0.0122618	0.132583	0.0487518	0.0529371	0.0470118	0.0814578
12h	1.41359	1.16558	1.07438	0.638357	0.889259	1.3504	1.0418	0.839821	1.34876	1.04915
12h	0.98993	1.08446	0.911693	0.461878	0.861504	0.93029	0.928092	0.626914	1.35445	0.919513
12h	1.21213	1.14231	1.17198	0.587039	0.981589	1.40443	0.995498	0.724164	1.30351	1.24795
Relative expression	1.20522	1.13078	1.05269	0.562424	0.910784	1.22837	0.988464	0.7303	1.33557	1.07221
2^-△△Ct Std.Dev	0.173027	0.0341061	0.107364	0.0741197	0.0513331	0.211928	0.0466885	0.087027	0.0227907	0.135072
24h	1.84622	0.868089	0.998222	0.771141	0.900146	1.13373	1.30347	1.27576	0.969963	1.05645
24h	1.36554	0.825706	0.854096	0.551099	0.89464	0.930784	0.999144	1.30322	0.979175	0.938764
24h	1.85228	1.22656	1.09792	0.718374	0.938722	1.43861	1.45008	1.38907	1.05765	1.29925
Relative expression	1.68801	0.973452	0.983411	0.680205	0.911169	1.16771	1.2509	1.32268	1.00226	1.09815
2^-△△Ct Std.Dev	0.228035	0.179809	0.100089	0.0937986	0.0196118	0.208706	0.187809	0.0482617	0.0393447	0.150091
48h	0.879784	0.72767	0.996974	0.415325	0.689736	0.704731	0.737355	0.5286	0.878496	0.769632
48h	0.834765	0.742411	1.01983	0.391651	0.737936	0.599954	0.672014	0.51348	0.992473	0.693504
48h	0.910798	0.729296	0.99459	0.360613	0.777595	0.662771	0.741708	0.412579	0.760973	0.810348
Relative expression	0.875116	0.733125	1.0038	0.389196	0.735089	0.655819	0.717026	0.484886	0.877314	0.757828
2^-△△Ct Std.Dev	0.0312154	0.00659927	0.0113792	0.0224031	0.0359244	0.0430568	0.0318775	0.0515005	0.0945134	0.0484263
ID	2^-△△Ct（Fusarium wilt：Stems）
	CmGATA1	CmGATA3	CmGATA7	CmGATA8	CmGATA11	CmGATA15	CmGATA16	CmGATA19	CmGATA22	CmGATA24
CK	1.16973	1.155	1.01649	1.13653	1.08784	1.12194	1.23153	1.12146	1.09931	1.10261
CK	0.882273	0.834429	0.94807	0.932372	1.0635	0.935111	0.950192	0.956337	0.961904	0.961364
CK	0.968973	1.0376	1.03767	0.943696	0.864368	0.953161	0.854562	0.932404	0.945686	0.94339
Relative expression	1.00699	1.00901	1.00074	1.0042	1.00524	1.0034	1.01209	1.0034	1.0023	1.00245
2^-△△Ct Std.Dev	0.120394	0.132423	0.0382349	0.093684	0.100102	0.0841418	0.16	0.0840519	0.068917	0.071199
12h	0.796795	1.05795	1.02802	0.353776	1.17911	0.62533	0.672513	1.28632	2.62904	1.26172
12h	1.18292	1.71641	1.19464	0.474166	1.22081	0.85439	0.984345	1.37152	3.01809	1.61493
12h	1.07775	1.06253	1.1568	0.436811	1.49337	0.837438	1.02647	1.41956	2.97881	1.53616
Relative expression	1.01916	1.27896	1.12648	0.421585	1.29776	0.772386	0.894443	1.35913	2.87531	1.47094
2^-△△Ct Std.Dev	0.16299	0.309325	0.071319	0.0503145	0.139356	0.104214	0.157867	0.0550959	0.174879	0.151392
24h	5.31896	2.17274	3.26013	0.748064	0.751849	3.52453	4.82391	2.93453	9.87008	8.7816
24h	6.71351	2.73204	3.06918	0.767533	0.795121	3.60093	5.39509	3.27381	10.269	9.38908
24h	5.46606	2.9297	2.75348	0.789421	0.781594	4.09584	6.04872	3.39316	11.3351	9.44433
Relative expression	5.83285	2.61149	3.0276	0.768339	0.776188	3.74043	5.42257	3.2005	10.4914	9.205
2^-△△Ct Std.Dev	0.625615	0.320566	0.208922	0.0168933	0.0180745	0.253241	0.500404	0.19428	0.618432	0.300237
48h	2.41076	1.08382	2.2468	2.15549	0.673004	2.62204	3.34926	4.66704	6.27826	10.572
48h	2.86244	1.7059	2.76206	2.96658	0.724103	3.60331	4.69576	6.18465	8.99273	12.4651
48h	4.40234	1.72142	2.89443	3.29654	1.18142	4.43847	6.05018	8.28536	10.6387	15.0058
Relative expression	3.22518	1.50371	2.63443	2.8062	0.859508	3.55461	4.6984	6.37901	8.63655	12.6809
2^-△△Ct Std.Dev	0.852557	0.296978	0.279371	0.479438	0.228577	0.742352	1.10265	1.48355	1.79786	1.81651
ID	2^-△△Ct （Fusarium wilt：Leaves）
	CmGATA1	CmGATA3	CmGATA7	CmGATA8	CmGATA11	CmGATA15	CmGATA16	CmGATA19	CmGATA22	CmGATA24
CK	1.01331	1.07332	1.06614	1.06701	1.10868	0.990456	1.07651	1.04489	1.02517	1.09126
CK	0.955566	0.990925	0.966256	0.971124	1.00383	0.960172	0.979995	1.01865	0.94859	0.973658
CK	1.03276	0.94022	0.970719	0.965062	0.898536	1.05152	0.947889	0.93952	1.02831	0.941167
Relative expression	1.00054	1.00149	1.00104	1.00107	1.00368	1.00071	1.00147	1.00102	1.00069	1.00203
2^-△△Ct Std.Dev	0.0327798	0.0548495	0.0460698	0.0466975	0.0857892	0.0379903	0.0546606	0.0447865	0.0368635	0.0644742
12h	0.602963	0.600122	0.727504	0.390114	0.618987	0.434122	0.695949	1.14582	0.696838	0.584649
12h	0.634302	0.64154	0.906033	0.399765	0.679419	0.49253	0.863207	1.18773	0.725435	0.704709
12h	0.527354	0.616565	0.845945	0.41077	0.750275	0.427432	0.85866	1.13398	0.682468	0.819112
Relative expression	0.588207	0.619409	0.826494	0.400217	0.682894	0.451362	0.805939	1.15584	0.70158	0.702823
2^-△△Ct Std.Dev	0.044891	0.0170277	0.0741703	0.00843863	0.0536542	0.0292386	0.0777963	0.0230603	0.0178591	0.0957285
24h	1.01275	0.599388	1.01121	0.146752	0.954375	0.66422	0.704681	0.0225473	0.794586	0.740355
24h	1.19711	0.68702	1.09835	0.162383	0.989117	0.707342	0.828238	0.0240716	0.844167	0.821191
24h	1.16955	0.707756	1.23363	0.169016	1.19493	0.755873	1.02698	0.0280464	0.810412	0.994644
Relative expression	1.12647	0.664721	1.1144	0.159384	1.04614	0.709145	0.853299	0.0248885	0.816388	0.852063
2^-△△Ct Std.Dev	0.081197	0.046967	0.0915062	0.00933337	0.106162	0.0374388	0.132765	0.00231809	0.0206778	0.106083
48h	0.650539	0.777351	1.04473	0.290969	0.970454	1.96392	1.31206	0.455838	0.738398	0.925036
48h	0.743089	0.93293	1.19078	0.321804	1.08324	2.16405	1.32303	0.4953	0.752045	0.991008
48h	0.661147	1.04298	1.05984	0.307955	1.05231	1.75739	1.48195	0.485202	0.643273	1.01047
Relative expression	0.684925	0.917752	1.09845	0.306909	1.03534	1.96179	1.37235	0.47878	0.711238	0.975506
2^-△△Ct Std.Dev	0.0413554	0.10897	0.0655773	0.0126098	0.0475851	0.166025	0.0776273	0.0167379	0.0483806	0.0365617

## Sheet: Table S2
Table S2 CmGATA Family Member Information
Gene ID	Transcript ID	Chromosome	Start positions	End positions	Number of amino acids	Molecular weight	Theoretical pI	Instability index	Aliphatic index	Grand average of hydropathicity	Subcellular localization	Sequences
CmGATA1	MELO3C018614.1	chr01	1534633	1541308	313	33606.3	5.12	45.32	69.42	-0.601	nucl: 6.5, cyto_nucl: 5, chlo: 4, cyto: 2.5	>MELO3C018614.1
CmGATA2	MELO3C015945.1	chr01	30943628	30945678	170	18530.2	9.38	48.54	67.76	-0.523	mito: 6, chlo: 4, cyto: 3	MPDSNFQDAMYGSGVMNDGGRDLGNIQNRVDDEDDDINGGEESIDNPQMRFEDSGGMSGSVSVISRVEDVVPSTYVSGSDYNPLTGNGGADQLTLSFRGEVYAFDSVSPDKVQAVLLLLGGYEIPSGIPAIGSVPVNQQGADGFPVRSVQPQRAASLSRFREKRKERCFEKKIRYSVRKEVALRMQRKKGQFISSKAIGDEVGSSSVLSQTLDSGQDDGLLETSCTHCGTSSKSTPMMRRGPAGPRTLCNACGLKWANKGILRDLSKVSNPSIQEPSAKEIEQSDGEAANESNAAINVDILTSNGDKKPQKRV
CmGATA3	MELO3C024287.1	chr01	34565087	34570361	303	33882.6	6.39	45.6	63.37	-0.874	nucl: 11, chlo: 1, plas: 1	>MELO3C015945.1
CmGATA4	MELO3C024448.1	chr01	35749345	35751124	338	37031.2	6.22	50.56	60.59	-0.594	nucl: 13	MLKGEVIGDSLIMAFLMNRAADHSPSTFNPSLMTAVSEQGLFELEAEKQRACVHCRATRTPLWRAGPAGPRSLCNACGIRYRKMKMNSNNDGEVNNNNNNNNNNNNKMGKGKKMGGGGSLKLRVVRLGREIMVHRRPTTAMEDNGVAESIGEEEQTAAMLLMALSSGYVS
CmGATA5	MELO3C015468.1	chr02	1926210	1928711	383	42090.2	8.13	56.91	66.76	-0.448	NA	>MELO3C024287.1
CmGATA6	MELO3C011130.1	chr03	26086792	26088622	365	39968.3	5.41	55.43	64.49	-0.612	nucl: 13	MDSIHPSDGRMHISHAPHSMHTQSVQEQEHHDLHYMSNGNGLADEHENEGHGIMVVEREVQSDHGDLAENRGVMVDRGGENCDQLTLSYQGQVYVFDSVSPEKVQAVLLLLGGREVPLRVPSIPITNQPNDRHLTDEAFNQALANIPPRLSVPQRLASLIRFREKRKERNFDKKIRYTVRKEVALRMQRNKGQFTSSKPSHEDSSLAMASWESNESWSSDGNGSQQQEILCRHCGISEKSTPMMRRGPDGPRTLCNACGLMWANKGTLRDLSKTPNQGGQTATFNRNENAVQNGDSESNPKGV
CmGATA7	MELO3C011079.1	chr03	26511985	26517564	293	31694.2	6.6	47.43	62.56	-0.673	nucl: 11, chlo: 2	>MELO3C024448.1
CmGATA8	MELO3C011078.1	chr03	26519205	26526401	412	45382.9	5.03	41.3	68.57	-0.546	nucl: 9, cyto: 2, chlo: 1, pero: 1	MEVNKFLIGGYFDGGVGEFSQEMTKAAEHFTIDDLLDFSNEDTIMTDGCFDNVAGSSTDSSTITAVDSCNSSVSGGDHHHFHGNIGSRSFDESQFSGDLCVPCDDLAELEWLSNFVEDSFSTEGKDLQVLNYLSNSHSISKPQTPETSSSSALPPSVSIPSDSSNNSPRFPAETPLPCKARSKRSRTAPCDWTTRLLHLLSPADPKPPKSSSSKKKDAPNGDSSGRKCLHCQAEKTPQWRTGPMGPKTLCNACGVRYKSGRLVPEYRPAASPTFISAKHSNSHRKVLELRRQKELQIAQQQQFVNQSAIFGVTNGCDEYLISHHTGPSVRHMIWRMLV
CmGATA9	MELO3C003335.1	chr04	218657	225048	541	60483.8	6.58	56.7	69.89	-0.665	nucl: 10, chlo: 4	>MELO3C015468.1
CmGATA10	MELO3C003466.1	chr04	1341476	1343113	352	39146.9	5.47	44.93	54.06	-0.792	nucl: 12, chlo: 1	FPLPFLPSPFFLFSIFTIITSLDHSSTSFFLFNSFFFDLLFFIIMAPPYRDSFPSDHDDLDHLHYSSSHHHLFFPIVTPAQASSSSSSSLSFTALDHSMISDDPRSVELKHEGGGIMGCNNDQSIGNHEDHIEETGLRFTIWKQIDKRETSSCCENNNNDNTHNDSVKWSSSSSSSSKIKFMINSNLQTETTPTRTIDSGRNVQDLNPPSPSPSSIEQTNKRTSATTLHEGGAIIRTCSDCNTTKTPLWRSGPRGPKSLCNACGIRQRKARRAMAEAAAAATNGGAVVLKTNKAVQHKITTKPATTMTTTTALKRKYKDEVVVVSGHGGGDKGGGRKAKLCFEEIKMGGRLSEISSSYQRVFPQDEREAAILLMTLSYGLLHG
CmGATA11	MELO3C012992.1	chr04	15303307	15304741	357	39072.5	6.02	50.82	56.89	-0.482	NA	>MELO3C011130.1
CmGATA12	MELO3C026892.1	chr04	25522389	25523601	290	32159.4	9.38	66.07	64.21	-0.687	nucl: 14	MEAPEYFQINAYSSQFSSPDHADASTTAAAAPEHFIVEELLDFSNNEDDAVFTDAGGGGGGGGLFYNNNNTTSNDHNNNNNSAESSAITVMESCNSSSSFFEDISGSNLGDAHFSSELCVPYDDLAELEWLSNFVEESFSSEDMQKLELLSGVKVKSDEIPAQSPQPTATRTAAAIFKPEIVSVPAKARSKRSRALPSNWNNSSLLPLSPTAEPEITAPIGQPYSIKKPLPKVAATAKKKDNPDVGFSSGEGRKCMHCATDKTPQWRTGPMGPKTLCNACGVRYKSGRLVPEYRPAASPTFVLTKHSNSHRKVLELRRQKEILRAQQQQQQHLLLDHRQDMIFDASNGDDYLIHQHVGPDFRQMI
CmGATA13	MELO3C014645.1	chr05	675667	676418	183	20503.8	9.46	34.64	49.13	-1.088	nucl: 14	>MELO3C011079.1
CmGATA14	MELO3C023076.1	chr05	6976878	6979364	288	31113.7	6.27	66.9	61.32	-0.586	nucl: 12, cyto: 1	MYARAQPLTMGDQIADCGDSGEPLDNRLVRYGAHSLEDGGGVGGMVEVLNPDAVYVPAGDGSDLAVQRSDGSNQLTLSFRGQVYLFDAVSPEKVQAVLLLLGGCELSSGQQSVDLVNPNQRNALDFPGRSSQPQRAASLNRFRQKRKERCFEKKVRYGVRQEVALRMQRNKGQFTSSKKSDGSYSHGNVSELGQDESPPETSCTNCGISSMSTPMMRRGPSGPRSLCNACGLFWANRGTLRDLPKRSQDHPVTPAEQCESDGGKDLDCRHGNHAPSNLVSFSNGDNSALMAEH
CmGATA15	MELO3C006696.1	chr06	5068333	5070031	147	15949.2	9.71	68	67.01	-0.797	nucl: 8.5, cyto_nucl: 5.5, chlo: 3, cyto: 1.5	>MELO3C011078.1
CmGATA16	MELO3C013904.1	chr06	32338959	32345347	565	63040.7	6.15	56.56	73.15	-0.565	nucl: 14	MKLVDVRASDKFMAAANPQPLQARPFQEHVQVPSMMGDDDGEYEDGGGGGGGGDVMDDVEEAHMTSVSVANHGGLVMASRTSELTLSFEGEVYVFPAVTPEKVQAVLLLLGGRDVPAGVPTMEVPYDHNNRGMVDTPKRSNLSRRIASLVRFREKRKERCFDKKIRYTVRKEVAQRMHRKNGQFASLKESSGASSWESAHSCLQDGTRSETVLRKCQHCGVSENNTPAMRRGPAGPRTLCNACGLMWANKGTLRDLSKGGRNVSLDHMEPETPMDVKPVIMEGEFSGIQDEHGTPEDPSKTMTEGSSNPSIDLDEEVTPFIHQDINYQIPVTKISPFTQLLMSTNWFIPDWCSGILFSVLLSTKDINETTGDLTNSLPMRIVNHSSNDDEQEPLVELAN…
CmGATA17	MELO3C016870.1	chr07	1492185	1494527	413	45820.3	7.12	46.8	51.26	-0.993	nucl: 12, chlo: 1	>MELO3C003335.1
CmGATA18	MELO3C016391.1	chr07	22294675	22297058	254	26728.2	9.21	53.1	49.29	-0.619	chlo: 9, nucl: 2, extr: 2	MGKHGPCCHCGVTSTPLWRNGPPDKPVLCNACGSRWRTKGTLANYTPLHARADPDEYEDHKVSRMKSISLNKNKEVKLLKRKLQQADGSSGWMIPDQGQGYHRVVDEDTSNRSSSGSAISNPESCAHFSSADASDLTGPAQSIVWESMVPSRKRTCVNRPKQSPVEKLTKDLYSILREQRSSYFSEASEDDLLFESEKPMVSVEIGHGSILIRHPSSIAREEESEASSISVDNKQCLVNEVYSPHSTTVLVCSENKGINFPTSRIGKMKNPYGSGVQQEQIKRNDSHHECLQILANHNSPLCDVDLNDIINYEEFARQLTNEEQQQLMKYLPQIDIAEFPDTLKSMFDSPYFKENLTSFQQLLSEGIFDVSFLGTKVEDCKTLKRLVLYNSSKSKWVER…
CmGATA19	MELO3C027391.1	chr07	22530241	22531874	372	41925.4	6.02	69.06	71.51	-0.293	NA	>MELO3C003466.1
CmGATA20	MELO3C007831.1	chr08	5597087	5598284	222	25181.3	7.59	49.41	31.31	-1.098	nucl: 12, chlo: 1	MEGPEYFQPGFSSQFSTEDRQSSDANKTTAAAVPPTTADHFIVEDLLDFSNDDDVVFTDGAFDNQTPTSTDSSSLTLLDSCNSYPNTGNAHNYHFADANFSTDLGVPYDDLAELEWLSNFVEDSFSTDDLEKLSLISGMNSQTDVHDDDASKTREFQSGFNPRNHSPAFRHEMSVVPAKAARSKRSRAAPCIWNSRLSVLSPTNSSSETDVVVTLTPHPNTAKKTTKKKEIPDDTSSAAGNNGEGRKCLHCATDKTPQWRTGPMGPKTLCNACGVRYKSGRLVPEYRPAASPTFVLTKHSNSHRKVMELRRQKEMMRAQQQQQYLHHESMGFDHVSNDDDYLIHQHIGPLYQ
CmGATA21	MELO3C007882.1	chr08	5943951	5944790	274	30940.3	8.24	54.9	50.91	-0.955	nucl: 14	>MELO3C012992.1
CmGATA22	MELO3C012426.1	chr10	561751	565370	353	38260.8	5.75	55.33	64.67	-0.561	nucl: 13	HIFALNPLLSLLKNPIPHSTLPKSIYFPFTSSSLMELPEYLVGGYYGTGASQFSPHNKKSTSEHFPVDEYLLDFSNEDVAMHGGFFDNVAGNCSDNSSTLTAIDSCNSSVSGGDNQLLGKFESGSFCEAQFSSELCIPCDDLAELEWLSNFVEESFSTEEIDKDFPAIPFISGGISSAATPETSSSSGATAFGYGNAKTTTFFHSEALTLPGKARSKRSRATPCDWSTRLLQATAPEKTEGAMGKPETTSGRKCLHCAAEKTPQWRTGPMGPKTLCNACGVRYKSGRLVPEYRPASSPTFVSTKHSNSHRKVMELRRQKEMQHQEQFVSQSSIFSRSNGCDEYLIHRHNGGDFSHMM
CmGATA23	MELO3C023350.1	chr11	1826644	1828431	334	36360.4	5.85	62.05	59.55	-0.583	nucl: 14	>MELO3C026892.1
CmGATA24	MELO3C021288.1	chr11	28310111	28311530	139	15071.1	9.66	54.75	52.01	-0.923	nucl: 11, mito: 2	MDYQTETASVNYKCEQDDCSNLEAEFSSTVDDILYSSQAMTMDVDVSLEWLSAFVEECLSTKGSTHPLPPPSQLSTQLNNPPTKPSSLSQLVPTSSNSQFTHFPAVPGKARSKRRRRTPSNKMSVLPLISRRLRQLNLLQNKHSLQLTSSTDPLLLQQTYWLADSELLLPPEARGGEREKTVDMGQIKTTVEKSVKKQQQGAGSGRRCSHCQAQRTPQWRSGPLGPKTLCNACGVRYKKSGRLLPEYRPANSPTFVSLLHSNSHKRVMEMRMMNASSSTSTPTPTCPSSS
												>MELO3C014645.1
												MDDLVVNEMNQMTANNQGLARNNEMMSEPNYNPHQIVWSKDLKTYVLKSNNYGQLHPSSYSTTTHQAKPIATSTPNNSTPNLPLPKKGHNNDLYTLLNPASRISDDHEAEASSGGRRKGSRRRRASATNDVERRCTNYNCNTNFTPMWRKGPLGPKSLCNACGIRYRKETMNKEAMAAENSNG
												>MELO3C023076.1
												MESSLAFMDDLLDFSSDIGEEDEEDDAVPPFSVKSKSSSTTAPDSSDLNAAAMHPDDSSSCRVLPEEDYAEEELEWLSNEDAFPAVETFVDILSDHHHHHAPQPPPLTSVSKQNSPVSVLESTSISSHGETINGGNKTSVHGSSILMSCCGGLKVPGKARSKRRRGRHISGHHLWFKQQPSSKNLKQVVPTTETAAAVAATTGAAGIGRKCLHCGAEKTPQWRAGPFGPKTLCNACGVRFKSGRLVPEYRPASSPTFSADLHSNSHRKVMEMRRQKQLGMVVNPMDKG
												>MELO3C006696.1
												MMDPSDRGSESEDMSGKNSSGVSSEESQVNEQNKKTCADCGTSKTPLWRGGPAGPKSLCNACGIRSRKKRRAILGLSKGVVEDKKNKKSSNISSNSKLRDSLKQRLLALGREVLMQRSTVERQRKKLGEEEQAAVLLMALSCGSVYA
												>MELO3C013904.1
												MHPYPPGLPHVLEFIFHLHNPQRVEVVTILLIAASKDFPSTPLWRNGPPDKPVLCNACGSRWRTKGTLANYTPLHARADPDEFEDKRISRWKNLSMCKNKEVKLLKRKQYQDNGLVVGVIPDHAQSFHKVVDEDTSNRSSSGSAISNSESCAQFGGADASDLTGPSQSTAWEAMVPSRKRTCVGRPKSTAVEKLTKDLYTILREQQSYFSGSSEEDLLFENETPMVSVEIGHGSVLMRHPSSIAREEESEASSISVDNKQFSLNEVHSESSILPVHYEAQNTFVNFSTLGIGRKHSTGQGFLNEQIKRDRPQSERMQALGNRNSPLCNIDLTDILNFREFTKQLTSENQQELMKYLPSVDTEELPDSLNSMFESPQFKENLNSFKQLLTEGVFDFSFPG…
												>MELO3C016870.1
												MNNPLYPSSSSFVEKQKQEEQEDPNLKLYIFSSSSSSNTSSQLAFSTCFSTNTPTTTTTQHHHHQTVNLHLHHHLLQQSHHQLLLHHHQDEKFSGGSREEESEVILSSSSMKEGCESRLLEKQVEEDDDNDHHQIMMKKQDDHSGSTKYWMSSKMRLMQKMMINTNHNYKTKVIINGTDHGGANNSDHHQKATRNYNSNNEGNGGKWETMTGKSSSSSISCNSSNIGSVQNNGVRVCSDCNTTTTPLWRSGPQGPKSLCNACGIRQRKARRAMADLAANSSRGLVAETTEAAASGKKEKHKEKKSRLSCEGDNNNGGNNNVGDHAKINDKYCNKNTDDHISNNNNLKSKSEIGMMNNEVSFDTTHNFTLRLSKTTSTTTTTSGPSAFGKVFPRDEEEAA…
												>MELO3C016391.1
												MMHHYGGGGGGGGGGASSFSLFLSVPNHGAADMYSSSTNYASSSSSSSSSPSSVDCTLSLGTPSTRSSEFDSDKRAAARNPHRRSAGSYVSNFCWDLLHPKHKTSGRGAGGAASNNNITAAVSNSGDPLLARRCANCDTTSTPLWRNGPRGPKSLCNACGIRFKKEERRAAAATVNSSTAESNHHHHSMFNGSYTNSSTWVPQQLPATTQKHPCLSAAIGNDDVGPENGISFLSWRLNVANTDHRPTLVHDFTR
												>MELO3C027391.1
												FFFFFFFFLLSSLSPFHPLLCNHSLLSLSPLFSGTFLGISHFFFSFFFFPFNPHFLFSISSLFSLLPIMECVRLSPQLCFNPQNVVSSDDFFVDQLLDLSDHDEFLQDQTPDDDDDDDKPSVSLSNFVSAQEIHQDSIVSDLPSLPSSELTVPADDLEDLEWLSHFVEDSFSGFSAPFPSLMKSSKEISTLEEQLEDDGSVSPPEPCFKTPIPVKARSKRRRTSGRVWCLRSPSLTDSSSCSTTSSSSSSPASPWLIISNRFEPEIPVTKKRRRKSPSEKSRITIGAQPPRRCSHCGVQKTPQWRTGPLGAKTLCNACGVRFKSGRLLPEYRPACSPTFSSELHSNHHRKVLEMRRKKEVTAPAEFLTVEKN
												>MELO3C007831.1
												MMQRCGSYQCYSAGECSCNGYYGQQGTYFSLPTYNNYYETEHYSFESSSPVDCTLSLGTPSTRMTEYDEKRREEQHSASNFTWDLPRTKHPHSSKTTRRSSANSGSDKSNANNGDQMFARHCANCDTTTTPLWRNGPSGPKSLCNACGIRYKKEERKAASSGQQANSMYRNEASSWLQHHSHSQRTPRFSHGIANELNPSVAFLTWSLNDTEQPQLYYDFTS
												>MELO3C007882.1
												MDMDSAFNMHLIKDFTFKSTPKLHFDDFWSSNLQNASSPSSDHIFVDQFLNFSDEEQQEDGEKNNHSSLSPPLQLQQHHDTDQNSNHSSTNSSEDDFWSISSTDFEDLAWLSQLVADSTQEEYSAPPPPPSVFSTHKPRNPLPKIQSYLNTPFPSKPRTKRPKISAGVWSLTPLPAKKSKKNPADEGSGRVQAGRRCSHCGVQKTPQWRAGPLGAKSLCNACGVRFKSGRLFPEYRPACSPTFSNELHSNHHRKVLEMRRKKEREKPHSGVELV
												>MELO3C012426.1
												MIGNNFVDEIDCGSFFDQIDDLLDFPVEDVDTGLPPAKGGDSTNSFPTIWPTHSESLPGSDSVFSANSNSDLSAELSVPYEDIVQLDWLANFVEDSFCGGSLTMNKEEPKDLTHNQFQTSSPVSVLESSSSCSSDKTLQPRSPEPTVATPGQQRGRARSKRPRPATFNPRPPIQLISPASSVTETTTPDQTLQLVPKAPSDTENFAESRPSVKLPKHGAAASGTQKIKNKKIKLSFSLAPPLEAGAGNQNLPSSQSVRKCMHCEITKTPQWRAGPMGPKTLCNACGVRYKSGRLFPEYRPAASPTFIPSLHSNSHKKVLEMRNKTDENTAAITISVQPELIPNPNSAISMDYM
												>MELO3C023350.1
												MEFLEAKALKSSFHWELAMKSAQQDALVEEVWCLNGANLVSGEDFEIEEFLNFSNGDLEHGSSLRPQEDDDCEEFEKNRFSLSSNSNQTGGSPVVGDEDSKSLLAVELAFPGDSLTDLEWVSQFVDDSSSEFSCPAVAFNRSEPEKKLTGTVISCLPTFFPVRPRTKRSRQSRQAKSAGSSLNQSPSSSSSSTSSGVSSAAPWFIFSDAGENVDSLNVTGEPPKKQRKKPSSPSPSSTGLLPTGSTGQIPRRCSHCLVQKTPQWRTGPNGAKTLCNACGVRYKSGRLFPEYRPALSPTFCSGVHSNSHRKVLEMRKTKEVSQPATELAPMVPSY
												>MELO3C021288.1
												MMDPIEEGSEFKDAGKTSPMESEQNKKTCADCGTTKTPLWRGGPAGPKSLCNACGIRSRKKRRSLLGLNRGGEVERKNKGSSNNRNNNGGGNQGKIGGESLKWRSMAFGRKELMQRTQLGEEEQAAVLLMALSYGSVYA

## Sheet: Table S3
Table S3 Repetitive and homologous gene pairs Ka/Ks values
Segmental duplications
Seq_1	Seq_2	Ka	Ks	Ka/Ks
MELO3C024448.1	MELO3C012992.1	0.254022	1.57382	0.161404
MELO3C015945.1	MELO3C021288.1	0.43468	2.66036	0.163391
MELO3C015468.1	MELO3C016870.1	0.62106	NaN	NaN
MELO3C003335.1	MELO3C013904.1	0.222754	1.59585	0.139583
MELO3C006696.1	MELO3C021288.1	0.186768	1.32195	0.141282
MELO3C027391.1	MELO3C007882.1	0.417397	2.7163	0.153664
Tandem duplications
Seq_1	Seq_2	Ka	Ks	Ka/Ks
MELO3C011079.1	MELO3C011078.1	0.461156	NaN	NaN
Arabidopsis thaliana vs Cucumis melo
Seq_1	Seq_2	Ka	Ks	Ka/Ks
AT1G51600.1	MELO3C024287.1	0.282422	1.99232	0.141755
AT2G18380.1	MELO3C007831.1	0.544107	2.00116	0.271896
AT3G16870.1	MELO3C006696.1	0.405508	2.1394	0.189543
AT3G06740.1	MELO3C006696.1	0.311193	2.20647	0.141037
AT3G50870.1	MELO3C016391.1	0.402342	3.29887	0.121963
AT3G51080.1	MELO3C007882.1	0.434147	2.16927	0.200135
AT3G16870.1	MELO3C021288.1	0.380858	2.91214	0.130783
AT3G06740.1	MELO3C021288.1	0.269561	NaN	NaN
AT4G26150.1	MELO3C015468.1	0.537442	2.30234	0.233433
AT4G32890.1	MELO3C011130.1	0.304913	NaN	NaN
AT4G16141.1	MELO3C006696.1	0.441766	2.20416	0.200423
AT4G36240.1	MELO3C027391.1	0.369578	2.3039	0.160414
AT4G36240.1	MELO3C007882.1	0.473902	4.1495	0.114207
AT4G36620.1	MELO3C007831.1	0.457407	NaN	NaN
AT5G56860.1	MELO3C015468.1	0.516874	NaN	NaN
AT5G25830.1	MELO3C003466.1	0.391662	NaN	NaN
AT5G47140.1	MELO3C003335.1	0.35443	2.26246	0.156657
AT5G49300.1	MELO3C006696.1	0.334538	1.76071	0.190002
AT5G66320.1	MELO3C027391.1	0.355242	NaN	NaN
AT5G66320.1	MELO3C007882.1	0.47744	1.57295	0.303531
AT5G49300.1	MELO3C021288.1	0.247807	2.00354	0.123684
Oryza sativa vs Cucumis melo
Seq_1	Seq_2	Ka	Ks	Ka/Ks
Os03t0145200-01	MELO3C023076.1	0.494738	3.43336	0.144097
Os04t0544500-01	MELO3C013904.1	0.44814	2.6127	0.171524
Os05t0520300-00	MELO3C012992.1	0.385376	NaN	NaN
Os05t0155400-01	MELO3C021288.1	0.658554	3.28492	0.200478
Cucumis sativus vs Cucumis melo
Seq_1	Seq_2	Ka	Ks	Ka/Ks
Csa_3G017200	MELO3C003335.1	0.216128	1.47443	0.146584
Csa_3G912920	MELO3C003335.1	0.00835547	0.0686193	0.121766
Csa_3G895650	MELO3C003466.1	0.012499	0.104403	0.119719
Csa_6G312540	MELO3C006696.1	0.189288	1.36034	0.139148
Csa_3G165640	MELO3C006696.1	0.00288323	0.103019	0.0279874
Csa_1G569090	MELO3C006696.1	0.486373	NaN	NaN
Csa_6G502700	MELO3C007831.1	0.0121563	0.0575477	0.211238
Csa_6G504690	MELO3C007882.1	0.0337943	0.126234	0.267711
Csa_4G043890	MELO3C007882.1	0.415016	NaN	NaN
Csa_2G251490	MELO3C007882.1	0.454248	NaN	NaN
Csa_2G370420	MELO3C011079.1	0.487533	NaN	NaN
Csa_3G895650	MELO3C011130.1	0.264397	1.76028	0.150202
Csa_2G373450	MELO3C011130.1	0.0341314	0.292704	0.116607
Csa_6G405920	MELO3C012426.1	0.267624	2.91887	0.0916878
Csa_5G622830	MELO3C012426.1	0.0213426	0.127079	0.167947
Csa_7G452960	MELO3C012992.1	0.263804	1.4666	0.179874
Csa_3G457670	MELO3C012992.1	0.0162283	0.151252	0.107293
Csa_3G017200	MELO3C013904.1	0.0120408	0.0968114	0.124374
Csa_3G912920	MELO3C013904.1	0.2239	1.50211	0.149057
Csa_4G286370	MELO3C014645.1	0.0332535	0.0888612	0.374219
Csa_4G646060	MELO3C015468.1	0.607141	2.79689	0.217077
Csa_1G587970	MELO3C015468.1	0.0261075	0.123403	0.211563
Csa_7G405980	MELO3C015945.1	0.0383383	0.148387	0.258367
Csa_6G312540	MELO3C015945.1	0.414007	3.26601	0.126762
Csa_4G046650	MELO3C016391.1	0.0238516	0.173474	0.137494
Csa_4G646060	MELO3C016870.1	0.0255277	0.102028	0.250203
Csa_1G587970	MELO3C016870.1	0.630809	2.6471	0.238301
Csa_7G064580	MELO3C018614.1	0.0168922	0.0712843	0.236969
Csa_7G405980	MELO3C021288.1	0.439743	NaN	NaN
Csa_6G312540	MELO3C021288.1	0.00307299	0.145175	0.0211674
Csa_3G165640	MELO3C021288.1	0.184824	1.70943	0.10812
Csa_2G162660	MELO3C023076.1	0.0183612	0.131183	0.139967
Csa_2G251490	MELO3C023350.1	0.0145813	0.0882397	0.165246
Csa_7G447800	MELO3C024287.1	0.0070889	0.0463269	0.153019
Csa_7G452960	MELO3C024448.1	0.0172918	0.0748971	0.230875
Csa_3G843820	MELO3C026892.1	0.0199245	0.120997	0.16467
Csa_6G504690	MELO3C027391.1	0.443009	NaN	NaN
Csa_4G043890	MELO3C027391.1	0.0202276	0.187991	0.107599
Citrullus lanatus vs Cucumis melo
Seq_1	Seq_2	Ka	Ks	Ka/Ks
Cla97C09G175500.1	MELO3C003335.1	0.0277326	0.233895	0.118569
Cla97C10G186890.1	MELO3C003335.1	0.207297	1.4812	0.139953
Cla97C11G221130.1	MELO3C003466.1	0.0387558	0.416926	0.092956
Cla97C05G087950.1	MELO3C006696.1	0.00876136	0.19404	0.0451523
Cla97C06G114250.1	MELO3C006696.1	0.193088	1.16126	0.166275
Cla97C01G018990.1	MELO3C007831.1	0.0339323	0.347017	0.0977826
Cla97C01G019480.1	MELO3C007882.1	0.109409	0.35386	0.309186
Cla97C08G154610.1	MELO3C011079.1	0.426033	NaN	NaN
Cla97C08G155280.1	MELO3C011130.1	0.0668053	0.478593	0.139587
Cla97C11G221130.1	MELO3C011130.1	0.260594	2.16999	0.12009
Cla97C05G102680.1	MELO3C012426.1	0.037092	0.269865	0.137446
Cla97C08G150290.1	MELO3C012426.1	0.254041	NaN	NaN
Cla97C07G140060.1	MELO3C012992.1	0.0466075	0.286503	0.162677
Cla97C09G161940.1	MELO3C012992.1	0.241084	1.53005	0.157566
Cla97C09G175500.1	MELO3C013904.1	0.220292	1.23156	0.178872
Cla97C10G186890.1	MELO3C013904.1	0.0302629	0.226226	0.133773
Cla97C03G065950.1	MELO3C015468.1	0.0934558	0.406534	0.229884
Cla97C05G099140.1	MELO3C015468.1	0.583122	2.01399	0.289535
Cla97C06G114250.1	MELO3C015945.1	0.448754	2.09726	0.213972
Cla97C09G167780.1	MELO3C015945.1	0.117953	0.309399	0.381232
Cla97C07G135600.1	MELO3C016391.1	0.0530532	0.342674	0.154821
Cla97C03G065950.1	MELO3C016870.1	0.699014	1.51633	0.46099
Cla97C05G099140.1	MELO3C016870.1	0.0931102	0.234876	0.396423
Cla97C09G177940.1	MELO3C018614.1	0.0252671	0.161611	0.156345
Cla97C05G087950.1	MELO3C021288.1	0.180982	1.52376	0.118774
Cla97C06G114250.1	MELO3C021288.1	0.0283424	0.132743	0.213514
Cla97C09G167780.1	MELO3C021288.1	0.37124	2.43975	0.152163
Cla97C06G117240.1	MELO3C023076.1	0.0408867	0.302075	0.135353
Cla97C11G210650.1	MELO3C023350.1	0.036813	0.292377	0.12591
Cla97C09G163710.1	MELO3C024287.1	0.0128147	0.160537	0.0798244
Cla97C07G140060.1	MELO3C024448.1	0.265431	1.62586	0.163256
Cla97C09G161940.1	MELO3C024448.1	0.0186097	0.153787	0.121009
Cla97C10G196120.1	MELO3C026892.1	0.0775522	0.254744	0.304432
Cla97C07G135950.1	MELO3C027391.1	0.0647775	0.276813	0.234012

## Sheet: Table S4
Table S4 Cis-element analyses of the CmGATA genes
Gene id	Cis_element	Sequences	Start	Length	Strand	Species	Function
MELO3C003335.1	P-box	CCTTTTG	341	7	+	Oryza sativa	gibberellin-responsive element
MELO3C003335.1	TCA-element	CCATCTTTTT	1380	9	-	Nicotiana tabacum	cis-acting element involved in salicylic acid responsiveness
MELO3C003335.1	TC-rich repeats	ATTCTCTAAC	951	9	-	Nicotiana tabacum	cis-acting element involved in defense and stress responsiveness
MELO3C003335.1	TC-rich repeats	GTTTTCTTAC	1117	9	+	Nicotiana tabacum	cis-acting element involved in defense and stress responsiveness
MELO3C003335.1	TATC-box	TATCCCA	1387	7	-	Oryza sativa	cis-acting element involved in gibberellin-responsiveness
MELO3C003335.1	ARE	AAACCA	77	6	-	Zea mays	cis-acting regulatory element essential for the anaerobic induction
MELO3C003335.1	ARE	AAACCA	113	6	-	Zea mays	cis-acting regulatory element essential for the anaerobic induction
MELO3C003335.1	ARE	AAACCA	866	6	-	Zea mays	cis-acting regulatory element essential for the anaerobic induction
MELO3C003335.1	ARE	AAACCA	1062	6	+	Zea mays	cis-acting regulatory element essential for the anaerobic induction
MELO3C003335.1	ARE	AAACCA	1858	6	+	Zea mays	cis-acting regulatory element essential for the anaerobic induction
MELO3C003466.1	TGA-element	AACGAC	285	6	+	Brassica oleracea	auxin-responsive element
MELO3C003466.1	TGA-element	AACGAC	1783	6	+	Brassica oleracea	auxin-responsive element
MELO3C003466.1	TGA-element	AACGAC	1792	6	-	Brassica oleracea	auxin-responsive element
MELO3C003466.1	CAT-box	GCCACT	64	6	+	Arabidopsis thaliana	cis-acting regulatory element related to meristem expression
MELO3C003466.1	GC-motif	CCCCCG	70	6	+	Zea mays	enhancer-like element involved in anoxic specific inducibility
MELO3C003466.1	ARE	AAACCA	1741	6	+	Zea mays	cis-acting regulatory element essential for the anaerobic induction
MELO3C003466.1	ABRE	ACGTG	387	5	-	Arabidopsis thaliana	cis-acting element involved in the abscisic acid responsiveness
MELO3C003466.1	ABRE	CACGTG	1004	6	-	Arabidopsis thaliana	cis-acting element involved in the abscisic acid responsiveness
MELO3C003466.1	ABRE	ACGTG	1005	5	+	Arabidopsis thaliana	cis-acting element involved in the abscisic acid responsiveness
MELO3C003466.1	ABRE	CACGTG	1026	6	-	Arabidopsis thaliana	cis-acting element involved in the abscisic acid responsiveness
MELO3C003466.1	ABRE	ACGTG	1027	5	+	Arabidopsis thaliana	cis-acting element involved in the abscisic acid responsiveness
MELO3C003466.1	ABRE	CACGTG	1052	6	-	Arabidopsis thaliana	cis-acting element involved in the abscisic acid responsiveness
MELO3C003466.1	ABRE	ACGTG	1053	5	+	Arabidopsis thaliana	cis-acting element involved in the abscisic acid responsiveness
MELO3C003466.1	ABRE	CGCACGTGTC	1166	9	-	Hordeum vulgare	cis-acting element involved in the abscisic acid responsiveness
MELO3C003466.1	ABRE	CACGTG	1223	6	-	Arabidopsis thaliana	cis-acting element involved in the abscisic acid responsiveness
MELO3C003466.1	ABRE	ACGTG	1224	5	+	Arabidopsis thaliana	cis-acting element involved in the abscisic acid responsiveness
MELO3C003466.1	ABRE	ACGTG	1335	5	-	Arabidopsis thaliana	cis-acting element involved in the abscisic acid responsiveness
MELO3C003466.1	ABRE	GACACGTGGC	1625	9	-	Triticum aestivum	cis-acting element involved in the abscisic acid responsiveness
MELO3C003466.1	ABRE	CACGTG	1627	6	-	Arabidopsis thaliana	cis-acting element involved in the abscisic acid responsiveness
MELO3C003466.1	ABRE	ACGTG	1628	5	+	Arabidopsis thaliana	cis-acting element involved in the abscisic acid responsiveness
MELO3C003466.1	ABRE	CACGTG	1819	6	-	Arabidopsis thaliana	cis-acting element involved in the abscisic acid responsiveness
MELO3C003466.1	ABRE	ACGTG	1820	5	+	Arabidopsis thaliana	cis-acting element involved in the abscisic acid responsiveness
MELO3C003466.1	LTR	CCGAAA	402	6	-	Hordeum vulgare	cis-acting element involved in low-temperature responsiveness
MELO3C003466.1	LTR	CCGAAA	414	6	+	Hordeum vulgare	cis-acting element involved in low-temperature responsiveness
MELO3C003466.1	TCA-element	CCATCTTTTT	926	9	-	Nicotiana tabacum	cis-acting element involved in salicylic acid responsiveness
MELO3C003466.1	RY-element	CATGCATG	1732	8	-	Helianthus annuus	cis-acting regulatory element involved in seed-specific regulation
MELO3C003466.1	P-box	CCTTTTG	866	7	-	Oryza sativa	gibberellin-responsive element
MELO3C006696.1	ABRE	ACGTG	854	5	-	Arabidopsis thaliana	cis-acting element involved in the abscisic acid responsiveness
MELO3C006696.1	circadian	CAAAGATATC	53	9	+	Lycopersicon esculentum	cis-acting regulatory element involved in circadian control
MELO3C006696.1	LTR	CCGAAA	1980	6	-	Hordeum vulgare	cis-acting element involved in low-temperature responsiveness
MELO3C006696.1	CGTCA-motif	CGTCA	101	5	+	Hordeum vulgare	cis-acting regulatory element involved in the MeJA-responsiveness
MELO3C006696.1	CGTCA-motif	CGTCA	497	5	-	Hordeum vulgare	cis-acting regulatory element involved in the MeJA-responsiveness
MELO3C006696.1	CGTCA-motif	CGTCA	914	5	+	Hordeum vulgare	cis-acting regulatory element involved in the MeJA-responsiveness
MELO3C006696.1	O2-site	GATGA(C/T)(A/G)TG(A/G)	233	8	+	Zea mays	cis-acting regulatory element involved in zein metabolism regulation
MELO3C006696.1	O2-site	GATGACATGG	522	9	+	Zea mays	cis-acting regulatory element involved in zein metabolism regulation
MELO3C006696.1	TGACG-motif	TGACG	101	5	-	Hordeum vulgare	cis-acting regulatory element involved in the MeJA-responsiveness
MELO3C006696.1	TGACG-motif	TGACG	497	5	+	Hordeum vulgare	cis-acting regulatory element involved in the MeJA-responsiveness
MELO3C006696.1	TGACG-motif	TGACG	914	5	-	Hordeum vulgare	cis-acting regulatory element involved in the MeJA-responsiveness
MELO3C006696.1	MSA-like	TCAAACGGT	873	9	+	Catharanthus roseus	cis-acting element involved in cell cycle regulation
MELO3C006696.1	ARE	AAACCA	635	6	-	Zea mays	cis-acting regulatory element essential for the anaerobic induction
MELO3C007831.1	O2-site	GATGATGTGG	307	9	+	Zea mays	cis-acting regulatory element involved in zein metabolism regulation
MELO3C007831.1	O2-site	GATGATGTGG	485	9	-	Zea mays	cis-acting regulatory element involved in zein metabolism regulation
MELO3C007831.1	ARE	AAACCA	642	6	-	Zea mays	cis-acting regulatory element essential for the anaerobic induction
MELO3C007831.1	ARE	AAACCA	1594	6	-	Zea mays	cis-acting regulatory element essential for the anaerobic induction
MELO3C007831.1	ARE	AAACCA	1686	6	-	Zea mays	cis-acting regulatory element essential for the anaerobic induction
MELO3C007831.1	MBS	CAACTG	753	6	-	Arabidopsis thaliana	MYB binding site involved in drought-inducibility
MELO3C007831.1	GCN4_motif	TGAGTCA	807	7	-	Oryza sativa	cis-regulatory element involved in endosperm expression
MELO3C007831.1	GCN4_motif	TGAGTCA	1107	7	-	Oryza sativa	cis-regulatory element involved in endosperm expression
MELO3C007831.1	ABRE	ACGTG	294	5	-	Arabidopsis thaliana	cis-acting element involved in the abscisic acid responsiveness
MELO3C007831.1	ABRE	CACGTG	999	6	-	Arabidopsis thaliana	cis-acting element involved in the abscisic acid responsiveness
MELO3C007831.1	ABRE	ACGTG	1000	5	+	Arabidopsis thaliana	cis-acting element involved in the abscisic acid responsiveness
MELO3C007831.1	ABRE	ACGTG	1896	5	+	Arabidopsis thaliana	cis-acting element involved in the abscisic acid responsiveness
MELO3C007831.1	TCA-element	TCAGAAGAGG	580	10	+	Brassica oleracea	cis-acting element involved in salicylic acid responsiveness
MELO3C007831.1	TCA-element	CCATCTTTTT	932	9	+	Nicotiana tabacum	cis-acting element involved in salicylic acid responsiveness
MELO3C007831.1	P-box	CCTTTTG	1723	7	-	Oryza sativa	gibberellin-responsive element
MELO3C007882.1	TCA-element	CCATCTTTTT	1711	9	-	Nicotiana tabacum	cis-acting element involved in salicylic acid responsiveness
MELO3C007882.1	ARE	AAACCA	104	6	-	Zea mays	cis-acting regulatory element essential for the anaerobic induction
MELO3C007882.1	ARE	AAACCA	1860	6	-	Zea mays	cis-acting regulatory element essential for the anaerobic induction
MELO3C011078.1	CGTCA-motif	CGTCA	1666	5	+	Hordeum vulgare	cis-acting regulatory element involved in the MeJA-responsiveness
MELO3C011078.1	CGTCA-motif	CGTCA	1813	5	+	Hordeum vulgare	cis-acting regulatory element involved in the MeJA-responsiveness
MELO3C011078.1	LTR	CCGAAA	1295	6	+	Hordeum vulgare	cis-acting element involved in low-temperature responsiveness
MELO3C011078.1	MBS	CAACTG	584	6	-	Arabidopsis thaliana	MYB binding site involved in drought-inducibility
MELO3C011078.1	ABRE	ACGTG	292	5	+	Arabidopsis thaliana	cis-acting element involved in the abscisic acid responsiveness
MELO3C011078.1	ABRE	ACGTG	1674	5	-	Arabidopsis thaliana	cis-acting element involved in the abscisic acid responsiveness
MELO3C011078.1	TGA-element	AACGAC	1480	6	-	Brassica oleracea	auxin-responsive element
MELO3C011078.1	ARE	AAACCA	479	6	-	Zea mays	cis-acting regulatory element essential for the anaerobic induction
MELO3C011078.1	ARE	AAACCA	1041	6	-	Zea mays	cis-acting regulatory element essential for the anaerobic induction
MELO3C011078.1	ARE	AAACCA	1989	6	-	Zea mays	cis-acting regulatory element essential for the anaerobic induction
MELO3C011078.1	MSA-like	TCCAACGGT	161	9	+	Catharanthus roseus	cis-acting element involved in cell cycle regulation
MELO3C011078.1	TATC-box	TATCCCA	1539	7	+	Oryza sativa	cis-acting element involved in gibberellin-responsiveness
MELO3C011078.1	TGACG-motif	TGACG	1666	5	-	Hordeum vulgare	cis-acting regulatory element involved in the MeJA-responsiveness
MELO3C011078.1	TGACG-motif	TGACG	1813	5	-	Hordeum vulgare	cis-acting regulatory element involved in the MeJA-responsiveness
MELO3C011078.1	O2-site	GATGACATGG	1543	9	-	Zea mays	cis-acting regulatory element involved in zein metabolism regulation
MELO3C011079.1	GC-motif	CCCCCG	1927	6	-	Zea mays	enhancer-like element involved in anoxic specific inducibility
MELO3C011079.1	ARE	AAACCA	24	6	-	Zea mays	cis-acting regulatory element essential for the anaerobic induction
MELO3C011079.1	TCA-element	CCATCTTTTT	1322	9	+	Nicotiana tabacum	cis-acting element involved in salicylic acid responsiveness
MELO3C011079.1	ABRE	ACGTG	255	5	-	Arabidopsis thaliana	cis-acting element involved in the abscisic acid responsiveness
MELO3C011079.1	ABRE	ACGTG	1079	5	-	Arabidopsis thaliana	cis-acting element involved in the abscisic acid responsiveness
MELO3C011130.1	TC-rich repeats	GTTTTCTTAC	1064	9	+	Nicotiana tabacum	cis-acting element involved in defense and stress responsiveness
MELO3C011130.1	TGA-element	AACGAC	1001	6	+	Brassica oleracea	auxin-responsive element
MELO3C011130.1	CAT-box	GCCACT	1979	6	+	Arabidopsis thaliana	cis-acting regulatory element related to meristem expression
MELO3C011130.1	O2-site	GATGATGTGG	152	9	+	Zea mays	cis-acting regulatory element involved in zein metabolism regulation
MELO3C011130.1	AuxRR-core	GGTCCAT	908	7	+	Nicotiana tabacum	cis-acting regulatory element involved in auxin responsiveness
MELO3C011130.1	AuxRR-core	GGTCCAT	913	7	-	Nicotiana tabacum	cis-acting regulatory element involved in auxin responsiveness
MELO3C011130.1	TGACG-motif	TGACG	836	5	-	Hordeum vulgare	cis-acting regulatory element involved in the MeJA-responsiveness
MELO3C011130.1	MBS	CAACTG	1919	6	+	Arabidopsis thaliana	MYB binding site involved in drought-inducibility
MELO3C011130.1	ABRE	ACGTG	336	5	-	Arabidopsis thaliana	cis-acting element involved in the abscisic acid responsiveness
MELO3C011130.1	ABRE	ACGTG	834	5	-	Arabidopsis thaliana	cis-acting element involved in the abscisic acid responsiveness
MELO3C011130.1	ABRE	CACGTG	1200	6	-	Arabidopsis thaliana	cis-acting element involved in the abscisic acid responsiveness
MELO3C011130.1	ABRE	ACGTG	1201	5	+	Arabidopsis thaliana	cis-acting element involved in the abscisic acid responsiveness
MELO3C011130.1	LTR	CCGAAA	1343	6	+	Hordeum vulgare	cis-acting element involved in low-temperature responsiveness
MELO3C011130.1	CGTCA-motif	CGTCA	836	5	+	Hordeum vulgare	cis-acting regulatory element involved in the MeJA-responsiveness
MELO3C012426.1	ARE	AAACCA	1343	6	-	Zea mays	cis-acting regulatory element essential for the anaerobic induction
MELO3C012426.1	ARE	AAACCA	1360	6	-	Zea mays	cis-acting regulatory element essential for the anaerobic induction
MELO3C012426.1	O2-site	GATGACATGG	1846	9	+	Zea mays	cis-acting regulatory element involved in zein metabolism regulation
MELO3C012426.1	HD-Zip 1	CAAT(A/T)ATTG	245	8	+	Arabidopsis thaliana	element involved in differentiation of the palisade mesophyll cells
MELO3C012426.1	TC-rich repeats	GTTTTCTTAC	1411	9	-	Nicotiana tabacum	cis-acting element involved in defense and stress responsiveness
MELO3C012426.1	circadian	CAAAGATATC	1440	9	+	Lycopersicon esculentum	cis-acting regulatory element involved in circadian control
MELO3C012426.1	circadian	CAAAGATATC	1608	9	-	Lycopersicon esculentum	cis-acting regulatory element involved in circadian control
MELO3C012426.1	circadian	CAAAGATATC	1741	9	+	Lycopersicon esculentum	cis-acting regulatory element involved in circadian control
MELO3C012426.1	ABRE	CACGTG	1339	6	-	Arabidopsis thaliana	cis-acting element involved in the abscisic acid responsiveness
MELO3C012426.1	ABRE	ACGTG	1340	5	+	Arabidopsis thaliana	cis-acting element involved in the abscisic acid responsiveness
MELO3C012992.1	P-box	CCTTTTG	1865	7	-	Oryza sativa	gibberellin-responsive element
MELO3C012992.1	MBS	CAACTG	1815	6	-	Arabidopsis thaliana	MYB binding site involved in drought-inducibility
MELO3C012992.1	ARE	AAACCA	829	6	+	Zea mays	cis-acting regulatory element essential for the anaerobic induction
MELO3C012992.1	TC-rich repeats	GTTTTCTTAC	599	9	+	Nicotiana tabacum	cis-acting element involved in defense and stress responsiveness
MELO3C012992.1	TGA-element	AACGAC	423	6	+	Brassica oleracea	auxin-responsive element
MELO3C013904.1	TCA-element	CCATCTTTTT	1501	9	-	Nicotiana tabacum	cis-acting element involved in salicylic acid responsiveness
MELO3C013904.1	TCA-element	TCAGAAGAGG	1927	9	+	Brassica oleracea	cis-acting element involved in salicylic acid responsiveness
MELO3C013904.1	P-box	CCTTTTG	119	7	-	Oryza sativa	gibberellin-responsive element
MELO3C013904.1	ARE	AAACCA	289	6	+	Zea mays	cis-acting regulatory element essential for the anaerobic induction
MELO3C013904.1	ARE	AAACCA	449	6	-	Zea mays	cis-acting regulatory element essential for the anaerobic induction
MELO3C013904.1	ARE	AAACCA	861	6	+	Zea mays	cis-acting regulatory element essential for the anaerobic induction
MELO3C013904.1	ARE	AAACCA	1974	6	+	Zea mays	cis-acting regulatory element essential for the anaerobic induction
MELO3C014645.1	TCA-element	CCATCTTTTT	219	9	+	Nicotiana tabacum	cis-acting element involved in salicylic acid responsiveness
MELO3C014645.1	ABRE	ACGTG	1314	5	+	Arabidopsis thaliana	cis-acting element involved in the abscisic acid responsiveness
MELO3C014645.1	ABRE	CGTACGTGCA	1418	9	+	Hordeum vulgare	cis-acting element involved in the abscisic acid responsiveness
MELO3C014645.1	ABRE	ACGTG	1421	5	+	Arabidopsis thaliana	cis-acting element involved in the abscisic acid responsiveness
MELO3C014645.1	GCN4_motif	TGAGTCA	445	7	+	Oryza sativa	cis-regulatory element involved in endosperm expression
MELO3C014645.1	CGTCA-motif	CGTCA	788	5	+	Hordeum vulgare	cis-acting regulatory element involved in the MeJA-responsiveness
MELO3C014645.1	CGTCA-motif	CGTCA	1727	5	+	Hordeum vulgare	cis-acting regulatory element involved in the MeJA-responsiveness
MELO3C014645.1	O2-site	GATGA(C/T)(A/G)TG(A/G)	1278	8	+	Zea mays	cis-acting regulatory element involved in zein metabolism regulation
MELO3C014645.1	TGACG-motif	TGACG	788	5	-	Hordeum vulgare	cis-acting regulatory element involved in the MeJA-responsiveness
MELO3C014645.1	TGACG-motif	TGACG	1727	5	-	Hordeum vulgare	cis-acting regulatory element involved in the MeJA-responsiveness
MELO3C014645.1	ARE	AAACCA	34	6	+	Zea mays	cis-acting regulatory element essential for the anaerobic induction
MELO3C014645.1	ARE	AAACCA	1394	6	-	Zea mays	cis-acting regulatory element essential for the anaerobic induction
MELO3C014645.1	TC-rich repeats	ATTCTCTAAC	1674	9	+	Nicotiana tabacum	cis-acting element involved in defense and stress responsiveness
MELO3C015468.1	MBSI	aaaAaaC(G/C)GTTA	965	10.5	-	Petunia hybrida	MYB binding site involved in flavonoid biosynthetic genes regulation
MELO3C015468.1	ABRE	CACGTG	131	6	+	Arabidopsis thaliana	cis-acting element involved in the abscisic acid responsiveness
MELO3C015468.1	ABRE	ACGTG	132	5	+	Arabidopsis thaliana	cis-acting element involved in the abscisic acid responsiveness
MELO3C015468.1	ABRE	TACGTGTC	1629	8	-	Oryza sativa	cis-acting element involved in the abscisic acid responsiveness
MELO3C015468.1	ABRE	ACGTG	1631	5	-	Arabidopsis thaliana	cis-acting element involved in the abscisic acid responsiveness
MELO3C015468.1	ABRE	CACGTG	1966	6	-	Arabidopsis thaliana	cis-acting element involved in the abscisic acid responsiveness
MELO3C015468.1	ABRE	ACGTG	1967	5	+	Arabidopsis thaliana	cis-acting element involved in the abscisic acid responsiveness
MELO3C015468.1	LTR	CCGAAA	1692	6	-	Hordeum vulgare	cis-acting element involved in low-temperature responsiveness
MELO3C015468.1	LTR	CCGAAA	1698	6	-	Hordeum vulgare	cis-acting element involved in low-temperature responsiveness
MELO3C015468.1	O2-site	GATGACATGG	120	9	-	Zea mays	cis-acting regulatory element involved in zein metabolism regulation
MELO3C015468.1	ARE	AAACCA	1200	6	+	Zea mays	cis-acting regulatory element essential for the anaerobic induction
MELO3C015468.1	CAT-box	GCCACT	622	6	+	Arabidopsis thaliana	cis-acting regulatory element related to meristem expression
MELO3C015468.1	TC-rich repeats	GTTTTCTTAC	3	9	+	Nicotiana tabacum	cis-acting element involved in defense and stress responsiveness
MELO3C015468.1	TC-rich repeats	GTTTTCTTAC	1010	9	-	Nicotiana tabacum	cis-acting element involved in defense and stress responsiveness
MELO3C015945.1	HD-Zip 1	CAAT(A/T)ATTG	661	8	+	Arabidopsis thaliana	element involved in differentiation of the palisade mesophyll cells
MELO3C015945.1	TC-rich repeats	ATTCTCTAAC	1080	9	-	Nicotiana tabacum	cis-acting element involved in defense and stress responsiveness
MELO3C015945.1	TC-rich repeats	ATTCTCTAAC	1101	9	+	Nicotiana tabacum	cis-acting element involved in defense and stress responsiveness
MELO3C015945.1	TC-rich repeats	GTTTTCTTAC	1399	9	+	Nicotiana tabacum	cis-acting element involved in defense and stress responsiveness
MELO3C015945.1	TGA-element	AACGAC	537	6	+	Brassica oleracea	auxin-responsive element
MELO3C015945.1	ARE	AAACCA	1463	6	-	Zea mays	cis-acting regulatory element essential for the anaerobic induction
MELO3C015945.1	TGACG-motif	TGACG	1424	5	-	Hordeum vulgare	cis-acting regulatory element involved in the MeJA-responsiveness
MELO3C015945.1	MBS	CAACTG	1078	6	-	Arabidopsis thaliana	MYB binding site involved in drought-inducibility
MELO3C015945.1	CGTCA-motif	CGTCA	1424	5	+	Hordeum vulgare	cis-acting regulatory element involved in the MeJA-responsiveness
MELO3C015945.1	MBSI	TTTTTACGGTTA	1833	11	+	Petunia hybrida	MYB binding site involved in flavonoid biosynthetic genes regulation
MELO3C015945.1	WUN-motif	AAATTTCCT	1896	9	+	Brassica oleracea	wound-responsive element
MELO3C016391.1	TCA-element	CCATCTTTTT	1184	9	-	Nicotiana tabacum	cis-acting element involved in salicylic acid responsiveness
MELO3C016391.1	LTR	CCGAAA	939	6	-	Hordeum vulgare	cis-acting element involved in low-temperature responsiveness
MELO3C016391.1	ABRE	CACGTG	206	6	+	Arabidopsis thaliana	cis-acting element involved in the abscisic acid responsiveness
MELO3C016391.1	ABRE	ACGTG	207	5	+	Arabidopsis thaliana	cis-acting element involved in the abscisic acid responsiveness
MELO3C016391.1	ABRE	CACGTG	1346	6	-	Arabidopsis thaliana	cis-acting element involved in the abscisic acid responsiveness
MELO3C016391.1	ABRE	ACGTG	1347	5	+	Arabidopsis thaliana	cis-acting element involved in the abscisic acid responsiveness
MELO3C016391.1	ARE	AAACCA	1550	6	-	Zea mays	cis-acting regulatory element essential for the anaerobic induction
MELO3C016391.1	ARE	AAACCA	1936	6	+	Zea mays	cis-acting regulatory element essential for the anaerobic induction
MELO3C016391.1	O2-site	GATGA(C/T)(A/G)TG(A/G)	947	8	-	Zea mays	cis-acting regulatory element involved in zein metabolism regulation
MELO3C016391.1	TC-rich repeats	ATTCTCTAAC	995	9	-	Nicotiana tabacum	cis-acting element involved in defense and stress responsiveness
MELO3C016870.1	TATC-box	TATCCCA	1129	7	-	Oryza sativa	cis-acting element involved in gibberellin-responsiveness
MELO3C016870.1	ARE	AAACCA	1404	6	+	Zea mays	cis-acting regulatory element essential for the anaerobic induction
MELO3C016870.1	O2-site	GATGA(C/T)(A/G)TG(A/G)	865	8	+	Zea mays	cis-acting regulatory element involved in zein metabolism regulation
MELO3C016870.1	HD-Zip 1	CAAT(A/T)ATTG	1615	8.5	-	Arabidopsis thaliana	element involved in differentiation of the palisade mesophyll cells
MELO3C016870.1	TCA-element	CCATCTTTTT	239	9	+	Nicotiana tabacum	cis-acting element involved in salicylic acid responsiveness
MELO3C016870.1	CGTCA-motif	CGTCA	671	5	+	Hordeum vulgare	cis-acting regulatory element involved in the MeJA-responsiveness
MELO3C016870.1	TGACG-motif	TGACG	671	5	-	Hordeum vulgare	cis-acting regulatory element involved in the MeJA-responsiveness
MELO3C016870.1	P-box	CCTTTTG	1967	7	+	Oryza sativa	gibberellin-responsive element
MELO3C016870.1	ABRE	ACGTG	880	5	+	Arabidopsis thaliana	cis-acting element involved in the abscisic acid responsiveness
MELO3C016870.1	ABRE	CACGTG	1419	6	-	Arabidopsis thaliana	cis-acting element involved in the abscisic acid responsiveness
MELO3C016870.1	ABRE	ACGTG	1420	5	+	Arabidopsis thaliana	cis-acting element involved in the abscisic acid responsiveness
MELO3C016870.1	ABRE	ACGTG	1690	5	-	Arabidopsis thaliana	cis-acting element involved in the abscisic acid responsiveness
MELO3C016870.1	circadian	CAAAGATATC	1623	9	-	Lycopersicon esculentum	cis-acting regulatory element involved in circadian control
MELO3C018614.1	TGACG-motif	TGACG	13	5	+	Hordeum vulgare	cis-acting regulatory element involved in the MeJA-responsiveness
MELO3C018614.1	TGACG-motif	TGACG	368	5	-	Hordeum vulgare	cis-acting regulatory element involved in the MeJA-responsiveness
MELO3C018614.1	ARE	AAACCA	124	6	+	Zea mays	cis-acting regulatory element essential for the anaerobic induction
MELO3C018614.1	ARE	AAACCA	284	6	-	Zea mays	cis-acting regulatory element essential for the anaerobic induction
MELO3C018614.1	ARE	AAACCA	295	6	-	Zea mays	cis-acting regulatory element essential for the anaerobic induction
MELO3C018614.1	ARE	AAACCA	717	6	+	Zea mays	cis-acting regulatory element essential for the anaerobic induction
MELO3C018614.1	ARE	AAACCA	729	6	+	Zea mays	cis-acting regulatory element essential for the anaerobic induction
MELO3C018614.1	ARE	AAACCA	881	6	-	Zea mays	cis-acting regulatory element essential for the anaerobic induction
MELO3C018614.1	ARE	AAACCA	1185	6	-	Zea mays	cis-acting regulatory element essential for the anaerobic induction
MELO3C018614.1	LTR	CCGAAA	1220	6	-	Hordeum vulgare	cis-acting element involved in low-temperature responsiveness
MELO3C018614.1	CGTCA-motif	CGTCA	13	5	-	Hordeum vulgare	cis-acting regulatory element involved in the MeJA-responsiveness
MELO3C018614.1	CGTCA-motif	CGTCA	368	5	+	Hordeum vulgare	cis-acting regulatory element involved in the MeJA-responsiveness
MELO3C018614.1	ABRE	TACGGTC	1245	7	-	Arabidopsis thaliana	cis-acting element involved in the abscisic acid responsiveness
MELO3C018614.1	P-box	CCTTTTG	1060	7	+	Oryza sativa	gibberellin-responsive element
MELO3C021288.1	TGA-element	AACGAC	805	6	+	Brassica oleracea	auxin-responsive element
MELO3C021288.1	TGA-element	AACGAC	1419	6	+	Brassica oleracea	auxin-responsive element
MELO3C021288.1	TATC-box	TATCCCA	1600	7	+	Oryza sativa	cis-acting element involved in gibberellin-responsiveness
MELO3C021288.1	TGACG-motif	TGACG	816	5	-	Hordeum vulgare	cis-acting regulatory element involved in the MeJA-responsiveness
MELO3C021288.1	ARE	AAACCA	457	6	+	Zea mays	cis-acting regulatory element essential for the anaerobic induction
MELO3C021288.1	ARE	AAACCA	1115	6	-	Zea mays	cis-acting regulatory element essential for the anaerobic induction
MELO3C021288.1	O2-site	GTTGACGTGA	104	9	+	Zea mays	cis-acting regulatory element involved in zein metabolism regulation
MELO3C021288.1	CGTCA-motif	CGTCA	816	5	+	Hordeum vulgare	cis-acting regulatory element involved in the MeJA-responsiveness
MELO3C021288.1	ABRE	ACGTG	32	5	+	Arabidopsis thaliana	cis-acting element involved in the abscisic acid responsiveness
MELO3C021288.1	ABRE	ACGTG	108	5	+	Arabidopsis thaliana	cis-acting element involved in the abscisic acid responsiveness
MELO3C021288.1	P-box	CCTTTTG	202	7	-	Oryza sativa	gibberellin-responsive element
MELO3C021288.1	P-box	CCTTTTG	883	7	-	Oryza sativa	gibberellin-responsive element
MELO3C021288.1	GARE-motif	TCTGTTG	12	7	+	Brassica oleracea	gibberellin-responsive element
MELO3C021288.1	TCA-element	CCATCTTTTT	1342	9	+	Nicotiana tabacum	cis-acting element involved in salicylic acid responsiveness
MELO3C023076.1	TCA-element	CCATCTTTTT	1816	9	+	Nicotiana tabacum	cis-acting element involved in salicylic acid responsiveness
MELO3C023076.1	MBSI	aaaAaaC(G/C)GTTA	974	10.5	+	Petunia hybrida	MYB binding site involved in flavonoid biosynthetic genes regulation
MELO3C023076.1	CGTCA-motif	CGTCA	804	5	+	Hordeum vulgare	cis-acting regulatory element involved in the MeJA-responsiveness
MELO3C023076.1	ABRE	ACGTG	802	5	-	Arabidopsis thaliana	cis-acting element involved in the abscisic acid responsiveness
MELO3C023076.1	ABRE	CGCACGTGTC	1848	9	+	Hordeum vulgare	cis-acting element involved in the abscisic acid responsiveness
MELO3C023076.1	ABRE	CACGTG	1850	6	-	Arabidopsis thaliana	cis-acting element involved in the abscisic acid responsiveness
MELO3C023076.1	ABRE	ACGTG	1851	5	+	Arabidopsis thaliana	cis-acting element involved in the abscisic acid responsiveness
MELO3C023076.1	ABRE	ACGTG	1878	5	+	Arabidopsis thaliana	cis-acting element involved in the abscisic acid responsiveness
MELO3C023076.1	ARE	AAACCA	41	6	-	Zea mays	cis-acting regulatory element essential for the anaerobic induction
MELO3C023076.1	ARE	AAACCA	364	6	-	Zea mays	cis-acting regulatory element essential for the anaerobic induction
MELO3C023076.1	TGACG-motif	TGACG	804	5	-	Hordeum vulgare	cis-acting regulatory element involved in the MeJA-responsiveness
MELO3C023076.1	O2-site	GTTGACGTGA	801	9	-	Zea mays	cis-acting regulatory element involved in zein metabolism regulation
MELO3C023076.1	TC-rich repeats	GTTTTCTTAC	43	9	+	Nicotiana tabacum	cis-acting element involved in defense and stress responsiveness
MELO3C023076.1	TGA-element	AACGAC	1907	6	+	Brassica oleracea	auxin-responsive element
MELO3C023350.1	ARE	AAACCA	792	6	+	Zea mays	cis-acting regulatory element essential for the anaerobic induction
MELO3C023350.1	TATC-box	TATCCCA	1317	7	-	Oryza sativa	cis-acting element involved in gibberellin-responsiveness
MELO3C023350.1	TGACG-motif	TGACG	279	5	-	Hordeum vulgare	cis-acting regulatory element involved in the MeJA-responsiveness
MELO3C023350.1	TGACG-motif	TGACG	1682	5	-	Hordeum vulgare	cis-acting regulatory element involved in the MeJA-responsiveness
MELO3C023350.1	AuxRR-core	GGTCCAT	925	7	+	Nicotiana tabacum	cis-acting regulatory element involved in auxin responsiveness
MELO3C023350.1	O2-site	GTTGACGTGA	276	9	-	Zea mays	cis-acting regulatory element involved in zein metabolism regulation
MELO3C023350.1	TC-rich repeats	GTTTTCTTAC	1383	9	+	Nicotiana tabacum	cis-acting element involved in defense and stress responsiveness
MELO3C023350.1	RY-element	CATGCATG	642	8	+	Helianthus annuus	cis-acting regulatory element involved in seed-specific regulation
MELO3C023350.1	CGTCA-motif	CGTCA	279	5	+	Hordeum vulgare	cis-acting regulatory element involved in the MeJA-responsiveness
MELO3C023350.1	CGTCA-motif	CGTCA	1682	5	+	Hordeum vulgare	cis-acting regulatory element involved in the MeJA-responsiveness
MELO3C023350.1	ABRE	ACGTG	277	5	-	Arabidopsis thaliana	cis-acting element involved in the abscisic acid responsiveness
MELO3C024287.1	ARE	AAACCA	46	6	-	Zea mays	cis-acting regulatory element essential for the anaerobic induction
MELO3C024287.1	ARE	AAACCA	1185	6	-	Zea mays	cis-acting regulatory element essential for the anaerobic induction
MELO3C024287.1	ARE	AAACCA	1723	6	-	Zea mays	cis-acting regulatory element essential for the anaerobic induction
MELO3C024287.1	AuxRR-core	GGTCCAT	1308	7	+	Nicotiana tabacum	cis-acting regulatory element involved in auxin responsiveness
MELO3C024287.1	TGACG-motif	TGACG	582	5	+	Hordeum vulgare	cis-acting regulatory element involved in the MeJA-responsiveness
MELO3C024287.1	TC-rich repeats	GTTTTCTTAC	230	9	-	Nicotiana tabacum	cis-acting element involved in defense and stress responsiveness
MELO3C024287.1	TC-rich repeats	ATTCTCTAAC	773	9	+	Nicotiana tabacum	cis-acting element involved in defense and stress responsiveness
MELO3C024287.1	TC-rich repeats	ATTCTCTAAC	861	9	+	Nicotiana tabacum	cis-acting element involved in defense and stress responsiveness
MELO3C024287.1	P-box	CCTTTTG	283	7	+	Oryza sativa	gibberellin-responsive element
MELO3C024287.1	GCN4_motif	TGAGTCA	1106	7	-	Oryza sativa	cis-regulatory element involved in endosperm expression
MELO3C024287.1	GCN4_motif	TGAGTCA	1500	7	+	Oryza sativa	cis-regulatory element involved in endosperm expression
MELO3C024287.1	ABRE	ACGTG	1523	5	-	Arabidopsis thaliana	cis-acting element involved in the abscisic acid responsiveness
MELO3C024287.1	CGTCA-motif	CGTCA	582	5	-	Hordeum vulgare	cis-acting regulatory element involved in the MeJA-responsiveness
MELO3C024448.1	CAT-box	GCCACT	1367	6	-	Arabidopsis thaliana	cis-acting regulatory element related to meristem expression
MELO3C024448.1	TGA-element	AACGAC	48	6	+	Brassica oleracea	auxin-responsive element
MELO3C024448.1	O2-site	GATGACATGG	959	9	-	Zea mays	cis-acting regulatory element involved in zein metabolism regulation
MELO3C024448.1	TATC-box	TATCCCA	1122	7	-	Oryza sativa	cis-acting element involved in gibberellin-responsiveness
MELO3C024448.1	ARE	AAACCA	128	6	+	Zea mays	cis-acting regulatory element essential for the anaerobic induction
MELO3C024448.1	ARE	AAACCA	1342	6	+	Zea mays	cis-acting regulatory element essential for the anaerobic induction
MELO3C024448.1	ABRE	ACGTG	10	5	-	Arabidopsis thaliana	cis-acting element involved in the abscisic acid responsiveness
MELO3C024448.1	ABRE	CACGTG	25	6	+	Arabidopsis thaliana	cis-acting element involved in the abscisic acid responsiveness
MELO3C024448.1	ABRE	ACGTG	26	5	+	Arabidopsis thaliana	cis-acting element involved in the abscisic acid responsiveness
MELO3C024448.1	ABRE	CACGTG	80	6	+	Arabidopsis thaliana	cis-acting element involved in the abscisic acid responsiveness
MELO3C024448.1	ABRE	ACGTG	81	5	+	Arabidopsis thaliana	cis-acting element involved in the abscisic acid responsiveness
MELO3C024448.1	ABRE	CACGTG	184	6	+	Arabidopsis thaliana	cis-acting element involved in the abscisic acid responsiveness
MELO3C024448.1	ABRE	ACGTG	185	5	+	Arabidopsis thaliana	cis-acting element involved in the abscisic acid responsiveness
MELO3C024448.1	ABRE	ACGTG	1321	5	-	Arabidopsis thaliana	cis-acting element involved in the abscisic acid responsiveness
MELO3C024448.1	ABRE	ACGTG	1524	5	+	Arabidopsis thaliana	cis-acting element involved in the abscisic acid responsiveness
MELO3C024448.1	ABRE	ACGTG	1639	5	-	Arabidopsis thaliana	cis-acting element involved in the abscisic acid responsiveness
MELO3C024448.1	TCA-element	CCATCTTTTT	1975	9	-	Nicotiana tabacum	cis-acting element involved in salicylic acid responsiveness
MELO3C024448.1	P-box	CCTTTTG	763	7	-	Oryza sativa	gibberellin-responsive element
MELO3C024448.1	GARE-motif	TCTGTTG	66	7	-	Brassica oleracea	gibberellin-responsive element
MELO3C026892.1	TCA-element	CCATCTTTTT	62	9	+	Nicotiana tabacum	cis-acting element involved in salicylic acid responsiveness
MELO3C026892.1	ARE	AAACCA	59	6	+	Zea mays	cis-acting regulatory element essential for the anaerobic induction
MELO3C026892.1	ARE	AAACCA	683	6	+	Zea mays	cis-acting regulatory element essential for the anaerobic induction
MELO3C026892.1	ARE	AAACCA	1744	6	+	Zea mays	cis-acting regulatory element essential for the anaerobic induction
MELO3C026892.1	ARE	AAACCA	1917	6	+	Zea mays	cis-acting regulatory element essential for the anaerobic induction
MELO3C027391.1	TGACG-motif	TGACG	650	5	+	Hordeum vulgare	cis-acting regulatory element involved in the MeJA-responsiveness
MELO3C027391.1	O2-site	GATGATGTGG	1242	9	-	Zea mays	cis-acting regulatory element involved in zein metabolism regulation
MELO3C027391.1	TGA-element	AACGAC	502	6	+	Brassica oleracea	auxin-responsive element
MELO3C027391.1	TGA-element	AACGAC	1294	6	+	Brassica oleracea	auxin-responsive element
MELO3C027391.1	TCA-element	CCATCTTTTT	1499	9	-	Nicotiana tabacum	cis-acting element involved in salicylic acid responsiveness
MELO3C027391.1	CGTCA-motif	CGTCA	650	5	-	Hordeum vulgare	cis-acting regulatory element involved in the MeJA-responsiveness

## Sheet: Table S5
Table S5 CmGATA family member FPKM values
Gene id	Seeds	Roots	Stems	Leaves	Tendrils	Mesocarp	Epicarp
CmGATA1	11.1431	13.0853	15.4657	11.8135	12.2684	10.0483	6.92582
CmGATA2	14.0573	0	0.180394	0.115656	0.051491	0	0
CmGATA3	12.9463	22.5505	35.9808	17.3914	24.3436	17.526	16.6558
CmGATA4	0.635987	1.0123	0.595227	0	3.96818	0	0
CmGATA5	2.89918	0	0.460418	38.0875	6.32636	0	0
CmGATA6	0	0	0	0	0	0	0
CmGATA7	4.05258	16.8567	22.327	13.6276	19.7446	10.9953	11.4657
CmGATA8	35.1123	33.2382	26.6056	25.5721	34.0024	0.124445	1.77522
CmGATA10	0.380045	0.912565	0.394638	0.056468	2.07203	0	0
CmGATA11	0	1.47604	4.20453	2.33735	8.44595	0	0
CmGATA12	0.25817	1.58035	4.57195	3.79445	9.46688	0	0.198848
CmGATA13	0	0	0	0	0	0	0
CmGATA14	2.11696	44.4483	48.0638	42.278	34.6963	55.5372	59.1589
CmGATA15	31.0709	37.4417	50.1565	22.8607	33.8978	20.5118	36.6024
CmGATA16	6.92387	17.2505	14.3721	18.3118	17.2669	27.4967	16.6889
CmGATA17	3.55844	0	0.165884	3.71426	0	0	0
CmGATA18	0	0.102346	0.145453	0	0	0	0
CmGATA19	0.738226	6.62763	9.11098	2.88485	3.44886	1.24247	1.96385
CmGATA20	0	2.11189	0.821657	0	0.058051	0	0
CmGATA21	1.27072	10.2439	1.29234	0.450933	0.955272	0.691671	3.25841
CmGATA22	10.1311	30.7724	44.1864	13.1049	45.5884	0.937656	18.587
CmGATA23	4.74583	74.4918	36.645	40.6501	39.4136	49.1649	53.2624
CmGATA24	96.5271	2.51945	2.79894	1.64344	11.1264	5.14959	2.60123

## Sheet: Table S6 
Table S6 String interactions
node1	node2	node1_string_id	node2_string_id	neighborhood_on_chromosome	gene_fusion	phylogenetic_cooccurrence	homology	coexpression	experimentally_determined_interaction	database_annotated	automated_textmining	combined_score
CmGATA10	CmGATA8	3702.P69781	3702.Q8GXL7	0	0	0.21	0	0	0	0	0.285	0.411
CmGATA10	CmGATA17	3702.P69781	3702.Q9SZI6	0	0	0.23	0.587	0	0	0	0.288	0.428
CmGATA12	CmGATA17	3702.O82632	3702.Q9SZI6	0	0	0.22	0.594	0	0	0	0.308	0.437
CmGATA12	CmGATA8	3702.O82632	3702.Q8GXL7	0	0	0.202	0	0	0	0	0.54	0.617
CmGATA14	CmGATA8	3702.Q8LAU9	3702.Q8GXL7	0	0	0.318	0	0	0	0	0.543	0.675
CmGATA14	CmGATA17	3702.Q8LAU9	3702.Q9SZI6	0	0	0.21	0.605	0	0	0	0.38	0.489
CmGATA14	CmGATA7	3702.Q8LAU9	3702.Q9LRH6	0	0	0	0	0	0	0	0.513	0.513
CmGATA17	CmGATA12	3702.Q9SZI6	3702.O82632	0	0	0.22	0.594	0	0	0	0.308	0.437
CmGATA17	CmGATA10	3702.Q9SZI6	3702.P69781	0	0	0.23	0.587	0	0	0	0.288	0.428
CmGATA17	CmGATA8	3702.Q9SZI6	3702.Q8GXL7	0	0	0	0	0	0	0	0.435	0.435
CmGATA17	CmGATA14	3702.Q9SZI6	3702.Q8LAU9	0	0	0.21	0.605	0	0	0	0.38	0.489
CmGATA17	CmGATA24	3702.Q9SZI6	3702.Q8LG10	0	0	0.143	0.772	0	0	0	0.433	0.493
CmGATA17	CmGATA22	3702.Q9SZI6	3702.Q9SV30	0	0	0.222	0.601	0	0	0	0.278	0.414
CmGATA20	CmGATA8	3702.Q6QPM2	3702.Q8GXL7	0	0	0	0	0	0	0	0.542	0.542
CmGATA22	CmGATA8	3702.Q9SV30	3702.Q8GXL7	0	0	0.25	0	0	0	0	0.572	0.665
CmGATA22	CmGATA17	3702.Q9SV30	3702.Q9SZI6	0	0	0.222	0.601	0	0	0	0.278	0.414
CmGATA24	CmGATA8	3702.Q8LG10	3702.Q8GXL7	0	0	0.226	0	0	0	0	0.791	0.831
CmGATA24	CmGATA17	3702.Q8LG10	3702.Q9SZI6	0	0	0.143	0.772	0	0	0	0.433	0.493
CmGATA7	CmGATA8	3702.Q9LRH6	3702.Q8GXL7	0	0	0.096	0.862	0	0.433	0	0.163	0.533
CmGATA7	CmGATA14	3702.Q9LRH6	3702.Q8LAU9	0	0	0	0	0	0	0	0.513	0.513
CmGATA8	CmGATA12	3702.Q8GXL7	3702.O82632	0	0	0.202	0	0	0	0	0.54	0.617
CmGATA8	CmGATA10	3702.Q8GXL7	3702.P69781	0	0	0.21	0	0	0	0	0.285	0.411
CmGATA8	CmGATA20	3702.Q8GXL7	3702.Q6QPM2	0	0	0	0	0	0	0	0.542	0.542
CmGATA8	CmGATA17	3702.Q8GXL7	3702.Q9SZI6	0	0	0	0	0	0	0	0.435	0.435
CmGATA8	CmGATA7	3702.Q8GXL7	3702.Q9LRH6	0	0	0.096	0.862	0	0.433	0	0.163	0.533
CmGATA8	CmGATA22	3702.Q8GXL7	3702.Q9SV30	0	0	0.25	0	0	0	0	0.572	0.665
CmGATA8	CmGATA14	3702.Q8GXL7	3702.Q8LAU9	0	0	0.318	0	0	0	0	0.543	0.675
CmGATA8	CmGATA24	3702.Q8GXL7	3702.Q8LG10	0	0	0.226	0	0	0	0	0.791	0.831

## Sheet: Table S7
Table S7 Target gene information statistics
motif_id	motif_alt_id	Target genes	start	stop	strand	score	p-value	MATCHED_SEQUENCE	Target genes	Domain	Target genes	GO ID
MA1015.1	GATA12	MELO3C035219	1	8	+	10.2655	2.18e-05	TAGATCTA	MELO3C004003	La-related protein 6 isoform 1	MELO3C018453	GO:0032580
MA1015.1	GATA12	MELO3C018402	3	10	+	10.2655	2.18e-05	TAGATCTA	MELO3C002480	Xyloglucan endotransglucosylase/hydrolase	MELO3C018453	GO:0036065
MA1015.1	GATA12	MELO3C009405	5	12	+	10.2655	2.18e-05	TAGATCTA	MELO3C013971	NAC domain-containing protein	MELO3C018453	GO:0006486
MA1015.1	GATA12	MELO3C035219	1	8	-	10.2655	2.18e-05	TAGATCTA	MELO3C019453	Unknown protein	MELO3C018453	GO:0016021
MA1015.1	GATA12	MELO3C010693	8	15	+	10.2655	2.18e-05	TAGATCTA	MELO3C024804	Protein of unknown function (DUF1005)	MELO3C018453	GO:0046920
MA1015.1	GATA12	MELO3C018402	3	10	-	10.2655	2.18e-05	TAGATCTA	MELO3C034431	CACTA en-spm transposon protein	MELO3C018468	GO:0009507
MA1015.1	GATA12	MELO3C009405	5	12	-	10.2655	2.18e-05	TAGATCTA	MELO3C029044	Protein Ycf2-like	MELO3C018468	GO:0008194
MA1015.1	GATA12	MELO3C008250	14	21	+	10.2655	2.18e-05	TAGATCTA	MELO3C031147	Unknown protein	MELO3C018469	GO:0009507
MA1015.1	GATA12	MELO3C010693	8	15	-	10.2655	2.18e-05	TAGATCTA	MELO3C022272	Vesicle transport protein SEC20	MELO3C018469	GO:0008194
MA1015.1	GATA12	MELO3C021960	15	22	+	10.2655	2.18e-05	TAGATCTA	MELO3C032162	Unknown protein	MELO3C018523	GO:0005774
MA1015.1	GATA12	MELO3C001093	16	23	+	10.2655	2.18e-05	TAGATCTA	MELO3C023825	Dirigent protein	MELO3C018523	GO:0003924
MA1015.1	GATA12	MELO3C029279	17	24	+	10.2655	2.18e-05	TAGATCTA	MELO3C012023	B-like cyclin	MELO3C018523	GO:0005525
MA1015.1	GATA12	MELO3C005201	19	26	+	10.2655	2.18e-05	TAGATCTA	MELO3C015278	Unknown protein	MELO3C018523	GO:0015031
MA1015.1	GATA12	MELO3C003496	21	28	+	10.2655	2.18e-05	TAGATCTA	MELO3C027437	Unknown protein	MELO3C018528	GO:0009507
MA1015.1	GATA12	MELO3C008250	14	21	-	10.2655	2.18e-05	TAGATCTA	MELO3C018039	Unknown protein	MELO3C018528	GO:0009522
MA1015.1	GATA12	MELO3C021960	15	22	-	10.2655	2.18e-05	TAGATCTA	MELO3C019899	AMMECR1 domain-containing protein	MELO3C018528	GO:0015979
MA1015.1	GATA12	MELO3C001093	16	23	-	10.2655	2.18e-05	TAGATCTA	MELO3C023251	1,3-beta-glucan synthase	MELO3C028580	GO:0008270
MA1015.1	GATA12	MELO3C030831	23	30	+	10.2655	2.18e-05	TAGATCTA	MELO3C013185	ribosome biogenesis protein BMS1 homolog	MELO3C028580	GO:0061630
MA1015.1	GATA12	MELO3C002686	23	30	+	10.2655	2.18e-05	TAGATCTA	MELO3C006790	Kinesin-like protein KIN12B	MELO3C028580	GO:0006511
MA1015.1	GATA12	MELO3C025205	24	31	+	10.2655	2.18e-05	TAGATCTA	MELO3C028017	Pectinesterase inhibitor-like	MELO3C028580	GO:0016567
MA1015.1	GATA12	MELO3C013133	24	31	+	10.2655	2.18e-05	TAGATCTA	MELO3C025308	Auxin-responsive protein	MELO3C018576	GO:0010349
MA1015.1	GATA12	MELO3C029279	17	24	-	10.2655	2.18e-05	TAGATCTA	MELO3C014826	Pentatricopeptide repeat-containing protein	MELO3C018576	GO:0019853
MA1015.1	GATA12	MELO3C032160	25	32	+	10.2655	2.18e-05	TAGATCTA	MELO3C008149	LEAF RUST 10 DISEASE-RESISTANCE LOCUS RECEPTOR-LIKE PROTEIN KINASE-like 1.1	MELO3C018576	GO:0047834
MA1015.1	GATA12	MELO3C005201	19	26	-	10.2655	2.18e-05	TAGATCTA	MELO3C029789	Unknown protein	MELO3C018577	GO:0000287
MA1015.1	GATA12	MELO3C002314	27	34	+	10.2655	2.18e-05	TAGATCTA	MELO3C015019	Unknown protein	MELO3C018577	GO:0005524
MA1015.1	GATA12	MELO3C003496	21	28	-	10.2655	2.18e-05	TAGATCTA	MELO3C018386	Mannosyl-glycoprotein endo-beta-N-acetylglucosaminidase	MELO3C018577	GO:0047325
MA1015.1	GATA12	MELO3C030831	23	30	-	10.2655	2.18e-05	TAGATCTA	MELO3C024229	trihelix transcription factor ASIL2	MELO3C018577	GO:0052725
MA1015.1	GATA12	MELO3C002686	23	30	-	10.2655	2.18e-05	TAGATCTA	MELO3C014152	Serine/arginine-rich splicing factor RS40-like isoform X1	MELO3C018577	GO:0052726
MA1015.1	GATA12	MELO3C025205	24	31	-	10.2655	2.18e-05	TAGATCTA	MELO3C032860	palmitoyl-monogalactosyldiacylglycerol delta-7 desaturase, chloroplastic-like	MELO3C018577	GO:0010264
MA1015.1	GATA12	MELO3C013133	24	31	-	10.2655	2.18e-05	TAGATCTA	MELO3C003981	Pentatricopeptide repeat-containing protein	MELO3C018577	GO:0032957
MA1015.1	GATA12	MELO3C032160	25	32	-	10.2655	2.18e-05	TAGATCTA	MELO3C022048	Regulator of chromosome condensation (RCC1) family protein	MELO3C018577	GO:0052746
MA1015.1	GATA12	MELO3C020913	33	40	+	10.2655	2.18e-05	TAGATCTA	MELO3C019816	amino acid transporter AVT1C-like	MELO3C018612	GO:0005634
MA1015.1	GATA12	MELO3C002314	27	34	-	10.2655	2.18e-05	TAGATCTA	MELO3C016680	Chalcone-flavonone isomerase family protein	MELO3C018612	GO:0005737
MA1015.1	GATA12	MELO3C018576	35	42	+	10.2655	2.18e-05	TAGATCTA	MELO3C005341	Protein of unknown function (DUF1218)	MELO3C018612	GO:0010468
MA1015.1	GATA12	MELO3C020772	38	45	+	10.2655	2.18e-05	TAGATCTA	MELO3C010763	vacuolar-processing enzyme-like	MELO3C018612	GO:0003729
MA1015.1	GATA12	MELO3C020913	33	40	-	10.2655	2.18e-05	TAGATCTA	MELO3C024417	Leucine-rich repeat protein kinase family protein	MELO3C028619	GO:0005576
MA1015.1	GATA12	MELO3C018576	35	42	-	10.2655	2.18e-05	TAGATCTA	MELO3C028029	30S ribosomal protein S18, chloroplastic	MELO3C028619	GO:0009505
MA1015.1	GATA12	MELO3C020772	38	45	-	10.2655	2.18e-05	TAGATCTA	MELO3C014304	Chlorophyllase	MELO3C028619	GO:0004601
MA1015.1	GATA12	MELO3C029648	45	52	+	10.2655	2.18e-05	TAGATCTA	MELO3C034079	CACTA en-spm transposon protein	MELO3C028619	GO:0020037
MA1015.1	GATA12	MELO3C034833	46	53	+	10.2655	2.18e-05	TAGATCTA	MELO3C013361	synaptotagmin-2-like	MELO3C028619	GO:0046872
MA1015.1	GATA12	MELO3C024217	48	55	+	10.2655	2.18e-05	TAGATCTA	MELO3C031570	zinc finger BED domain-containing protein DAYSLEEPER	MELO3C028619	GO:0006979
MA1015.1	GATA12	MELO3C023627	48	55	+	10.2655	2.18e-05	TAGATCTA	MELO3C023773	Unknown protein	MELO3C028619	GO:0042744
MA1015.1	GATA12	MELO3C029648	45	52	-	10.2655	2.18e-05	TAGATCTA	MELO3C017224	O-phosphoserine phosphohydrolase	MELO3C028619	GO:0098869
MA1015.1	GATA12	MELO3C034833	46	53	-	10.2655	2.18e-05	TAGATCTA	MELO3C012294	Sarcoplasmic reticulum histidine-rich calcium-binding protein	MELO3C018659	GO:0005887
MA1015.1	GATA12	MELO3C024217	48	55	-	10.2655	2.18e-05	TAGATCTA	MELO3C033117	Arf-GAP domain-containing protein	MELO3C018659	GO:0008271
MA1015.1	GATA12	MELO3C027859	55	62	+	10.2655	2.18e-05	TAGATCTA	MELO3C033504	Cell division protein ftsH	MELO3C018659	GO:0015301
MA1015.1	GATA12	MELO3C023627	48	55	-	10.2655	2.18e-05	TAGATCTA	MELO3C030208	protein PRD1 isoform X1	MELO3C018659	GO:1902358
MA1015.1	GATA12	MELO3C019209	56	63	+	10.2655	2.18e-05	TAGATCTA	MELO3C022746	Amino acid permease family protein	MELO3C018659	GO:0015293
MA1015.1	GATA12	MELO3C006663	56	63	+	10.2655	2.18e-05	TAGATCTA	MELO3C023286	Terpene synthase 10-like	MELO3C018662	GO:0005515
MA1015.1	GATA12	MELO3C026358	59	66	+	10.2655	2.18e-05	TAGATCTA	MELO3C005017	ATP synthase subunit alpha	MELO3C028588	GO:0005515
MA1015.1	GATA12	MELO3C031520	60	67	+	10.2655	2.18e-05	TAGATCTA	MELO3C028998	L10-interacting MYB domain-containing protein-like	MELO3C018700	GO:0080043
MA1015.1	GATA12	MELO3C027859	55	62	-	10.2655	2.18e-05	TAGATCTA	MELO3C018662	F-box/kelch-repeat protein	MELO3C018700	GO:0080044
MA1015.1	GATA12	MELO3C020672	62	69	+	10.2655	2.18e-05	TAGATCTA	MELO3C009264	Unknown protein	MELO3C018700	GO:0016020
MA1015.1	GATA12	MELO3C018217	63	70	+	10.2655	2.18e-05	TAGATCTA	MELO3C026511	histone-lysine N-methyltransferase ATXR7	MELO3C018707	GO:0005524
MA1015.1	GATA12	MELO3C006663	56	63	-	10.2655	2.18e-05	TAGATCTA	MELO3C035409	Zinc finger, CCHC-type	MELO3C018707	GO:0072686
MA1015.1	GATA12	MELO3C019209	56	63	-	10.2655	2.18e-05	TAGATCTA	MELO3C000474	Unknown protein	MELO3C018707	GO:0030295
MA1015.1	GATA12	MELO3C034233	63	70	+	10.2655	2.18e-05	TAGATCTA	MELO3C030021	Serine/threonine-protein phosphatase 7 long form-like protein	MELO3C018707	GO:0005880
MA1015.1	GATA12	MELO3C025174	64	71	+	10.2655	2.18e-05	TAGATCTA	MELO3C035609	L10-interacting MYB domain-containing protein-like	MELO3C018707	GO:0032147
MA1015.1	GATA12	MELO3C028861	65	72	+	10.2655	2.18e-05	TAGATCTA	MELO3C002479	nuclear transport factor 2	MELO3C018707	GO:0004672
MA1015.1	GATA12	MELO3C026358	59	66	-	10.2655	2.18e-05	TAGATCTA	MELO3C013037	ATP synthase subunit alpha	MELO3C018707	GO:0005694
MA1015.1	GATA12	MELO3C031520	60	67	-	10.2655	2.18e-05	TAGATCTA	MELO3C029279	glucan endo-1,3-beta-glucosidase 4	MELO3C018707	GO:0060236
MA1015.1	GATA12	MELO3C030891	68	75	+	10.2655	2.18e-05	TAGATCTA	MELO3C003669	polyadenylate-binding protein-interacting protein 5	MELO3C018707	GO:0009524
MA1015.1	GATA12	MELO3C020672	62	69	-	10.2655	2.18e-05	TAGATCTA	MELO3C021544	GDSL esterase/lipase	MELO3C018707	GO:0090307
MA1015.1	GATA12	MELO3C034233	63	70	-	10.2655	2.18e-05	TAGATCTA	MELO3C003212	transcription factor MYB1	MELO3C018707	GO:0005654
MA1015.1	GATA12	MELO3C018217	63	70	-	10.2655	2.18e-05	TAGATCTA	MELO3C029806	GATA zinc finger domain-containing protein 10-like isoform X2	MELO3C018707	GO:0008017
MA1015.1	GATA12	MELO3C015632	70	77	+	10.2655	2.18e-05	TAGATCTA	MELO3C034144	Unknown protein	MELO3C018728	GO:0090575
MA1015.1	GATA12	MELO3C025174	64	71	-	10.2655	2.18e-05	TAGATCTA	MELO3C007410	GUB_WAK_bind domain-containing protein	MELO3C018728	GO:0000977
MA1015.1	GATA12	MELO3C029870	71	78	+	10.2655	2.18e-05	TAGATCTA	MELO3C005787	Alpha/beta hydrolase-1	MELO3C018728	GO:2000112
MA1015.1	GATA12	MELO3C028861	65	72	-	10.2655	2.18e-05	TAGATCTA	MELO3C026358	Regulator of chromosome condensation (RCC1) family protein	MELO3C018728	GO:0046983
MA1015.1	GATA12	MELO3C024376	73	80	+	10.2655	2.18e-05	TAGATCTA	MELO3C028404	Unknown protein	MELO3C018728	GO:0000981
MA1015.1	GATA12	MELO3C033750	75	82	+	10.2655	2.18e-05	TAGATCTA	MELO3C009586	Ubiquitinyl hydrolase 1	MELO3C018728	GO:0006357
MA1015.1	GATA12	MELO3C030891	68	75	-	10.2655	2.18e-05	TAGATCTA	MELO3C034666	Unknown protein	MELO3C018746	GO:0016021
MA1015.1	GATA12	MELO3C015632	70	77	-	10.2655	2.18e-05	TAGATCTA	MELO3C027859	Unknown protein	MELO3C018764	GO:0009705
MA1015.1	GATA12	MELO3C029870	71	78	-	10.2655	2.18e-05	TAGATCTA	MELO3C033439	Zinc finger BED domain-containing protein DAYSLEEPER	MELO3C018764	GO:0048284
MA1015.1	GATA12	MELO3C024376	73	80	-	10.2655	2.18e-05	TAGATCTA	MELO3C002719	60S ribosomal protein L18a	MELO3C018764	GO:0007032
MA1015.1	GATA12	MELO3C002875	81	88	+	10.2655	2.18e-05	TAGATCTA	MELO3C010663	Nucleic acid-binding, OB-fold-like protein	MELO3C018764	GO:0046872
MA1015.1	GATA12	MELO3C033750	75	82	-	10.2655	2.18e-05	TAGATCTA	MELO3C020653	Pathogenesis-related thaumatin-like protein	MELO3C018764	GO:0007033
MA1015.1	GATA12	MELO3C018728	84	91	+	10.2655	2.18e-05	TAGATCTA	MELO3C031869	Unknown protein	MELO3C018764	GO:0033263
MA1015.1	GATA12	MELO3C028142	86	93	+	10.2655	2.18e-05	TAGATCTA	MELO3C009104	elongation factor P	MELO3C018764	GO:0006904
MA1015.1	GATA12	MELO3C018453	86	93	+	10.2655	2.18e-05	TAGATCTA	MELO3C024154	Chaperonin CPN60, mitochondrial	MELO3C018764	GO:0006886
MA1015.1	GATA12	MELO3C002875	81	88	-	10.2655	2.18e-05	TAGATCTA	MELO3C029718	Retrotrans_gag domain-containing protein	MELO3C018764	GO:0030674
MA1015.1	GATA12	MELO3C010474	90	97	+	10.2655	2.18e-05	TAGATCTA	MELO3C005441	Tonoplast intrinsic protein, putative	MELO3C018764	GO:0010015
MA1015.1	GATA12	MELO3C004020	91	98	+	10.2655	2.18e-05	TAGATCTA	MELO3C007944	Phospholipase D	MELO3C018764	GO:0030897
MA1015.1	GATA12	MELO3C018728	84	91	-	10.2655	2.18e-05	TAGATCTA	MELO3C018685	glycine-rich RNA-binding protein 2-like	MELO3C018772	GO:0010207
MA1015.1	GATA12	MELO3C018453	86	93	-	10.2655	2.18e-05	TAGATCTA	MELO3C018315	Rab-GAP TBC domain-containing protein	MELO3C018772	GO:0045038
MA1015.1	GATA12	MELO3C028142	86	93	-	10.2655	2.18e-05	TAGATCTA	MELO3C032548	Homeobox leucine zipper	MELO3C018772	GO:0010027
MA1015.1	GATA12	MELO3C010474	90	97	-	10.2655	2.18e-05	TAGATCTA	MELO3C030444	Beta-galactosidase	MELO3C018772	GO:0045037
MA1015.1	GATA12	MELO3C012604	97	104	+	10.2655	2.18e-05	TAGATCTA	MELO3C019265	high mobility group B protein 3-like	MELO3C027922	GO:0005968
MA1015.1	GATA12	MELO3C013260	98	105	+	10.2655	2.18e-05	TAGATCTA	MELO3C013559	Flocculation protein FLO11-like	MELO3C027922	GO:0046872
MA1015.1	GATA12	MELO3C004020	91	98	-	10.2655	2.18e-05	TAGATCTA	MELO3C005053	WD repeat-containing protein 20-like	MELO3C027922	GO:0016021
MA1015.1	GATA12	MELO3C006454	99	106	+	10.2655	2.18e-05	TAGATCTA	MELO3C012921	GDSL esterase/lipase	MELO3C027922	GO:0018344
MA1015.1	GATA12	MELO3C019088	100	107	+	10.2655	2.18e-05	TAGATCTA	MELO3C009674	beta glucosidase 11	MELO3C027922	GO:0004663
MA1015.1	GATA12	MELO3C021920	100	107	+	10.2655	2.18e-05	TAGATCTA	MELO3C028439	Ubiquitin-like-specific protease ESD4 isoform X2	MELO3C018802	GO:0007031
MA1015.1	GATA12	MELO3C012604	97	104	-	10.2655	2.18e-05	TAGATCTA	MELO3C034107	Girdin-like	MELO3C028652	GO:0016021
MA1015.1	GATA12	MELO3C030754	105	112	+	10.2655	2.18e-05	TAGATCTA	MELO3C027414	Unknown protein	MELO3C028652	GO:0015297
MA1015.1	GATA12	MELO3C013752	105	112	+	10.2655	2.18e-05	TAGATCTA	MELO3C019154	Unknown protein	MELO3C028652	GO:0042910
MA1015.1	GATA12	MELO3C013260	98	105	-	10.2655	2.18e-05	TAGATCTA	MELO3C032014	Protein Ycf2-like	MELO3C028652	GO:1990961
MA1015.1	GATA12	MELO3C027882	106	113	+	10.2655	2.18e-05	TAGATCTA	MELO3C006554	Unknown protein	MELO3C028593	GO:0016021
MA1015.1	GATA12	MELO3C007753	106	113	+	10.2655	2.18e-05	TAGATCTA	MELO3C030831	CACTA en-spm transposon protein	MELO3C028593	GO:0015297
MA1015.1	GATA12	MELO3C006454	99	106	-	10.2655	2.18e-05	TAGATCTA	MELO3C011307	Major facilitator superfamily protein	MELO3C028593	GO:0042910
MA1015.1	GATA12	MELO3C019088	100	107	-	10.2655	2.18e-05	TAGATCTA	MELO3C031358	Unknown protein	MELO3C028593	GO:1990961
MA1015.1	GATA12	MELO3C021920	100	107	-	10.2655	2.18e-05	TAGATCTA	MELO3C032362	ATP synthase subunit alpha	MELO3C000668	GO:0042910
MA1015.1	GATA12	MELO3C004075	110	117	+	10.2655	2.18e-05	TAGATCTA	MELO3C010177	WAT1-related protein	MELO3C000668	GO:1990961
MA1015.1	GATA12	MELO3C013752	105	112	-	10.2655	2.18e-05	TAGATCTA	MELO3C033387	Unknown protein	MELO3C000668	GO:0015297
MA1015.1	GATA12	MELO3C003213	112	119	+	10.2655	2.18e-05	TAGATCTA	MELO3C016421	Endoglucanase	MELO3C000668	GO:0016021
MA1015.1	GATA12	MELO3C030754	105	112	-	10.2655	2.18e-05	TAGATCTA	MELO3C027637	Xanthine/uracil permease family protein	MELO3C018816	GO:0005739
MA1015.1	GATA12	MELO3C007753	106	113	-	10.2655	2.18e-05	TAGATCTA	MELO3C028839	Rab-GAP TBC domain-containing protein	MELO3C018816	GO:0005829
MA1015.1	GATA12	MELO3C027882	106	113	-	10.2655	2.18e-05	TAGATCTA	MELO3C022571	Tetraacyldisaccharide 4'-kinase	MELO3C018816	GO:0009507
MA1015.1	GATA12	MELO3C022084	115	122	+	10.2655	2.18e-05	TAGATCTA	MELO3C007781	protein CELLULOSE SYNTHASE INTERACTIVE 1	MELO3C018816	GO:0003994
MA1015.1	GATA12	MELO3C004075	110	117	-	10.2655	2.18e-05	TAGATCTA	MELO3C000973	Unknown protein	MELO3C018816	GO:0046872
MA1015.1	GATA12	MELO3C003213	112	119	-	10.2655	2.18e-05	TAGATCTA	MELO3C014985	Aquaporin NIP4-1	MELO3C018816	GO:0047780
MA1015.1	GATA12	MELO3C022084	115	122	-	10.2655	2.18e-05	TAGATCTA	MELO3C030891	Unknown protein	MELO3C018816	GO:0051539
MA1015.1	GATA12	MELO3C008809	125	132	+	10.2655	2.18e-05	TAGATCTA	MELO3C026494	cytochrome P450 CYP82D47-like	MELO3C018816	GO:0006099
MA1015.1	GATA12	MELO3C030612	125	132	+	10.2655	2.18e-05	TAGATCTA	MELO3C034280	L10-interacting MYB domain-containing protein-like	MELO3C018816	GO:0006101
MA1015.1	GATA12	MELO3C021534	129	136	+	10.2655	2.18e-05	TAGATCTA	MELO3C025519	disease resistance protein RGA2-like	MELO3C018816	GO:0006102
MA1015.1	GATA12	MELO3C011214	130	137	+	10.2655	2.18e-05	TAGATCTA	MELO3C025543	heterogeneous nuclear ribonucleoprotein 1	MELO3C018816	GO:0006979
MA1015.1	GATA12	MELO3C030612	125	132	-	10.2655	2.18e-05	TAGATCTA	MELO3C016819	Increased DNA methylation 1-like	MELO3C018816	GO:0009737
MA1015.1	GATA12	MELO3C008809	125	132	-	10.2655	2.18e-05	TAGATCTA	MELO3C016234	Protein FAR1-RELATED SEQUENCE	MELO3C018816	GO:0090351
MA1015.1	GATA12	MELO3C015298	132	139	+	10.2655	2.18e-05	TAGATCTA	MELO3C033863	kelch-like protein 17	MELO3C018832	GO:0016021
MA1015.1	GATA12	MELO3C034304	134	141	+	10.2655	2.18e-05	TAGATCTA	MELO3C020489	WRKY transcription factor 1	MELO3C018844	GO:0005634
MA1015.1	GATA12	MELO3C000879	134	141	+	10.2655	2.18e-05	TAGATCTA	MELO3C001916	chaperone protein DnaJ isoform X2	MELO3C018844	GO:0009908
MA1015.1	GATA12	MELO3C021534	129	136	-	10.2655	2.18e-05	TAGATCTA	MELO3C006256	UMP-CMP kinase	MELO3C018844	GO:0005737
MA1015.1	GATA12	MELO3C013016	136	143	+	10.2655	2.18e-05	TAGATCTA	MELO3C023040	S-protein homolog	MELO3C018844	GO:0000978
MA1015.1	GATA12	MELO3C011214	130	137	-	10.2655	2.18e-05	TAGATCTA	MELO3C013062	Retrotransposon protein	MELO3C018844	GO:0000981
MA1015.1	GATA12	MELO3C025277	138	145	+	10.2655	2.18e-05	TAGATCTA	MELO3C005305	10 kDa chaperonin, mitochondrial-like	MELO3C018844	GO:0006357
MA1015.1	GATA12	MELO3C015298	132	139	-	10.2655	2.18e-05	TAGATCTA	MELO3C017483	Calmodulin-binding protein 60 B	MELO3C018868	GO:0005634
MA1015.1	GATA12	MELO3C014824	139	146	+	10.2655	2.18e-05	TAGATCTA	MELO3C033305	Unknown protein	MELO3C018868	GO:0043161
MA1015.1	GATA12	MELO3C017055	140	147	+	10.2655	2.18e-05	TAGATCTA	MELO3C002820	Unknown protein	MELO3C018868	GO:0008540
MA1015.1	GATA12	MELO3C000879	134	141	-	10.2655	2.18e-05	TAGATCTA	MELO3C007708	UDP-glycosyltransferase 91A1-like	MELO3C018868	GO:0050790
MA1015.1	GATA12	MELO3C034304	134	141	-	10.2655	2.18e-05	TAGATCTA	MELO3C034906	Unknown protein	MELO3C018868	GO:0042176
MA1015.1	GATA12	MELO3C007941	141	148	+	10.2655	2.18e-05	TAGATCTA	MELO3C028229	Unknown protein	MELO3C018868	GO:0034515
MA1015.1	GATA12	MELO3C013016	136	143	-	10.2655	2.18e-05	TAGATCTA	MELO3C029717	Zinc finger BED domain-containing protein RICESLEEPER 2-like	MELO3C018868	GO:0030234
MA1015.1	GATA12	MELO3C033863	143	150	+	10.2655	2.18e-05	TAGATCTA	MELO3C018402	UvrD-like helicase ATP-binding domain-containing protein	MELO3C028115	GO:0004650
MA1015.1	GATA12	MELO3C025277	138	145	-	10.2655	2.18e-05	TAGATCTA	MELO3C034091	Transposase	MELO3C028115	GO:0005975
MA1015.1	GATA12	MELO3C014824	139	146	-	10.2655	2.18e-05	TAGATCTA	MELO3C034332	Protein FAR-RED ELONGATED HYPOCOTYL 3-like	MELO3C000620	GO:0004650
MA1015.1	GATA12	MELO3C017055	140	147	-	10.2655	2.18e-05	TAGATCTA	MELO3C014675	DEAD-box ATP-dependent RNA helicase 37-like	MELO3C000620	GO:0005975
MA1015.1	GATA12	MELO3C007941	141	148	-	10.2655	2.18e-05	TAGATCTA	MELO3C011292	Poly(A)-specific ribonuclease	MELO3C028679	GO:0016021
MA1015.1	GATA12	MELO3C033863	143	150	-	10.2655	2.18e-05	TAGATCTA	MELO3C015377	Light-inducible protein CPRF2-like	MELO3C024217	GO:0004650
MA1015.1	GATA12	MELO3C029121	151	158	+	10.2655	2.18e-05	TAGATCTA	MELO3C010939	Zinc finger and BTB domain-containing protein 47	MELO3C024217	GO:0005975
MA1015.1	GATA12	MELO3C031615	152	159	+	10.2655	2.18e-05	TAGATCTA	MELO3C005651	S1 motif domain-containing protein	MELO3C024214	GO:0016021
MA1015.1	GATA12	MELO3C000919	153	160	+	10.2655	2.18e-05	TAGATCTA	MELO3C024705	transmembrane protein 234 homolog	MELO3C024214	GO:0046872
MA1015.1	GATA12	MELO3C004201	153	160	+	10.2655	2.18e-05	TAGATCTA	MELO3C008126	receptor homology region, transmembrane domain- and RING domain-containing protein 2-like	MELO3C024205	GO:0016021
MA1015.1	GATA12	MELO3C029238	156	163	+	10.2655	2.18e-05	TAGATCTA	MELO3C025790	mitogen-activated protein kinase kinase 5-like	MELO3C024205	GO:0000166
MA1015.1	GATA12	MELO3C029017	156	163	+	10.2655	2.18e-05	TAGATCTA	MELO3C015688	Protein FAR1-RELATED SEQUENCE	MELO3C024205	GO:0005388
MA1015.1	GATA12	MELO3C016860	157	164	+	10.2655	2.18e-05	TAGATCTA	MELO3C013025	Core-2/I-branching beta-1,6-N-acetylglucosaminyltransferase family protein	MELO3C024205	GO:0070588
MA1015.1	GATA12	MELO3C029121	151	158	-	10.2655	2.18e-05	TAGATCTA	MELO3C028405	Phosphopantothenoylcysteine decarboxylase subunit VHS3-like	MELO3C028682	GO:0003676
MA1015.1	GATA12	MELO3C034759	159	166	+	10.2655	2.18e-05	TAGATCTA	MELO3C024903	2Fe-2S ferredoxin-type domain-containing protein	MELO3C028682	GO:0016301
MA1015.1	GATA12	MELO3C031615	152	159	-	10.2655	2.18e-05	TAGATCTA	MELO3C021808	tRNA (adenine(58)-N(1))-methyltransferase	MELO3C028682	GO:0015074
MA1015.1	GATA12	MELO3C000919	153	160	-	10.2655	2.18e-05	TAGATCTA	MELO3C025679	Unknown protein	MELO3C028682	GO:0016310
MA1015.1	GATA12	MELO3C004201	153	160	-	10.2655	2.18e-05	TAGATCTA	MELO3C005541	14 kDa proline-rich protein DC2.15-like	MELO3C024192	GO:0046658
MA1015.1	GATA12	MELO3C027057	161	168	+	10.2655	2.18e-05	TAGATCTA	MELO3C028204	ATP synthase subunit alpha	MELO3C028694	GO:0030414
MA1015.1	GATA12	MELO3C006375	161	168	+	10.2655	2.18e-05	TAGATCTA	MELO3C029818	Unknown protein	MELO3C028694	GO:0010466
MA1015.1	GATA12	MELO3C028866	161	168	+	10.2655	2.18e-05	TAGATCTA	MELO3C031194	Interferon-induced GTP-binding protein mx	MELO3C024154	GO:0005739
MA1015.1	GATA12	MELO3C021824	161	168	+	10.2655	2.18e-05	TAGATCTA	MELO3C023762	Mental retardation GTPase activating protein	MELO3C024154	GO:0005524
MA1015.1	GATA12	MELO3C032860	161	168	+	10.2655	2.18e-05	TAGATCTA	MELO3C012521	Transcription termination factor MTERF2	MELO3C024154	GO:0016887
MA1015.1	GATA12	MELO3C029238	156	163	-	10.2655	2.18e-05	TAGATCTA	MELO3C005899	Protein yippee-like	MELO3C024154	GO:0042026
MA1015.1	GATA12	MELO3C029017	156	163	-	10.2655	2.18e-05	TAGATCTA	MELO3C006033	abscisic acid receptor PYL9	MELO3C028623	GO:0048507
MA1015.1	GATA12	MELO3C016860	157	164	-	10.2655	2.18e-05	TAGATCTA	MELO3C013013	GDSL esterase/lipase APG	MELO3C028804	GO:0044238
MA1015.1	GATA12	MELO3C022352	164	171	+	10.2655	2.18e-05	TAGATCTA	MELO3C004303	TIR-NBS-LRR disease resistance protein	MELO3C028804	GO:0071704
MA1015.1	GATA12	MELO3C017374	165	172	+	10.2655	2.18e-05	TAGATCTA	MELO3C032103	PHD finger protein ALFIN-LIKE 3-like isoform X2	MELO3C023658	GO:0042910
MA1015.1	GATA12	MELO3C034759	159	166	-	10.2655	2.18e-05	TAGATCTA	MELO3C033699	Photosystem II CP47 reaction center protein	MELO3C023658	GO:1990961
MA1015.1	GATA12	MELO3C028626	168	175	+	10.2655	2.18e-05	TAGATCTA	MELO3C005164	DUF4283 domain-containing protein/zf-CCHC_4 domain-containing protein	MELO3C023658	GO:0015297
MA1015.1	GATA12	MELO3C028866	161	168	-	10.2655	2.18e-05	TAGATCTA	MELO3C021023	Unknown protein	MELO3C023658	GO:0016021
MA1015.1	GATA12	MELO3C006375	161	168	-	10.2655	2.18e-05	TAGATCTA	MELO3C031609	Unknown protein	MELO3C028861	GO:0003676
MA1015.1	GATA12	MELO3C021824	161	168	-	10.2655	2.18e-05	TAGATCTA	MELO3C004026	Auxin-responsive protein	MELO3C028861	GO:0015074
MA1015.1	GATA12	MELO3C027057	161	168	-	10.2655	2.18e-05	TAGATCTA	MELO3C029418	Rab-GAP TBC domain-containing protein	MELO3C000296	GO:0005829
MA1015.1	GATA12	MELO3C032860	161	168	-	10.2655	2.18e-05	TAGATCTA	MELO3C022893	Unknown protein	MELO3C000296	GO:0016021
MA1015.1	GATA12	MELO3C032307	169	176	+	10.2655	2.18e-05	TAGATCTA	MELO3C029691	Histone-lysine N-methyltransferase ASHR1 isoform X3	MELO3C000296	GO:0051082
MA1015.1	GATA12	MELO3C007159	170	177	+	10.2655	2.18e-05	TAGATCTA	MELO3C021755	COX assembly mitochondrial protein	MELO3C000296	GO:0051087
MA1015.1	GATA12	MELO3C022352	164	171	-	10.2655	2.18e-05	TAGATCTA	MELO3C007122	F-box protein At5g46170-like	MELO3C000296	GO:0051085
MA1015.1	GATA12	MELO3C017374	165	172	-	10.2655	2.18e-05	TAGATCTA	MELO3C007159	DNA-binding protein	MELO3C032436	GO:0005634
MA1015.1	GATA12	MELO3C006868	173	180	+	10.2655	2.18e-05	TAGATCTA	MELO3C026211	DET1- and DDB1-associated protein 1	MELO3C032436	GO:0046872
MA1015.1	GATA12	MELO3C025401	174	181	+	10.2655	2.18e-05	TAGATCTA	MELO3C000350	Unknown protein	MELO3C032436	GO:0046983
MA1015.1	GATA12	MELO3C028626	168	175	-	10.2655	2.18e-05	TAGATCTA	MELO3C002210	Integral membrane HPP family protein	MELO3C024103	GO:0016209
MA1015.1	GATA12	MELO3C032307	169	176	-	10.2655	2.18e-05	TAGATCTA	MELO3C030145	Deoxyhypusine synthase-like isoform X1	MELO3C024103	GO:0016491
MA1015.1	GATA12	MELO3C007159	170	177	-	10.2655	2.18e-05	TAGATCTA	MELO3C011817	peptide chain release factor 1	MELO3C024111	GO:0005515
MA1015.1	GATA12	MELO3C018659	178	185	+	10.2655	2.18e-05	TAGATCTA	MELO3C013397	auxin-responsive protein SAUR21-like	MELO3C028902	GO:0004190
MA1015.1	GATA12	MELO3C035364	179	186	+	10.2655	2.18e-05	TAGATCTA	MELO3C023960	Cytochrome P450	MELO3C028902	GO:0006508
MA1015.1	GATA12	MELO3C006868	173	180	-	10.2655	2.18e-05	TAGATCTA	MELO3C002906	RNase H domain-containing protein	MELO3C024969	GO:0005515
MA1015.1	GATA12	MELO3C013930	180	187	+	10.2655	2.18e-05	TAGATCTA	MELO3C008884	serine/threonine-protein kinase SAPK2-like	MELO3C028936	GO:0016491
MA1015.1	GATA12	MELO3C025401	174	181	-	10.2655	2.18e-05	TAGATCTA	MELO3C030806	RNA-binding family protein, putative	MELO3C024910	GO:0009908
MA1015.1	GATA12	MELO3C002857	182	189	+	10.2655	2.18e-05	TAGATCTA	MELO3C006831	hypersensitive-induced response protein 4	MELO3C024910	GO:0030154
MA1015.1	GATA12	MELO3C018528	182	189	+	10.2655	2.18e-05	TAGATCTA	MELO3C025233	Protein kinase domain-containing protein	MELO3C024909	GO:0003690
MA1015.1	GATA12	MELO3C017292	182	189	+	10.2655	2.18e-05	TAGATCTA	MELO3C001741	Unknown protein	MELO3C024909	GO:0006353
MA1015.1	GATA12	MELO3C002780	183	190	+	10.2655	2.18e-05	TAGATCTA	MELO3C005377	Pentatricopeptide repeat-containing protein	MELO3C024909	GO:0006355
MA1015.1	GATA12	MELO3C005375	183	190	+	10.2655	2.18e-05	TAGATCTA	MELO3C028129	Unknown protein	MELO3C024909	GO:0032502
MA1015.1	GATA12	MELO3C033949	184	191	+	10.2655	2.18e-05	TAGATCTA	MELO3C030666	Unknown protein	MELO3C024903	GO:0009055
MA1015.1	GATA12	MELO3C029029	185	192	+	10.2655	2.18e-05	TAGATCTA	MELO3C010228	Unknown protein	MELO3C024903	GO:0016021
MA1015.1	GATA12	MELO3C003373	185	192	+	10.2655	2.18e-05	TAGATCTA	MELO3C023586	Carboxypeptidase	MELO3C024903	GO:0022900
MA1015.1	GATA12	MELO3C034375	185	192	+	10.2655	2.18e-05	TAGATCTA	MELO3C014775	Unknown protein	MELO3C024903	GO:0051537
MA1015.1	GATA12	MELO3C018659	178	185	-	10.2655	2.18e-05	TAGATCTA	MELO3C024266	cytochrome c oxidase assembly protein COX19-like	MELO3C013111	GO:0016021
MA1015.1	GATA12	MELO3C035364	179	186	-	10.2655	2.18e-05	TAGATCTA	MELO3C017782	snRNA-activating protein complex subunit-like	MELO3C013111	GO:0008374
MA1015.1	GATA12	MELO3C007803	186	193	+	10.2655	2.18e-05	TAGATCTA	MELO3C027947	Reverse transcriptase domain-containing protein	MELO3C013111	GO:0006629
MA1015.1	GATA12	MELO3C013930	180	187	-	10.2655	2.18e-05	TAGATCTA	MELO3C032137	CACTA en-spm transposon protein	MELO3C013132	GO:0016021
MA1015.1	GATA12	MELO3C002857	182	189	-	10.2655	2.18e-05	TAGATCTA	MELO3C007409	WRKY transcription factor 2-like protein	MELO3C013133	GO:0035066
MA1015.1	GATA12	MELO3C017292	182	189	-	10.2655	2.18e-05	TAGATCTA	MELO3C025644	Protein phosphatase	MELO3C013133	GO:0005634
MA1015.1	GATA12	MELO3C018528	182	189	-	10.2655	2.18e-05	TAGATCTA	MELO3C004139	Ubiquitin carboxyl-terminal hydrolase	MELO3C013133	GO:0008270
MA1015.1	GATA12	MELO3C002780	183	190	-	10.2655	2.18e-05	TAGATCTA	MELO3C026324	Heat shock protein DnaJ with tetratricopeptide repeat, putative isoform 1	MELO3C013133	GO:0006338
MA1015.1	GATA12	MELO3C005375	183	190	-	10.2655	2.18e-05	TAGATCTA	MELO3C021268	ATP citrate synthase	MELO3C013133	GO:0005515
MA1015.1	GATA12	MELO3C013971	190	197	+	10.2655	2.18e-05	TAGATCTA	MELO3C005304	O-fucosyltransferase family protein	MELO3C013133	GO:0003713
MA1015.1	GATA12	MELO3C033949	184	191	-	10.2655	2.18e-05	TAGATCTA	MELO3C012493	Protein kinase superfamily protein	MELO3C013133	GO:0045893
MA1015.1	GATA12	MELO3C014922	192	199	+	10.2655	2.18e-05	TAGATCTA	MELO3C003095	HMA domain-containing protein	MELO3C013133	GO:0003682
MA1015.1	GATA12	MELO3C034375	185	192	-	10.2655	2.18e-05	TAGATCTA	MELO3C025345	MFS domain-containing protein	MELO3C013133	GO:0006357
MA1015.1	GATA12	MELO3C003373	185	192	-	10.2655	2.18e-05	TAGATCTA	MELO3C016632	AP complex subunit sigma	MELO3C028993	GO:0016021
MA1015.1	GATA12	MELO3C029029	185	192	-	10.2655	2.18e-05	TAGATCTA	MELO3C027026	Unknown protein	MELO3C028993	GO:0008234
MA1015.1	GATA12	MELO3C007803	186	193	-	10.2655	2.18e-05	TAGATCTA	MELO3C005141	Protein SIS2	MELO3C028993	GO:0006508
MA1015.1	GATA12	MELO3C013874	193	200	+	10.2655	2.18e-05	TAGATCTA	MELO3C032884	Unknown protein	MELO3C000277	GO:0046872
MA1015.1	GATA12	MELO3C017327	196	203	+	10.2655	2.18e-05	TAGATCTA	MELO3C007160	4a-hydroxytetrahydrobiopterin dehydratase	MELO3C000277	GO:0022904
MA1015.1	GATA12	MELO3C016421	196	203	+	10.2655	2.18e-05	TAGATCTA	MELO3C003658	FLZ-type domain-containing protein	MELO3C000277	GO:0016021
MA1015.1	GATA12	MELO3C005441	196	203	+	10.2655	2.18e-05	TAGATCTA	MELO3C031909	reactive Intermediate Deaminase A, chloroplastic-like	MELO3C000277	GO:0015979
MA1015.1	GATA12	MELO3C027371	197	204	+	10.2655	2.18e-05	TAGATCTA	MELO3C004885	Transposase	MELO3C000277	GO:0045158
MA1015.1	GATA12	MELO3C013971	190	197	-	10.2655	2.18e-05	TAGATCTA	MELO3C032386	Unknown protein	MELO3C000277	GO:0009535
MA1015.1	GATA12	MELO3C014922	192	199	-	10.2655	2.18e-05	TAGATCTA	MELO3C006489	guanine nucleotide-binding protein subunit gamma 2	MELO3C028688	GO:0046872
MA1015.1	GATA12	MELO3C013874	193	200	-	10.2655	2.18e-05	TAGATCTA	MELO3C018052	Dynamin	MELO3C028688	GO:0022904
MA1015.1	GATA12	MELO3C003379	201	208	+	10.2655	2.18e-05	TAGATCTA	MELO3C015529	cation/calcium exchanger 4-like	MELO3C028688	GO:0016021
MA1015.1	GATA12	MELO3C016936	202	209	+	10.2655	2.18e-05	TAGATCTA	MELO3C008096	SUN domain-containing protein	MELO3C028688	GO:0015979
MA1015.1	GATA12	MELO3C005441	196	203	-	10.2655	2.18e-05	TAGATCTA	MELO3C024231	Regulator of telomere elongation helicase 1 homolog	MELO3C028688	GO:0045158
MA1015.1	GATA12	MELO3C016421	196	203	-	10.2655	2.18e-05	TAGATCTA	MELO3C012680	Glial fibrillary acidic protein-like	MELO3C028688	GO:0009535
MA1015.1	GATA12	MELO3C017327	196	203	-	10.2655	2.18e-05	TAGATCTA	MELO3C022084	Protein kinase domain-containing protein	MELO3C013185	GO:0005525
MA1015.1	GATA12	MELO3C027371	197	204	-	10.2655	2.18e-05	TAGATCTA	MELO3C027127	Ribosomal_S7 domain-containing protein	MELO3C013185	GO:0016491
MA1015.1	GATA12	MELO3C007798	204	211	+	10.2655	2.18e-05	TAGATCTA	MELO3C029655	Unknown protein	MELO3C013185	GO:0042254
MA1015.1	GATA12	MELO3C015338	205	212	+	10.2655	2.18e-05	TAGATCTA	MELO3C018802	peroxisome biogenesis protein 22-like	MELO3C013185	GO:0005730
MA1015.1	GATA12	MELO3C003379	201	208	-	10.2655	2.18e-05	TAGATCTA	MELO3C029356	Unknown protein	MELO3C029013	GO:0046872
MA1015.1	GATA12	MELO3C016936	202	209	-	10.2655	2.18e-05	TAGATCTA	MELO3C007471	Unknown protein	MELO3C029017	GO:0051753
MA1015.1	GATA12	MELO3C025197	209	216	+	10.2655	2.18e-05	TAGATCTA	MELO3C033415	Unknown protein	MELO3C029017	GO:0016760
MA1015.1	GATA12	MELO3C007798	204	211	-	10.2655	2.18e-05	TAGATCTA	MELO3C002929	RING-type domain-containing protein	MELO3C029017	GO:0030244
MA1015.1	GATA12	MELO3C012485	212	219	+	10.2655	2.18e-05	TAGATCTA	MELO3C004015	Pentatricopeptide repeat-containing protein	MELO3C029017	GO:0009833
MA1015.1	GATA12	MELO3C015338	205	212	-	10.2655	2.18e-05	TAGATCTA	MELO3C006291	Adenosylhomocysteinase	MELO3C029017	GO:0005886
MA1015.1	GATA12	MELO3C014304	213	220	+	10.2655	2.18e-05	TAGATCTA	MELO3C011156	transcription factor MYB3R-1-like	MELO3C013232	GO:0019005
MA1015.1	GATA12	MELO3C020460	215	222	+	10.2655	2.18e-05	TAGATCTA	MELO3C033897	Dynamin GTPase	MELO3C013232	GO:0005515
MA1015.1	GATA12	MELO3C026406	215	222	+	10.2655	2.18e-05	TAGATCTA	MELO3C004202	protein SAR DEFICIENT 1-like isoform X1	MELO3C013232	GO:0031146
MA1015.1	GATA12	MELO3C020752	216	223	+	10.2655	2.18e-05	TAGATCTA	MELO3C006877	protein COFACTOR ASSEMBLY OF COMPLEX C SUBUNIT B CCB2, chloroplastic isoform X2	MELO3C013248	GO:0032040
MA1015.1	GATA12	MELO3C025197	209	216	-	10.2655	2.18e-05	TAGATCTA	MELO3C009203	Tubulin beta chain	MELO3C013248	GO:0009793
MA1015.1	GATA12	MELO3C024288	217	224	+	10.2655	2.18e-05	TAGATCTA	MELO3C027812	Unknown protein	MELO3C013248	GO:0016020
MA1015.1	GATA12	MELO3C032989	217	224	+	10.2655	2.18e-05	TAGATCTA	MELO3C028688	Cytochrome b6	MELO3C013248	GO:0030692
MA1015.1	GATA12	MELO3C012485	212	219	-	10.2655	2.18e-05	TAGATCTA	MELO3C011467	U-box domain-containing protein kinase family protein	MELO3C013248	GO:0006364
MA1015.1	GATA12	MELO3C025164	219	226	+	10.2655	2.18e-05	TAGATCTA	MELO3C006045	Glycosyltransferase family 28 protein	MELO3C013248	GO:0005730
MA1015.1	GATA12	MELO3C029675	220	227	+	10.2655	2.18e-05	TAGATCTA	MELO3C011654	RING-type domain-containing protein	MELO3C013248	GO:0005654
MA1015.1	GATA12	MELO3C014304	213	220	-	10.2655	2.18e-05	TAGATCTA	MELO3C007281	Transmembrane protein, putative	MELO3C013260	GO:0005829
MA1015.1	GATA12	MELO3C001983	221	228	+	10.2655	2.18e-05	TAGATCTA	MELO3C033750	Beta-galactosidase	MELO3C013260	GO:0009705
MA1015.1	GATA12	MELO3C016421	221	228	+	10.2655	2.18e-05	TAGATCTA	MELO3C018772	protein THYLAKOID FORMATION1, chloroplastic	MELO3C013260	GO:0016021
MA1015.1	GATA12	MELO3C026406	215	222	-	10.2655	2.18e-05	TAGATCTA	MELO3C015354	Disease resistance protein RGA2-like	MELO3C013260	GO:0007033
MA1015.1	GATA12	MELO3C020460	215	222	-	10.2655	2.18e-05	TAGATCTA	MELO3C029255	Gibberellin 3-beta-dioxygenase 2-like	MELO3C013260	GO:0009626
MA1015.1	GATA12	MELO3C020752	216	223	-	10.2655	2.18e-05	TAGATCTA	MELO3C010042	endoribonuclease Dicer homolog 2-like	MELO3C013260	GO:0098876
MA1015.1	GATA12	MELO3C024288	217	224	-	10.2655	2.18e-05	TAGATCTA	MELO3C022500	vacuolar protein sorting 26A	MELO3C013260	GO:1900458
MA1015.1	GATA12	MELO3C032989	217	224	-	10.2655	2.18e-05	TAGATCTA	MELO3C019699	Elongation factor 2	MELO3C013295	GO:0005576
MA1015.1	GATA12	MELO3C002654	225	232	+	10.2655	2.18e-05	TAGATCTA	MELO3C004536	Protein kinase	MELO3C013295	GO:0019953
MA1015.1	GATA12	MELO3C019616	226	233	+	10.2655	2.18e-05	TAGATCTA	MELO3C010664	Domain of unknown function (DUF220)	MELO3C013302	GO:0009733
MA1015.1	GATA12	MELO3C025164	219	226	-	10.2655	2.18e-05	TAGATCTA	MELO3C035710	Unknown protein	MELO3C013307	GO:0005507
MA1015.1	GATA12	MELO3C029675	220	227	-	10.2655	2.18e-05	TAGATCTA	MELO3C021035	Unknown protein	MELO3C013307	GO:0016021
MA1015.1	GATA12	MELO3C007720	227	234	+	10.2655	2.18e-05	TAGATCTA	MELO3C019528	Glycosyltransferase	MELO3C013307	GO:0008447
MA1015.1	GATA12	MELO3C001983	221	228	-	10.2655	2.18e-05	TAGATCTA	MELO3C004127	UPF0057 membrane protein	MELO3C013308	GO:0016021
MA1015.1	GATA12	MELO3C012496	228	235	+	10.2655	2.18e-05	TAGATCTA	MELO3C030507	Unknown protein	MELO3C013308	GO:0004672
MA1015.1	GATA12	MELO3C016421	221	228	-	10.2655	2.18e-05	TAGATCTA	MELO3C010598	WAT1-related protein	MELO3C013308	GO:0005524
MA1015.1	GATA12	MELO3C019491	230	237	+	10.2655	2.18e-05	TAGATCTA	MELO3C017225	Pericentriolar material 1 protein	MELO3C013308	GO:0006468
MA1015.1	GATA12	MELO3C002654	225	232	-	10.2655	2.18e-05	TAGATCTA	MELO3C031458	Unknown protein	MELO3C013333	GO:0003723
MA1015.1	GATA12	MELO3C014699	232	239	+	10.2655	2.18e-05	TAGATCTA	MELO3C009626	Unknown protein	MELO3C013333	GO:0016021
MA1015.1	GATA12	MELO3C019616	226	233	-	10.2655	2.18e-05	TAGATCTA	MELO3C006454	Protein kinase domain-containing protein	MELO3C013361	GO:0005783
MA1015.1	GATA12	MELO3C007720	227	234	-	10.2655	2.18e-05	TAGATCTA	MELO3C010998	zinc finger CCCH domain-containing protein 6	MELO3C013361	GO:0016021
MA1015.1	GATA12	MELO3C012496	228	235	-	10.2655	2.18e-05	TAGATCTA	MELO3C023427	Pre-mRNA-processing-splicing factor	MELO3C013361	GO:0008289
MA1015.1	GATA12	MELO3C019491	230	237	-	10.2655	2.18e-05	TAGATCTA	MELO3C031058	Unknown protein	MELO3C013361	GO:0046872
MA1015.1	GATA12	MELO3C007863	237	244	+	10.2655	2.18e-05	TAGATCTA	MELO3C010166	RING-H2 finger protein ATL13	MELO3C013361	GO:0006869
MA1015.1	GATA12	MELO3C027867	237	244	+	10.2655	2.18e-05	TAGATCTA	MELO3C016990	neurochondrin isoform X1	MELO3C013368	GO:0003676
MA1015.1	GATA12	MELO3C014699	232	239	-	10.2655	2.18e-05	TAGATCTA	MELO3C006943	Protein of unknown function (DUF819)	MELO3C013368	GO:0008270
MA1015.1	GATA12	MELO3C011299	240	247	+	10.2655	2.18e-05	TAGATCTA	MELO3C022247	cytochrome b5	MELO3C013370	GO:0009707
MA1015.1	GATA12	MELO3C030182	240	247	+	10.2655	2.18e-05	TAGATCTA	MELO3C000762	Proteasome subunit beta	MELO3C013370	GO:0016021
MA1015.1	GATA12	MELO3C033120	241	248	+	10.2655	2.18e-05	TAGATCTA	MELO3C027761	Zinc finger BED domain-containing protein RICESLEEPER 3-like	MELO3C013370	GO:0003924
MA1015.1	GATA12	MELO3C027882	243	250	+	10.2655	2.18e-05	TAGATCTA	MELO3C015564	2-oxoisovalerate dehydrogenase subunit beta 2, mitochondrial	MELO3C013370	GO:0005525
MA1015.1	GATA12	MELO3C007863	237	244	-	10.2655	2.18e-05	TAGATCTA	MELO3C019291	Unknown protein	MELO3C013370	GO:0046872
MA1015.1	GATA12	MELO3C027867	237	244	-	10.2655	2.18e-05	TAGATCTA	MELO3C012181	basic leucine zipper 43	MELO3C013370	GO:0045036
MA1015.1	GATA12	MELO3C011299	240	247	-	10.2655	2.18e-05	TAGATCTA	MELO3C022346	LITAF domain-containing protein	MELO3C029039	GO:0052324
MA1015.1	GATA12	MELO3C030182	240	247	-	10.2655	2.18e-05	TAGATCTA	MELO3C012057	DYW_deaminase domain-containing protein	MELO3C029039	GO:0003824
MA1015.1	GATA12	MELO3C029538	248	255	+	10.2655	2.18e-05	TAGATCTA	MELO3C009405	purine-uracil permease NCS1	MELO3C029039	GO:0009116
MA1015.1	GATA12	MELO3C033120	241	248	-	10.2655	2.18e-05	TAGATCTA	MELO3C034931	Unknown protein	MELO3C029039	GO:0010215
MA1015.1	GATA12	MELO3C029356	249	256	+	10.2655	2.18e-05	TAGATCTA	MELO3C017337	Unknown protein	MELO3C029039	GO:0016021
MA1015.1	GATA12	MELO3C027882	243	250	-	10.2655	2.18e-05	TAGATCTA	MELO3C002768	transcription termination factor MTEF1, chloroplastic	MELO3C029039	GO:0046658
MA1015.1	GATA12	MELO3C011671	253	260	+	10.2655	2.18e-05	TAGATCTA	MELO3C023974	transcription factor MYB46-like	MELO3C013389	GO:0004672
MA1015.1	GATA12	MELO3C029538	248	255	-	10.2655	2.18e-05	TAGATCTA	MELO3C021358	Unknown protein	MELO3C013389	GO:0005524
MA1015.1	GATA12	MELO3C029356	249	256	-	10.2655	2.18e-05	TAGATCTA	MELO3C033078	Unknown protein	MELO3C013389	GO:0006468
MA1015.1	GATA12	MELO3C035698	257	264	+	10.2655	2.18e-05	TAGATCTA	MELO3C030231	CACTA en-spm transposon protein	MELO3C013397	GO:0009733
MA1015.1	GATA12	MELO3C008578	258	265	+	10.2655	2.18e-05	TAGATCTA	MELO3C002554	ARM repeat superfamily protein	MELO3C013399	GO:0009733
MA1015.1	GATA12	MELO3C010862	258	265	+	10.2655	2.18e-05	TAGATCTA	MELO3C017968	translocase of chloroplast 159, chloroplastic-like	MELO3C013409	GO:0005634
MA1015.1	GATA12	MELO3C011671	253	260	-	10.2655	2.18e-05	TAGATCTA	MELO3C014799	protein AUXIN SIGNALING F-BOX 2-like	MELO3C013409	GO:0003700
MA1015.1	GATA12	MELO3C028155	261	268	+	10.2655	2.18e-05	TAGATCTA	MELO3C010099	Unknown protein	MELO3C013409	GO:0043565
MA1015.1	GATA12	MELO3C005432	261	268	+	10.2655	2.18e-05	TAGATCTA	MELO3C010187	5'-nucleotidase domain-containing protein	MELO3C013409	GO:0006355
MA1015.1	GATA12	MELO3C012181	264	271	+	10.2655	2.18e-05	TAGATCTA	MELO3C033486	CACTA en-spm transposon protein	MELO3C013409	GO:0009723
MA1015.1	GATA12	MELO3C035698	257	264	-	10.2655	2.18e-05	TAGATCTA	MELO3C000425	Alanine--tRNA ligase	MELO3C013415	GO:0016021
MA1015.1	GATA12	MELO3C008578	258	265	-	10.2655	2.18e-05	TAGATCTA	MELO3C029719	Retrovirus-related Pol polyprotein from transposon TNT 1-94	MELO3C013415	GO:0022857
MA1015.1	GATA12	MELO3C010862	258	265	-	10.2655	2.18e-05	TAGATCTA	MELO3C031393	Thioredoxin F-type	MELO3C013415	GO:0055085
MA1015.1	GATA12	MELO3C005432	261	268	-	10.2655	2.18e-05	TAGATCTA	MELO3C030182	Unknown protein	MELO3C029044	GO:0016021
MA1015.1	GATA12	MELO3C028155	261	268	-	10.2655	2.18e-05	TAGATCTA	MELO3C006218	AUGMIN subunit 7	MELO3C013420	GO:0005524
MA1015.1	GATA12	MELO3C035289	269	276	+	10.2655	2.18e-05	TAGATCTA	MELO3C031823	Unknown protein	MELO3C013420	GO:0003777
MA1015.1	GATA12	MELO3C028498	270	277	+	10.2655	2.18e-05	TAGATCTA	MELO3C033139	Retrovirus-related Pol polyprotein from transposon TNT 1-94	MELO3C013420	GO:0007018
MA1015.1	GATA12	MELO3C015688	270	277	+	10.2655	2.18e-05	TAGATCTA	MELO3C027885	DNA-directed RNA polymerase	MELO3C013420	GO:0005874
MA1015.1	GATA12	MELO3C012181	264	271	-	10.2655	2.18e-05	TAGATCTA	MELO3C024340	Nucleoside diphosphate kinase	MELO3C013420	GO:0008017
MA1015.1	GATA12	MELO3C018276	272	279	+	10.2655	2.18e-05	TAGATCTA	MELO3C027595	Coatomer, beta' subunit	MELO3C013440	GO:0005634
MA1015.1	GATA12	MELO3C022751	272	279	+	10.2655	2.18e-05	TAGATCTA	MELO3C015604	Ubiquitin-associated/translation elongation factor EF1B protein	MELO3C013440	GO:0035067
MA1015.1	GATA12	MELO3C024028	274	281	+	10.2655	2.18e-05	TAGATCTA	MELO3C008969	Unknown protein	MELO3C013440	GO:0046872
MA1015.1	GATA12	MELO3C035289	269	276	-	10.2655	2.18e-05	TAGATCTA	MELO3C027811	Pectinesterase inhibitor-like	MELO3C013440	GO:0035064
MA1015.1	GATA12	MELO3C028498	270	277	-	10.2655	2.18e-05	TAGATCTA	MELO3C034233	Unknown protein	MELO3C013440	GO:0000976
MA1015.1	GATA12	MELO3C015688	270	277	-	10.2655	2.18e-05	TAGATCTA	MELO3C016455	GATA zinc finger domain-containing protein 10-like isoform X2	MELO3C013440	GO:0006355
MA1015.1	GATA12	MELO3C034233	278	285	+	10.2655	2.18e-05	TAGATCTA	MELO3C006907	Unknown protein	MELO3C013440	GO:0003682
MA1015.1	GATA12	MELO3C018217	278	285	+	10.2655	2.18e-05	TAGATCTA	MELO3C013471	UDP-galactose transporter 2-like	MELO3C013440	GO:0006325
MA1015.1	GATA12	MELO3C022751	272	279	-	10.2655	2.18e-05	TAGATCTA	MELO3C005415	Unknown protein	MELO3C013440	GO:2000028
MA1015.1	GATA12	MELO3C018276	272	279	-	10.2655	2.18e-05	TAGATCTA	MELO3C012268	LEAF RUST 10 DISEASE-RESISTANCE LOCUS RECEPTOR-LIKE PROTEIN KINASE-like 1.2 isoform X4	MELO3C013451	GO:0016491
MA1015.1	GATA12	MELO3C004564	280	287	+	10.2655	2.18e-05	TAGATCTA	MELO3C034444	Unknown protein	MELO3C013451	GO:0009807
MA1015.1	GATA12	MELO3C024028	274	281	-	10.2655	2.18e-05	TAGATCTA	MELO3C025278	GOLD domain-containing protein	MELO3C012502	GO:0016021
MA1015.1	GATA12	MELO3C004547	281	288	+	10.2655	2.18e-05	TAGATCTA	MELO3C007272	glyoxysomal processing protease, glyoxysomal	MELO3C012502	GO:0003924
MA1015.1	GATA12	MELO3C005680	282	289	+	10.2655	2.18e-05	TAGATCTA	MELO3C024255	30S ribosomal protein S17, chloroplastic	MELO3C012502	GO:0004672
MA1015.1	GATA12	MELO3C023190	284	291	+	10.2655	2.18e-05	TAGATCTA	MELO3C034605	Unknown protein	MELO3C012502	GO:0005524
MA1015.1	GATA12	MELO3C018217	278	285	-	10.2655	2.18e-05	TAGATCTA	MELO3C029505	TMV resistance protein N-like isoform X1	MELO3C012502	GO:0005525
MA1015.1	GATA12	MELO3C034233	278	285	-	10.2655	2.18e-05	TAGATCTA	MELO3C025629	transcription factor TCP4	MELO3C012502	GO:0006468
MA1015.1	GATA12	MELO3C004564	280	287	-	10.2655	2.18e-05	TAGATCTA	MELO3C014699	COP9 signalosome complex subunit 2	MELO3C012502	GO:0006825
MA1015.1	GATA12	MELO3C009640	288	295	+	10.2655	2.18e-05	TAGATCTA	MELO3C013682	Histone H2A	MELO3C012505	GO:0003700
MA1015.1	GATA12	MELO3C004547	281	288	-	10.2655	2.18e-05	TAGATCTA	MELO3C026871	Unknown protein	MELO3C012505	GO:0006355
MA1015.1	GATA12	MELO3C005680	282	289	-	10.2655	2.18e-05	TAGATCTA	MELO3C017473	4-coumarate--CoA ligase	MELO3C012515	GO:0016021
MA1015.1	GATA12	MELO3C032743	291	298	+	10.2655	2.18e-05	TAGATCTA	MELO3C033617	Acetyl-CoA carboxylase 1-like	MELO3C012515	GO:0004672
MA1015.1	GATA12	MELO3C026860	291	298	+	10.2655	2.18e-05	TAGATCTA	MELO3C035024	Unknown protein	MELO3C012515	GO:0005515
MA1015.1	GATA12	MELO3C023190	284	291	-	10.2655	2.18e-05	TAGATCTA	MELO3C032837	Unknown protein	MELO3C012515	GO:0005524
MA1015.1	GATA12	MELO3C013727	292	299	+	10.2655	2.18e-05	TAGATCTA	MELO3C027638	Unknown protein	MELO3C012515	GO:0006468
MA1015.1	GATA12	MELO3C009640	288	295	-	10.2655	2.18e-05	TAGATCTA	MELO3C014713	NADH-cytochrome b5 reductase	MELO3C012521	GO:0009507
MA1015.1	GATA12	MELO3C026205	296	303	+	10.2655	2.18e-05	TAGATCTA	MELO3C003920	50S ribosomal protein L7/L12	MELO3C012521	GO:0003690
MA1015.1	GATA12	MELO3C031180	297	304	+	10.2655	2.18e-05	TAGATCTA	MELO3C026811	Endo-1,4-beta-xylanase 1	MELO3C012521	GO:0006353
MA1015.1	GATA12	MELO3C026860	291	298	-	10.2655	2.18e-05	TAGATCTA	MELO3C019440	Ferredoxin	MELO3C012521	GO:0006355
MA1015.1	GATA12	MELO3C032743	291	298	-	10.2655	2.18e-05	TAGATCTA	MELO3C026656	ATP synthase subunit alpha	MELO3C012521	GO:0032502
MA1015.1	GATA12	MELO3C007876	298	305	+	10.2655	2.18e-05	TAGATCTA	MELO3C019689	protodermal factor 1-like	MELO3C012575	GO:0016740
MA1015.1	GATA12	MELO3C013727	292	299	-	10.2655	2.18e-05	TAGATCTA	MELO3C031170	Gag/pol protein	MELO3C012604	GO:0005829
MA1015.1	GATA12	MELO3C008908	299	306	+	10.2655	2.18e-05	TAGATCTA	MELO3C030568	Unknown protein	MELO3C012604	GO:0004618
MA1015.1	GATA12	MELO3C011171	300	307	+	10.2655	2.18e-05	TAGATCTA	MELO3C021455	Unknown protein	MELO3C012604	GO:0005524
MA1015.1	GATA12	MELO3C005341	300	307	+	10.2655	2.18e-05	TAGATCTA	MELO3C000105	Carboxypeptidase	MELO3C012604	GO:0043531
MA1015.1	GATA12	MELO3C012039	300	307	+	10.2655	2.18e-05	TAGATCTA	MELO3C003085	Flagellin N-methylase	MELO3C012604	GO:0006094
MA1015.1	GATA12	MELO3C034699	302	309	+	10.2655	2.18e-05	TAGATCTA	MELO3C030366	Microspore-specific promoter 2, putative	MELO3C012604	GO:0006096
MA1015.1	GATA12	MELO3C026436	302	309	+	10.2655	2.18e-05	TAGATCTA	MELO3C020388	Unknown protein	MELO3C028367	GO:0016021
MA1015.1	GATA12	MELO3C024417	302	309	+	10.2655	2.18e-05	TAGATCTA	MELO3C020519	Exocyst subunit Exo70 family protein	MELO3C012628	GO:0004842
MA1015.1	GATA12	MELO3C026205	296	303	-	10.2655	2.18e-05	TAGATCTA	MELO3C019387	Envelope-like protein	MELO3C012628	GO:0046872
MA1015.1	GATA12	MELO3C031180	297	304	-	10.2655	2.18e-05	TAGATCTA	MELO3C031201	Protein LTV1-like protein	MELO3C012628	GO:0043067
MA1015.1	GATA12	MELO3C019817	304	311	+	10.2655	2.18e-05	TAGATCTA	MELO3C004339	coiled-coil domain-containing protein SCD2 isoform X1	MELO3C012635	GO:0005634
MA1015.1	GATA12	MELO3C007876	298	305	-	10.2655	2.18e-05	TAGATCTA	MELO3C032897	Unknown protein	MELO3C012635	GO:0003700
MA1015.1	GATA12	MELO3C008908	299	306	-	10.2655	2.18e-05	TAGATCTA	MELO3C032152	Cysteine-rich and transmembrane domain-containing protein A-like	MELO3C012635	GO:0043565
MA1015.1	GATA12	MELO3C005341	300	307	-	10.2655	2.18e-05	TAGATCTA	MELO3C031583	Unknown protein	MELO3C012635	GO:0006355
MA1015.1	GATA12	MELO3C011171	300	307	-	10.2655	2.18e-05	TAGATCTA	MELO3C016195	Tify domain-containing protein	MELO3C012647	GO:0004424
MA1015.1	GATA12	MELO3C012039	300	307	-	10.2655	2.18e-05	TAGATCTA	MELO3C025023	Thioredoxin-like protein	MELO3C012647	GO:0000105
MA1015.1	GATA12	MELO3C024417	302	309	-	10.2655	2.18e-05	TAGATCTA	MELO3C003370	Dynamin, putative	MELO3C012658	GO:0016021
MA1015.1	GATA12	MELO3C034699	302	309	-	10.2655	2.18e-05	TAGATCTA	MELO3C007779	heavy metal-associated isoprenylated plant protein 23	MELO3C012664	GO:0005829
MA1015.1	GATA12	MELO3C015604	309	316	+	10.2655	2.18e-05	TAGATCTA	MELO3C034421	Protein Ycf2-like	MELO3C012664	GO:0043186
MA1015.1	GATA12	MELO3C026436	302	309	-	10.2655	2.18e-05	TAGATCTA	MELO3C003345	Protein kinase domain-containing protein	MELO3C012664	GO:0003723
MA1015.1	GATA12	MELO3C007804	310	317	+	10.2655	2.18e-05	TAGATCTA	MELO3C030266	DUF1985 domain-containing protein	MELO3C012664	GO:0004386
MA1015.1	GATA12	MELO3C012485	310	317	+	10.2655	2.18e-05	TAGATCTA	MELO3C005463	Phytocyanin domain-containing protein	MELO3C012664	GO:0035194
MA1015.1	GATA12	MELO3C019817	304	311	-	10.2655	2.18e-05	TAGATCTA	MELO3C011692	Unknown protein	MELO3C012712	GO:0009535
MA1015.1	GATA12	MELO3C015604	309	316	-	10.2655	2.18e-05	TAGATCTA	MELO3C008098	Dynamin GTPase	MELO3C012712	GO:0016655
MA1015.1	GATA12	MELO3C016205	316	323	+	10.2655	2.18e-05	TAGATCTA	MELO3C022525	Protein-S-isoprenylcysteine O-methyltransferase	MELO3C012712	GO:0048038
MA1015.1	GATA12	MELO3C007804	310	317	-	10.2655	2.18e-05	TAGATCTA	MELO3C011329	L-ascorbate oxidase homolog	MELO3C029111	GO:0003676
MA1015.1	GATA12	MELO3C033810	317	324	+	10.2655	2.18e-05	TAGATCTA	MELO3C013884	FLZ-type domain-containing protein	MELO3C029111	GO:0008270
MA1015.1	GATA12	MELO3C012485	310	317	-	10.2655	2.18e-05	TAGATCTA	MELO3C011442	Glycosyltransferase	MELO3C012750	GO:0004674
MA1015.1	GATA12	MELO3C010363	317	324	+	10.2655	2.18e-05	TAGATCTA	MELO3C031069	Lipoxygenase	MELO3C012750	GO:0006468
MA1015.1	GATA12	MELO3C005100	319	326	+	10.2655	2.18e-05	TAGATCTA	MELO3C023475	pre-mRNA-splicing factor ISY1 homolog	MELO3C029121	GO:0003676
MA1015.1	GATA12	MELO3C017029	319	326	+	10.2655	2.18e-05	TAGATCTA	MELO3C004486	Temperature-induced lipocalin-1-like	MELO3C029121	GO:0016884
MA1015.1	GATA12	MELO3C008517	322	329	+	10.2655	2.18e-05	TAGATCTA	MELO3C006852	Protein-serine/threonine phosphatase	MELO3C029121	GO:0015074
MA1015.1	GATA12	MELO3C007873	322	329	+	10.2655	2.18e-05	TAGATCTA	MELO3C003097	protein SLOW GREEN 1, chloroplastic-like	MELO3C012764	GO:0009535
MA1015.1	GATA12	MELO3C026699	322	329	+	10.2655	2.18e-05	TAGATCTA	MELO3C003624	Pentatricopeptide repeat-containing protein	MELO3C012764	GO:0010027
MA1015.1	GATA12	MELO3C017472	322	329	+	10.2655	2.18e-05	TAGATCTA	MELO3C034820	Unknown protein	MELO3C028839	GO:0016021
MA1015.1	GATA12	MELO3C016205	316	323	-	10.2655	2.18e-05	TAGATCTA	MELO3C007655	BZIP domain-containing protein	MELO3C028839	GO:0005096
MA1015.1	GATA12	MELO3C008708	323	330	+	10.2655	2.18e-05	TAGATCTA	MELO3C025309	Acyl-[acyl-carrier-protein] hydrolase	MELO3C028839	GO:0006886
MA1015.1	GATA12	MELO3C010363	317	324	-	10.2655	2.18e-05	TAGATCTA	MELO3C024830	Unknown protein	MELO3C028839	GO:0090630
MA1015.1	GATA12	MELO3C033810	317	324	-	10.2655	2.18e-05	TAGATCTA	MELO3C015432	IAA-amino acid hydrolase ILR1-like 4	MELO3C029150	GO:0030598
MA1015.1	GATA12	MELO3C016689	325	332	+	10.2655	2.18e-05	TAGATCTA	MELO3C024316	LEA_2 domain-containing protein	MELO3C029150	GO:0090729
MA1015.1	GATA12	MELO3C017029	319	326	-	10.2655	2.18e-05	TAGATCTA	MELO3C001376	Unknown protein	MELO3C029150	GO:0006952
MA1015.1	GATA12	MELO3C026727	326	333	+	10.2655	2.18e-05	TAGATCTA	MELO3C001651	Unknown protein	MELO3C029150	GO:0017148
MA1015.1	GATA12	MELO3C005100	319	326	-	10.2655	2.18e-05	TAGATCTA	MELO3C004547	Arf-GAP domain-containing protein	MELO3C029150	GO:0035821
MA1015.1	GATA12	MELO3C009122	326	333	+	10.2655	2.18e-05	TAGATCTA	MELO3C007070	Protein kinase domain-containing protein	MELO3C029165	GO:0005488
MA1015.1	GATA12	MELO3C031058	327	334	+	10.2655	2.18e-05	TAGATCTA	MELO3C003122	Unknown protein	MELO3C029165	GO:0016747
MA1015.1	GATA12	MELO3C002468	329	336	+	10.2655	2.18e-05	TAGATCTA	MELO3C020752	auxin-responsive protein SAUR50	MELO3C021085	GO:0010168
MA1015.1	GATA12	MELO3C008517	322	329	-	10.2655	2.18e-05	TAGATCTA	MELO3C021246	Protein-serine/threonine phosphatase	MELO3C021085	GO:0016021
MA1015.1	GATA12	MELO3C026699	322	329	-	10.2655	2.18e-05	TAGATCTA	MELO3C002111	Uncharacterised conserved protein UCP031088, alpha/beta hydrolase	MELO3C021085	GO:0005381
MA1015.1	GATA12	MELO3C017472	322	329	-	10.2655	2.18e-05	TAGATCTA	MELO3C030905	Ubiquitin-like-specific protease ESD4 isoform X2	MELO3C021085	GO:0005384
MA1015.1	GATA12	MELO3C007873	322	329	-	10.2655	2.18e-05	TAGATCTA	MELO3C027922	Geranylgeranyl transferase type-2 subunit beta-like	MELO3C021085	GO:0006880
MA1015.1	GATA12	MELO3C008708	323	330	-	10.2655	2.18e-05	TAGATCTA	MELO3C008298	Protein kinase domain-containing protein	MELO3C021085	GO:0030026
MA1015.1	GATA12	MELO3C020162	330	337	+	10.2655	2.18e-05	TAGATCTA	MELO3C019475	6-phosphogluconate dehydrogenase family protein	MELO3C021085	GO:0034755
MA1015.1	GATA12	MELO3C016689	325	332	-	10.2655	2.18e-05	TAGATCTA	MELO3C025119	Unknown protein	MELO3C021085	GO:0071421
MA1015.1	GATA12	MELO3C031422	333	340	+	10.2655	2.18e-05	TAGATCTA	MELO3C032738	Unknown protein	MELO3C021090	GO:0005634
MA1015.1	GATA12	MELO3C026727	326	333	-	10.2655	2.18e-05	TAGATCTA	MELO3C003708	PX domain-containing protein	MELO3C021090	GO:0005524
MA1015.1	GATA12	MELO3C009122	326	333	-	10.2655	2.18e-05	TAGATCTA	MELO3C028873	Unknown protein	MELO3C021090	GO:0005737
MA1015.1	GATA12	MELO3C031058	327	334	-	10.2655	2.18e-05	TAGATCTA	MELO3C028626	Unknown protein	MELO3C021090	GO:0004674
MA1015.1	GATA12	MELO3C024705	336	343	+	10.2655	2.18e-05	TAGATCTA	MELO3C027395	ATP synthase subunit a, chloroplastic	MELO3C021090	GO:0006468
MA1015.1	GATA12	MELO3C002468	329	336	-	10.2655	2.18e-05	TAGATCTA	MELO3C030378	Girdin-like	MELO3C021090	GO:0005886
MA1015.1	GATA12	MELO3C020162	330	337	-	10.2655	2.18e-05	TAGATCTA	MELO3C002780	Unknown protein	MELO3C029171	GO:0016021
MA1015.1	GATA12	MELO3C022951	338	345	+	10.2655	2.18e-05	TAGATCTA	MELO3C017868	palmitoyl-monogalactosyldiacylglycerol delta-7 desaturase, chloroplastic-like	MELO3C029171	GO:0016740
MA1015.1	GATA12	MELO3C018003	338	345	+	10.2655	2.18e-05	TAGATCTA	MELO3C034954	cellulose synthase-like protein H2	MELO3C029172	GO:0005886
MA1015.1	GATA12	MELO3C027235	339	346	+	10.2655	2.18e-05	TAGATCTA	MELO3C018050	GTD-binding domain-containing protein	MELO3C029172	GO:0016021
MA1015.1	GATA12	MELO3C031422	333	340	-	10.2655	2.18e-05	TAGATCTA	MELO3C028115	exopolygalacturonase-like	MELO3C029172	GO:0030117
MA1015.1	GATA12	MELO3C019689	340	347	+	10.2655	2.18e-05	TAGATCTA	MELO3C028588	pentatricopeptide repeat-containing protein At4g18975, chloroplastic	MELO3C029172	GO:0005198
MA1015.1	GATA12	MELO3C013880	341	348	+	10.2655	2.18e-05	TAGATCTA	MELO3C034345	CCHC-type domain-containing protein	MELO3C029172	GO:0051539
MA1015.1	GATA12	MELO3C024705	336	343	-	10.2655	2.18e-05	TAGATCTA	MELO3C024754	maltose excess protein 1-like, chloroplastic	MELO3C029172	GO:0006886
MA1015.1	GATA12	MELO3C022951	338	345	-	10.2655	2.18e-05	TAGATCTA	MELO3C028804	Retrotransposon protein	MELO3C029172	GO:0016192
MA1015.1	GATA12	MELO3C018003	338	345	-	10.2655	2.18e-05	TAGATCTA	MELO3C002654	Trihelix transcription factor ASIL2-like isoform X2	MELO3C000835	GO:0000139
MA1015.1	GATA12	MELO3C006163	345	352	+	10.2655	2.18e-05	TAGATCTA	MELO3C032436	Transcription factor bHLH36	MELO3C000835	GO:0005886
MA1015.1	GATA12	MELO3C027235	339	346	-	10.2655	2.18e-05	TAGATCTA	MELO3C007608	Unknown protein	MELO3C000835	GO:0030117
MA1015.1	GATA12	MELO3C019689	340	347	-	10.2655	2.18e-05	TAGATCTA	MELO3C023216	psbP domain-containing protein 2, chloroplastic isoform X1	MELO3C000835	GO:0030663
MA1015.1	GATA12	MELO3C013880	341	348	-	10.2655	2.18e-05	TAGATCTA	MELO3C032340	Transposase	MELO3C000835	GO:0005198
MA1015.1	GATA12	MELO3C015780	349	356	+	10.2655	2.18e-05	TAGATCTA	MELO3C018276	Kinesin-like protein KIN12B	MELO3C000835	GO:0006886
MA1015.1	GATA12	MELO3C026666	350	357	+	10.2655	2.18e-05	TAGATCTA	MELO3C024539	Purple acid phosphatase	MELO3C000835	GO:0016192
MA1015.1	GATA12	MELO3C013213	351	358	+	10.2655	2.18e-05	TAGATCTA	MELO3C004296	kunitz trypsin inhibitor 1-like	MELO3C021113	GO:0005524
MA1015.1	GATA12	MELO3C010756	352	359	+	10.2655	2.18e-05	TAGATCTA	MELO3C025617	E3 SUMO-protein ligase MMS21	MELO3C021113	GO:0003677
MA1015.1	GATA12	MELO3C006163	345	352	-	10.2655	2.18e-05	TAGATCTA	MELO3C011620	rRNA N-glycosidase	MELO3C021113	GO:0009507
MA1015.1	GATA12	MELO3C015780	349	356	-	10.2655	2.18e-05	TAGATCTA	MELO3C013694	RING-type E3 ubiquitin transferase	MELO3C021113	GO:0004816
MA1015.1	GATA12	MELO3C026666	350	357	-	10.2655	2.18e-05	TAGATCTA	MELO3C026396	carnosine N-methyltransferase-like isoform X2	MELO3C021113	GO:0005739
MA1015.1	GATA12	MELO3C012057	358	365	+	10.2655	2.18e-05	TAGATCTA	MELO3C007692	Hydroxyproline-rich glycoprotein family protein	MELO3C021113	GO:0006421
MA1015.1	GATA12	MELO3C013213	351	358	-	10.2655	2.18e-05	TAGATCTA	MELO3C024617	DUF4283 domain-containing protein	MELO3C021115	GO:0016021
MA1015.1	GATA12	MELO3C004594	359	366	+	10.2655	2.18e-05	TAGATCTA	MELO3C024552	Small nuclear ribonucleoprotein G	MELO3C021115	GO:0006629
MA1015.1	GATA12	MELO3C010756	352	359	-	10.2655	2.18e-05	TAGATCTA	MELO3C019951	ATP synthase subunit alpha	MELO3C028879	GO:0003676
MA1015.1	GATA12	MELO3C003398	362	369	+	10.2655	2.18e-05	TAGATCTA	MELO3C018217	Unknown protein	MELO3C028879	GO:0008270
MA1015.1	GATA12	MELO3C012057	358	365	-	10.2655	2.18e-05	TAGATCTA	MELO3C017247	Hexosyltransferase	MELO3C015688	GO:0005634
MA1015.1	GATA12	MELO3C035299	365	372	+	10.2655	2.18e-05	TAGATCTA	MELO3C028738	Unknown protein	MELO3C015688	GO:0003700
MA1015.1	GATA12	MELO3C014985	366	373	+	10.2655	2.18e-05	TAGATCTA	MELO3C016953	Protein-serine/threonine phosphatase	MELO3C015688	GO:0008270
MA1015.1	GATA12	MELO3C004594	359	366	-	10.2655	2.18e-05	TAGATCTA	MELO3C029778	PPM-type phosphatase domain-containing protein	MELO3C015688	GO:0045893
MA1015.1	GATA12	MELO3C030175	368	375	+	10.2655	2.18e-05	TAGATCTA	MELO3C028252	Unknown protein	MELO3C015688	GO:1900056
MA1015.1	GATA12	MELO3C005053	369	376	+	10.2655	2.18e-05	TAGATCTA	MELO3C034818	Flocculation protein FLO11-like	MELO3C015688	GO:0010018
MA1015.1	GATA12	MELO3C013333	369	376	+	10.2655	2.18e-05	TAGATCTA	MELO3C032471	Non-specific serine/threonine protein kinase	MELO3C015688	GO:0042753
MA1015.1	GATA12	MELO3C003398	362	369	-	10.2655	2.18e-05	TAGATCTA	MELO3C018003	Unknown protein	MELO3C015704	GO:0009706
MA1015.1	GATA12	MELO3C035299	365	372	-	10.2655	2.18e-05	TAGATCTA	MELO3C020005	Expansin	MELO3C015704	GO:0016021
MA1015.1	GATA12	MELO3C014985	366	373	-	10.2655	2.18e-05	TAGATCTA	MELO3C025693	GDSL esterase/lipase	MELO3C015704	GO:0005319
MA1015.1	GATA12	MELO3C030175	368	375	-	10.2655	2.18e-05	TAGATCTA	MELO3C023949	Nuclear envelope integral membrane protein 1 isoform X1	MELO3C015704	GO:0005543
MA1015.1	GATA12	MELO3C007804	375	382	+	10.2655	2.18e-05	TAGATCTA	MELO3C004487	lysosomal Pro-X carboxypeptidase	MELO3C015704	GO:0006869
MA1015.1	GATA12	MELO3C021246	375	382	+	10.2655	2.18e-05	TAGATCTA	MELO3C015706	Unknown protein	MELO3C015706	GO:0016021
MA1015.1	GATA12	MELO3C013333	369	376	-	10.2655	2.18e-05	TAGATCTA	MELO3C007100	Early-responsive to dehydration stress protein (ERD4)	MELO3C015712	GO:0005665
MA1015.1	GATA12	MELO3C005053	369	376	-	10.2655	2.18e-05	TAGATCTA	MELO3C025468	ABC transporter B family member 20	MELO3C015712	GO:0005666
MA1015.1	GATA12	MELO3C007281	381	388	+	10.2655	2.18e-05	TAGATCTA	MELO3C030443	Beta-galactosidase	MELO3C015712	GO:0005736
MA1015.1	GATA12	MELO3C020711	381	388	+	10.2655	2.18e-05	TAGATCTA	MELO3C033914	serine/threonine-protein kinase STY8-like	MELO3C015712	GO:0003677
MA1015.1	GATA12	MELO3C007804	375	382	-	10.2655	2.18e-05	TAGATCTA	MELO3C014925	Glycerophosphodiester phosphodiesterase	MELO3C015712	GO:0003899
MA1015.1	GATA12	MELO3C009728	382	389	+	10.2655	2.18e-05	TAGATCTA	MELO3C002358	CHANNEL_COLICIN domain-containing protein	MELO3C015712	GO:0006351
MA1015.1	GATA12	MELO3C021246	375	382	-	10.2655	2.18e-05	TAGATCTA	MELO3C020277	Calcium-binding EF-hand family protein	MELO3C015739	GO:0005634
MA1015.1	GATA12	MELO3C002929	383	390	+	10.2655	2.18e-05	TAGATCTA	MELO3C029191	protein FAR1-RELATED SEQUENCE 5	MELO3C015739	GO:0003677
MA1015.1	GATA12	MELO3C005284	384	391	+	10.2655	2.18e-05	TAGATCTA	MELO3C021247	Dihydrolipoyl dehydrogenase	MELO3C015739	GO:0003700
MA1015.1	GATA12	MELO3C030366	386	393	+	10.2655	2.18e-05	TAGATCTA	MELO3C033949	Purple acid phosphatase	MELO3C015739	GO:0006355
MA1015.1	GATA12	MELO3C011746	387	394	+	10.2655	2.18e-05	TAGATCTA	MELO3C027886	DNA-directed RNA polymerase subunit beta''	MELO3C015739	GO:0009873
MA1015.1	GATA12	MELO3C020711	381	388	-	10.2655	2.18e-05	TAGATCTA	MELO3C006787	splicing factor 3B subunit 4	MELO3C029198	GO:0046872
MA1015.1	GATA12	MELO3C007281	381	388	-	10.2655	2.18e-05	TAGATCTA	MELO3C035059	Unknown protein	MELO3C029198	GO:0051213
MA1015.1	GATA12	MELO3C009728	382	389	-	10.2655	2.18e-05	TAGATCTA	MELO3C004184	nicotianamine synthase-like	MELO3C028896	GO:0008233
MA1015.1	GATA12	MELO3C020910	390	397	+	10.2655	2.18e-05	TAGATCTA	MELO3C014599	GTP-binding protein EngA	MELO3C028896	GO:0006508
MA1015.1	GATA12	MELO3C002929	383	390	-	10.2655	2.18e-05	TAGATCTA	MELO3C028051	Unknown protein	MELO3C015779	GO:0005737
MA1015.1	GATA12	MELO3C005284	384	391	-	10.2655	2.18e-05	TAGATCTA	MELO3C002110	E3 ubiquitin-protein ligase MBR2 isoform X2	MELO3C015779	GO:0003755
MA1015.1	GATA12	MELO3C024192	392	399	+	10.2655	2.18e-05	TAGATCTA	MELO3C031383	ULP_PROTEASE domain-containing protein	MELO3C015779	GO:0016018
MA1015.1	GATA12	MELO3C030366	386	393	-	10.2655	2.18e-05	TAGATCTA	MELO3C018051	gamma-glutamyl peptidase 5-like	MELO3C015779	GO:0000413
MA1015.1	GATA12	MELO3C011746	387	394	-	10.2655	2.18e-05	TAGATCTA	MELO3C000835	Coatomer subunit beta'	MELO3C015779	GO:0006457
MA1015.1	GATA12	MELO3C002123	394	401	+	10.2655	2.18e-05	TAGATCTA	MELO3C003601	L-arabinokinase-like	MELO3C015780	GO:0005887
MA1015.1	GATA12	MELO3C011833	395	402	+	10.2655	2.18e-05	TAGATCTA	MELO3C004724	Stress response protein NST1-like	MELO3C015780	GO:0005524
MA1015.1	GATA12	MELO3C020910	390	397	-	10.2655	2.18e-05	TAGATCTA	MELO3C005177	Ileal sodium/bile acid cotransporter, putative	MELO3C015780	GO:0043231
MA1015.1	GATA12	MELO3C016234	398	405	+	10.2655	2.18e-05	TAGATCTA	MELO3C033262	Unknown protein	MELO3C015780	GO:0070588
MA1015.1	GATA12	MELO3C010153	399	406	+	10.2655	2.18e-05	TAGATCTA	MELO3C030294	Transmembrane protein	MELO3C015780	GO:0005388
MA1015.1	GATA12	MELO3C024192	392	399	-	10.2655	2.18e-05	TAGATCTA	MELO3C024279	pre-mRNA-processing protein 40C	MELO3C015780	GO:0016787
MA1015.1	GATA12	MELO3C026338	401	408	+	10.2655	2.18e-05	TAGATCTA	MELO3C030679	CACTA en-spm transposon protein	MELO3C015798	GO:0008271
MA1015.1	GATA12	MELO3C002123	394	401	-	10.2655	2.18e-05	TAGATCTA	MELO3C035320	Unknown protein	MELO3C015798	GO:0005887
MA1015.1	GATA12	MELO3C021241	401	408	+	10.2655	2.18e-05	TAGATCTA	MELO3C008358	Chlorophyll a-b binding protein, chloroplastic	MELO3C015798	GO:0015301
MA1015.1	GATA12	MELO3C011833	395	402	-	10.2655	2.18e-05	TAGATCTA	MELO3C035693	Unknown protein	MELO3C015798	GO:0009507
MA1015.1	GATA12	MELO3C013979	403	410	+	10.2655	2.18e-05	TAGATCTA	MELO3C028897	Retrotrans_gag domain-containing protein	MELO3C015798	GO:1902358
MA1015.1	GATA12	MELO3C029062	404	411	+	10.2655	2.18e-05	TAGATCTA	MELO3C022122	single-stranded DNA-binding protein WHY2, mitochondrial	MELO3C015809	GO:0005730
MA1015.1	GATA12	MELO3C030739	404	411	+	10.2655	2.18e-05	TAGATCTA	MELO3C031520	Unknown protein	MELO3C015809	GO:0005525
MA1015.1	GATA12	MELO3C016234	398	405	-	10.2655	2.18e-05	TAGATCTA	MELO3C015421	Programmed cell death protein 4-like	MELO3C015840	GO:0005739
MA1015.1	GATA12	MELO3C010153	399	406	-	10.2655	2.18e-05	TAGATCTA	MELO3C026912	Gamma-tubulin complex component	MELO3C015840	GO:0005515
MA1015.1	GATA12	MELO3C026338	401	408	-	10.2655	2.18e-05	TAGATCTA	MELO3C033861	Glycos_transf_1 domain-containing protein	MELO3C015845	GO:0004190
MA1015.1	GATA12	MELO3C021241	401	408	-	10.2655	2.18e-05	TAGATCTA	MELO3C002821	Unknown protein	MELO3C015845	GO:0006508
MA1015.1	GATA12	MELO3C013979	403	410	-	10.2655	2.18e-05	TAGATCTA	MELO3C004137	purine permease 5	MELO3C015850	GO:0003676
MA1015.1	GATA12	MELO3C002922	410	417	+	10.2655	2.18e-05	TAGATCTA	MELO3C009672	Protein N-terminal glutamine amidohydrolase	MELO3C015850	GO:0005737
MA1015.1	GATA12	MELO3C022746	411	418	+	10.2655	2.18e-05	TAGATCTA	MELO3C019997	histone H4	MELO3C015850	GO:0009058
MA1015.1	GATA12	MELO3C030739	404	411	-	10.2655	2.18e-05	TAGATCTA	MELO3C034788	RING-type domain-containing protein	MELO3C015850	GO:0016853
MA1015.1	GATA12	MELO3C016803	411	418	+	10.2655	2.18e-05	TAGATCTA	MELO3C026236	Vinorine synthase-like	MELO3C029218	GO:0005634
MA1015.1	GATA12	MELO3C029062	404	411	-	10.2655	2.18e-05	TAGATCTA	MELO3C004914	Cystatin Hv-CPI6	MELO3C029218	GO:0016021
MA1015.1	GATA12	MELO3C023949	414	421	+	10.2655	2.18e-05	TAGATCTA	MELO3C019607	Glucose-induced degradation protein 8-like protein	MELO3C029218	GO:0003700
MA1015.1	GATA12	MELO3C020732	415	422	+	10.2655	2.18e-05	TAGATCTA	MELO3C033487	Retrovirus-related Pol polyprotein from transposon TNT 1-94	MELO3C029218	GO:0043565
MA1015.1	GATA12	MELO3C015779	417	424	+	10.2655	2.18e-05	TAGATCTA	MELO3C004635	Mitogen-activated protein kinase kinase 2	MELO3C029218	GO:0006355
MA1015.1	GATA12	MELO3C002922	410	417	-	10.2655	2.18e-05	TAGATCTA	MELO3C029381	Unknown protein	MELO3C015938	GO:0005788
MA1015.1	GATA12	MELO3C022746	411	418	-	10.2655	2.18e-05	TAGATCTA	MELO3C012968	Mucin-5AC like	MELO3C015938	GO:0030544
MA1015.1	GATA12	MELO3C016803	411	418	-	10.2655	2.18e-05	TAGATCTA	MELO3C027371	RING-type E3 ubiquitin transferase	MELO3C015938	GO:0051082
MA1015.1	GATA12	MELO3C023949	414	421	-	10.2655	2.18e-05	TAGATCTA	MELO3C033802	Unknown protein	MELO3C015938	GO:0002221
MA1015.1	GATA12	MELO3C020732	415	422	-	10.2655	2.18e-05	TAGATCTA	MELO3C003512	BEACH domain-containing protein B isoform X1	MELO3C015938	GO:0006457
MA1015.1	GATA12	MELO3C020005	422	429	+	10.2655	2.18e-05	TAGATCTA	MELO3C022293	major pollen allergen Ole e 6-like	MELO3C015998	GO:0005730
MA1015.1	GATA12	MELO3C013884	422	429	+	10.2655	2.18e-05	TAGATCTA	MELO3C005539	L-lactate dehydrogenase	MELO3C015998	GO:0032040
MA1015.1	GATA12	MELO3C015779	417	424	-	10.2655	2.18e-05	TAGATCTA	MELO3C020153	Protein kinase domain-containing protein	MELO3C015998	GO:0003677
MA1015.1	GATA12	MELO3C035696	424	431	+	10.2655	2.18e-05	TAGATCTA	MELO3C030716	Pentatricopeptide repeat-containing protein	MELO3C015998	GO:0016829
MA1015.1	GATA12	MELO3C008215	424	431	+	10.2655	2.18e-05	TAGATCTA	MELO3C017235	Serine/arginine repetitive matrix protein 2	MELO3C015998	GO:0071949
MA1015.1	GATA12	MELO3C023610	425	432	+	10.2655	2.18e-05	TAGATCTA	MELO3C031709	Unknown protein	MELO3C015998	GO:0000719
MA1015.1	GATA12	MELO3C003097	427	434	+	10.2655	2.18e-05	TAGATCTA	MELO3C035071	Unknown protein	MELO3C015998	GO:0006364
MA1015.1	GATA12	MELO3C002220	428	435	+	10.2655	2.18e-05	TAGATCTA	MELO3C021733	Exostosin domain-containing protein	MELO3C029238	GO:0043231
MA1015.1	GATA12	MELO3C005749	429	436	+	10.2655	2.18e-05	TAGATCTA	MELO3C031022	Ecotropic viral integration site 5 protein-like protein isoform X3	MELO3C029238	GO:0003723
MA1015.1	GATA12	MELO3C020005	422	429	-	10.2655	2.18e-05	TAGATCTA	MELO3C001964	BTB/POZ and TAZ domain-containing protein 1-like	MELO3C029238	GO:0005515
MA1015.1	GATA12	MELO3C013884	422	429	-	10.2655	2.18e-05	TAGATCTA	MELO3C022234	Cyclin	MELO3C029238	GO:0006749
MA1015.1	GATA12	MELO3C008215	424	431	-	10.2655	2.18e-05	TAGATCTA	MELO3C017472	Two-component response regulator ARR10-like	MELO3C029238	GO:0009451
MA1015.1	GATA12	MELO3C035696	424	431	-	10.2655	2.18e-05	TAGATCTA	MELO3C007443	Unknown protein	MELO3C016058	GO:0018108
MA1015.1	GATA12	MELO3C023610	425	432	-	10.2655	2.18e-05	TAGATCTA	MELO3C016058	ervatamin-B-like	MELO3C016058	GO:0005524
MA1015.1	GATA12	MELO3C003097	427	434	-	10.2655	2.18e-05	TAGATCTA	MELO3C024416	Leucine-rich repeat protein kinase family protein	MELO3C016058	GO:0004713
MA1015.1	GATA12	MELO3C000279	434	441	+	10.2655	2.18e-05	TAGATCTA	MELO3C029121	Beta-galactosidase	MELO3C016058	GO:0005615
MA1015.1	GATA12	MELO3C002220	428	435	-	10.2655	2.18e-05	TAGATCTA	MELO3C027235	Beta-galactosidase	MELO3C016058	GO:0004197
MA1015.1	GATA12	MELO3C005749	429	436	-	10.2655	2.18e-05	TAGATCTA	MELO3C035012	Unknown protein	MELO3C016058	GO:0051603
MA1015.1	GATA12	MELO3C019291	441	448	+	10.2655	2.18e-05	TAGATCTA	MELO3C005842	Tic22-like family protein isoform 2	MELO3C016058	GO:0005886
MA1015.1	GATA12	MELO3C000279	434	441	-	10.2655	2.18e-05	TAGATCTA	MELO3C008809	Superoxide dismutase [Cu-Zn]	MELO3C016058	GO:0005764
MA1015.1	GATA12	MELO3C006947	441	448	+	10.2655	2.18e-05	TAGATCTA	MELO3C032559	Beta-galactosidase	MELO3C023628	GO:0005634
MA1015.1	GATA12	MELO3C030426	445	452	+	10.2655	2.18e-05	TAGATCTA	MELO3C020627	factor of DNA methylation 4	MELO3C023628	GO:0010112
MA1015.1	GATA12	MELO3C033472	447	454	+	10.2655	2.18e-05	TAGATCTA	MELO3C008957	LRR receptor-like serine/threonine-protein kinase FLS2	MELO3C023627	GO:0016020
MA1015.1	GATA12	MELO3C013295	447	454	+	10.2655	2.18e-05	TAGATCTA	MELO3C021258	flowering time control protein FCA isoform X2	MELO3C023627	GO:0004650
MA1015.1	GATA12	MELO3C019291	441	448	-	10.2655	2.18e-05	TAGATCTA	MELO3C019067	Unknown protein	MELO3C023627	GO:0016829
MA1015.1	GATA12	MELO3C006947	441	448	-	10.2655	2.18e-05	TAGATCTA	MELO3C031282	Unknown protein	MELO3C023627	GO:0005975
MA1015.1	GATA12	MELO3C030426	445	452	-	10.2655	2.18e-05	TAGATCTA	MELO3C035219	LINE-1 retrotransposable element ORF2 protein	MELO3C000772	GO:0005576
MA1015.1	GATA12	MELO3C013295	447	454	-	10.2655	2.18e-05	TAGATCTA	MELO3C000064	Beta-amyrin 11-oxidase-like	MELO3C000772	GO:0009505
MA1015.1	GATA12	MELO3C012664	454	461	+	10.2655	2.18e-05	TAGATCTA	MELO3C014872	Lipase	MELO3C000772	GO:0004601
MA1015.1	GATA12	MELO3C033472	447	454	-	10.2655	2.18e-05	TAGATCTA	MELO3C018074	Protein MNN4-like	MELO3C000772	GO:0020037
MA1015.1	GATA12	MELO3C031501	454	461	+	10.2655	2.18e-05	TAGATCTA	MELO3C009613	protein trichome birefringence	MELO3C000772	GO:0046872
MA1015.1	GATA12	MELO3C008581	458	465	+	10.2655	2.18e-05	TAGATCTA	MELO3C014285	DNA-directed RNA polymerase III subunit RPC9	MELO3C000772	GO:0006979
MA1015.1	GATA12	MELO3C012628	459	466	+	10.2655	2.18e-05	TAGATCTA	MELO3C008246	Protein YIP	MELO3C000772	GO:0042744
MA1015.1	GATA12	MELO3C024782	460	467	+	10.2655	2.18e-05	TAGATCTA	MELO3C000277	Cytochrome b6	MELO3C000772	GO:0098869
MA1015.1	GATA12	MELO3C035336	460	467	+	10.2655	2.18e-05	TAGATCTA	MELO3C034699	Unknown protein	MELO3C029240	GO:0005576
MA1015.1	GATA12	MELO3C031501	454	461	-	10.2655	2.18e-05	TAGATCTA	MELO3C005018	Orf129b protein	MELO3C029240	GO:0009505
MA1015.1	GATA12	MELO3C012664	454	461	-	10.2655	2.18e-05	TAGATCTA	MELO3C032323	Protein FAM33A	MELO3C029240	GO:0004601
MA1015.1	GATA12	MELO3C022726	465	472	+	10.2655	2.18e-05	TAGATCTA	MELO3C026496	Unknown protein	MELO3C029240	GO:0020037
MA1015.1	GATA12	MELO3C016195	465	472	+	10.2655	2.18e-05	TAGATCTA	MELO3C013636	Arabidopsis protein of unknown function (DUF241)	MELO3C029240	GO:0046872
MA1015.1	GATA12	MELO3C008581	458	465	-	10.2655	2.18e-05	TAGATCTA	MELO3C010153	rRNA adenine N(6)-methyltransferase	MELO3C029240	GO:0006979
MA1015.1	GATA12	MELO3C012628	459	466	-	10.2655	2.18e-05	TAGATCTA	MELO3C034943	Unknown protein	MELO3C029240	GO:0042744
MA1015.1	GATA12	MELO3C024782	460	467	-	10.2655	2.18e-05	TAGATCTA	MELO3C007621	Acetamidase/Formamidase family protein	MELO3C029240	GO:0098869
MA1015.1	GATA12	MELO3C035336	460	467	-	10.2655	2.18e-05	TAGATCTA	MELO3C006082	exocyst complex component SEC10	MELO3C023610	GO:0106050
MA1015.1	GATA12	MELO3C031170	468	475	+	10.2655	2.18e-05	TAGATCTA	MELO3C025682	Biogenesis of lysosome-related organelles complex 1 subunit 1	MELO3C023610	GO:0046872
MA1015.1	GATA12	MELO3C021577	470	477	+	10.2655	2.18e-05	TAGATCTA	MELO3C028180	Xanthine/uracil permease family protein	MELO3C023610	GO:0030488
MA1015.1	GATA12	MELO3C035279	471	478	+	10.2655	2.18e-05	TAGATCTA	MELO3C029539	Unknown protein	MELO3C023586	GO:0005576
MA1015.1	GATA12	MELO3C019270	471	478	+	10.2655	2.18e-05	TAGATCTA	MELO3C013874	two-component response regulator-like APRR2 isoform X1	MELO3C023586	GO:0004185
MA1015.1	GATA12	MELO3C020631	471	478	+	10.2655	2.18e-05	TAGATCTA	MELO3C001093	DNA-directed RNA polymerase subunit beta''	MELO3C023586	GO:0006508
MA1015.1	GATA12	MELO3C000973	472	479	+	10.2655	2.18e-05	TAGATCTA	MELO3C002160	Arf-GAP domain-containing protein	MELO3C023570	GO:0016021
MA1015.1	GATA12	MELO3C022726	465	472	-	10.2655	2.18e-05	TAGATCTA	MELO3C006346	4-methyl-5-beta-hydroxyethylthiazole kinase	MELO3C023570	GO:0016740
MA1015.1	GATA12	MELO3C016195	465	472	-	10.2655	2.18e-05	TAGATCTA	MELO3C021390	BI1-like protein	MELO3C023557	GO:0005634
MA1015.1	GATA12	MELO3C019367	474	481	+	10.2655	2.18e-05	TAGATCTA	MELO3C015850	Phenazine biosynthesis-like domain-containing protein	MELO3C023557	GO:0005829
MA1015.1	GATA12	MELO3C034596	474	481	+	10.2655	2.18e-05	TAGATCTA	MELO3C018224	trafficking protein particle complex II-specific subunit 130 homolog	MELO3C023557	GO:0016020
MA1015.1	GATA12	MELO3C009906	474	481	+	10.2655	2.18e-05	TAGATCTA	MELO3C035660	Retrotransposon protein	MELO3C023557	GO:0102682
MA1015.1	GATA12	MELO3C019785	474	481	+	10.2655	2.18e-05	TAGATCTA	MELO3C004670	Unknown protein	MELO3C023557	GO:0009691
MA1015.1	GATA12	MELO3C031170	468	475	-	10.2655	2.18e-05	TAGATCTA	MELO3C032135	CCHC-type domain-containing protein	MELO3C023531	GO:0005634
MA1015.1	GATA12	MELO3C021577	470	477	-	10.2655	2.18e-05	TAGATCTA	MELO3C009659	Target of rapamycin complex subunit LST8	MELO3C023531	GO:0008380
MA1015.1	GATA12	MELO3C035279	471	478	-	10.2655	2.18e-05	TAGATCTA	MELO3C010930	Guanine nucleotide-binding protein, beta subunit	MELO3C023531	GO:0003723
MA1015.1	GATA12	MELO3C019270	471	478	-	10.2655	2.18e-05	TAGATCTA	MELO3C021430	Protein HIRA	MELO3C023531	GO:0006397
MA1015.1	GATA12	MELO3C020631	471	478	-	10.2655	2.18e-05	TAGATCTA	MELO3C015375	Sodium/hydrogen exchanger	MELO3C023475	GO:0000974
MA1015.1	GATA12	MELO3C000973	472	479	-	10.2655	2.18e-05	TAGATCTA	MELO3C010872	zinc transporter 7-like	MELO3C023475	GO:0071013
MA1015.1	GATA12	MELO3C009906	474	481	-	10.2655	2.18e-05	TAGATCTA	MELO3C033285	Transposase	MELO3C023475	GO:0071014
MA1015.1	GATA12	MELO3C019785	474	481	-	10.2655	2.18e-05	TAGATCTA	MELO3C025840	Beta-galactosidase	MELO3C023475	GO:0071020
MA1015.1	GATA12	MELO3C008329	481	488	+	10.2655	2.18e-05	TAGATCTA	MELO3C003380	Prolamin_like domain-containing protein	MELO3C023475	GO:0000350
MA1015.1	GATA12	MELO3C034596	474	481	-	10.2655	2.18e-05	TAGATCTA	MELO3C007413	Core-2/I-branching beta-1,6-N-acetylglucosaminyltransferase family protein	MELO3C023475	GO:0000389
MA1015.1	GATA12	MELO3C012712	481	488	+	10.2655	2.18e-05	TAGATCTA	MELO3C034334	Unknown protein	MELO3C023446	GO:0016021
MA1015.1	GATA12	MELO3C019367	474	481	-	10.2655	2.18e-05	TAGATCTA	MELO3C009905	Procollagen-proline 4-dioxygenase	MELO3C023446	GO:0015171
MA1015.1	GATA12	MELO3C019897	482	489	+	10.2655	2.18e-05	TAGATCTA	MELO3C019338	Protein Ycf2-like	MELO3C023446	GO:0015293
MA1015.1	GATA12	MELO3C010511	483	490	+	10.2655	2.18e-05	TAGATCTA	MELO3C018816	Aconitate hydratase	MELO3C023446	GO:0003333
MA1015.1	GATA12	MELO3C014209	484	491	+	10.2655	2.18e-05	TAGATCTA	MELO3C009173	Mitochondrial inner membrane protease subunit 2	MELO3C023446	GO:0009734
MA1015.1	GATA12	MELO3C015050	485	492	+	10.2655	2.18e-05	TAGATCTA	MELO3C023190	ribosome-binding factor PSRP1, chloroplastic	MELO3C023445	GO:0019005
MA1015.1	GATA12	MELO3C028719	487	494	+	10.2655	2.18e-05	TAGATCTA	MELO3C005912	Ubiquitin	MELO3C023445	GO:0005515
MA1015.1	GATA12	MELO3C012712	481	488	-	10.2655	2.18e-05	TAGATCTA	MELO3C002658	Protein of unknown function (DUF688)	MELO3C023445	GO:0031146
MA1015.1	GATA12	MELO3C008329	481	488	-	10.2655	2.18e-05	TAGATCTA	MELO3C032775	Protein TIME FOR COFFEE isoform X1	MELO3C023444	GO:0016887
MA1015.1	GATA12	MELO3C019897	482	489	-	10.2655	2.18e-05	TAGATCTA	MELO3C028249	Ubiquitin-like-specific protease ESD4 isoform X2	MELO3C023444	GO:0005524
MA1015.1	GATA12	MELO3C005177	490	497	+	10.2655	2.18e-05	TAGATCTA	MELO3C004704	(1->3)-beta-glucan endohydrolase	MELO3C023444	GO:0008270
MA1015.1	GATA12	MELO3C010511	483	490	-	10.2655	2.18e-05	TAGATCTA	MELO3C030042	Unknown protein	MELO3C023444	GO:0003723
MA1015.1	GATA12	MELO3C014209	484	491	-	10.2655	2.18e-05	TAGATCTA	MELO3C030945	Protein IN2-1-like protein B	MELO3C023444	GO:0003724
MA1015.1	GATA12	MELO3C006967	491	498	+	10.2655	2.18e-05	TAGATCTA	MELO3C016928	Protein ROOT PRIMORDIUM DEFECTIVE 1	MELO3C023444	GO:0005681
MA1015.1	GATA12	MELO3C015050	485	492	-	10.2655	2.18e-05	TAGATCTA	MELO3C032328	Unknown protein	MELO3C023444	GO:0000398
MA1015.1	GATA12	MELO3C028719	487	494	-	10.2655	2.18e-05	TAGATCTA	MELO3C018523	ADP-ribosylation factor family protein	MELO3C023430	GO:0008270
MA1015.1	GATA12	MELO3C005177	490	497	-	10.2655	2.18e-05	TAGATCTA	MELO3C032763	Classical arabinogalactan protein 1-like	MELO3C023430	GO:0035861
MA1015.1	GATA12	MELO3C006967	491	498	-	10.2655	2.18e-05	TAGATCTA	MELO3C013826	lysine-specific demethylase JMJ706-like	MELO3C023430	GO:0000724
MA1015.1	GATA12	MELO3C011214	498	505	+	10.2655	2.18e-05	TAGATCTA	MELO3C029111	SWIM-type domain-containing protein	MELO3C023430	GO:0006289
MA1015.1	GATA12	MELO3C002658	499	506	+	10.2655	2.18e-05	TAGATCTA	MELO3C013399	auxin-induced protein 15A-like	MELO3C023430	GO:0000723
MA1015.1	GATA12	MELO3C013268	499	506	+	10.2655	2.18e-05	TAGATCTA	MELO3C033912	L10-interacting MYB domain-containing protein-like	MELO3C023430	GO:0031573
MA1015.1	GATA12	MELO3C021859	500	507	+	10.2655	2.18e-05	TAGATCTA	MELO3C028179	Thionin-like protein 2	MELO3C023430	GO:0005730
MA1015.1	GATA12	MELO3C004026	501	508	+	10.2655	2.18e-05	TAGATCTA	MELO3C030317	Unknown protein	MELO3C023430	GO:0030896
MA1015.1	GATA12	MELO3C025543	501	508	+	10.2655	2.18e-05	TAGATCTA	MELO3C003948	Unknown protein	MELO3C023430	GO:0044778
MA1015.1	GATA12	MELO3C033081	502	509	+	10.2655	2.18e-05	TAGATCTA	MELO3C033636	S-protein homolog	MELO3C023430	GO:0033314
MA1015.1	GATA12	MELO3C013679	502	509	+	10.2655	2.18e-05	TAGATCTA	MELO3C024549	Unknown protein	MELO3C023427	GO:0030623
MA1015.1	GATA12	MELO3C017739	503	510	+	10.2655	2.18e-05	TAGATCTA	MELO3C030160	CACTA en-spm transposon protein	MELO3C023427	GO:0017070
MA1015.1	GATA12	MELO3C022473	505	512	+	10.2655	2.18e-05	TAGATCTA	MELO3C005021	Ribosomal protein L5	MELO3C023427	GO:0097157
MA1015.1	GATA12	MELO3C011214	498	505	-	10.2655	2.18e-05	TAGATCTA	MELO3C025957	Nuclear transcription factor Y subunit B-3	MELO3C023427	GO:0005515
MA1015.1	GATA12	MELO3C013268	499	506	-	10.2655	2.18e-05	TAGATCTA	MELO3C029346	(1->3)-beta-glucan endohydrolase	MELO3C023427	GO:0071013
MA1015.1	GATA12	MELO3C002658	499	506	-	10.2655	2.18e-05	TAGATCTA	MELO3C019181	Pentatricopeptide repeat-containing protein	MELO3C023427	GO:0070122
MA1015.1	GATA12	MELO3C021859	500	507	-	10.2655	2.18e-05	TAGATCTA	MELO3C006868	Post-GPI attachment to proteins factor 3	MELO3C023427	GO:0030619
MA1015.1	GATA12	MELO3C004026	501	508	-	10.2655	2.18e-05	TAGATCTA	MELO3C018453	glycoprotein 3-alpha-L-fucosyltransferase A-like	MELO3C023427	GO:0006508
MA1015.1	GATA12	MELO3C025543	501	508	-	10.2655	2.18e-05	TAGATCTA	MELO3C008545	zinc finger BED domain-containing protein RICESLEEPER 2-like isoform X3	MELO3C023427	GO:0005682
MA1015.1	GATA12	MELO3C006852	508	515	+	10.2655	2.18e-05	TAGATCTA	MELO3C023899	cucumisin-like	MELO3C023427	GO:0030620
MA1015.1	GATA12	MELO3C033081	502	509	-	10.2655	2.18e-05	TAGATCTA	MELO3C030077	Pectinesterase inhibitor-like	MELO3C023427	GO:0008237
MA1015.1	GATA12	MELO3C013679	502	509	-	10.2655	2.18e-05	TAGATCTA	MELO3C019785	single-stranded DNA-binding protein WHY1, chloroplastic-like	MELO3C023427	GO:0000244
MA1015.1	GATA12	MELO3C017739	503	510	-	10.2655	2.18e-05	TAGATCTA	MELO3C035378	Unknown protein	MELO3C023383	GO:0005524
MA1015.1	GATA12	MELO3C022473	505	512	-	10.2655	2.18e-05	TAGATCTA	MELO3C025616	PMEI domain-containing protein	MELO3C023383	GO:0055085
MA1015.1	GATA12	MELO3C017821	513	520	+	10.2655	2.18e-05	TAGATCTA	MELO3C024725	disease resistance protein RGA2-like	MELO3C023383	GO:0140359
MA1015.1	GATA12	MELO3C020932	514	521	+	10.2655	2.18e-05	TAGATCTA	MELO3C026784	serine/threonine-protein kinase BLUS1-like	MELO3C023383	GO:0016021
MA1015.1	GATA12	MELO3C006461	515	522	+	10.2655	2.18e-05	TAGATCTA	MELO3C031748	Unknown protein	MELO3C023383	GO:0005886
MA1015.1	GATA12	MELO3C034412	515	522	+	10.2655	2.18e-05	TAGATCTA	MELO3C020732	Pentatricopeptide repeat-containing protein	MELO3C029255	GO:0016707
MA1015.1	GATA12	MELO3C006852	508	515	-	10.2655	2.18e-05	TAGATCTA	MELO3C029005	Unknown protein	MELO3C029255	GO:0046872
MA1015.1	GATA12	MELO3C011054	519	526	+	10.2655	2.18e-05	TAGATCTA	MELO3C013950	(-)-germacrene D synthase-like	MELO3C029255	GO:0009416
MA1015.1	GATA12	MELO3C017821	513	520	-	10.2655	2.18e-05	TAGATCTA	MELO3C023628	Protein NIM1-INTERACTING 1	MELO3C029255	GO:0009686
MA1015.1	GATA12	MELO3C011861	521	528	+	10.2655	2.18e-05	TAGATCTA	MELO3C023154	CACTA en-spm transposon protein	MELO3C024229	GO:0005634
MA1015.1	GATA12	MELO3C020932	514	521	-	10.2655	2.18e-05	TAGATCTA	MELO3C034440	Transposase	MELO3C024229	GO:0000976
MA1015.1	GATA12	MELO3C034412	515	522	-	10.2655	2.18e-05	TAGATCTA	MELO3C027634	NBS-LRR type resistance protein	MELO3C024231	GO:0016887
MA1015.1	GATA12	MELO3C006461	515	522	-	10.2655	2.18e-05	TAGATCTA	MELO3C020932	protein RALF-like 34	MELO3C024231	GO:1904430
MA1015.1	GATA12	MELO3C011054	519	526	-	10.2655	2.18e-05	TAGATCTA	MELO3C033032	RSN1_7TM domain-containing protein	MELO3C024231	GO:0090657
MA1015.1	GATA12	MELO3C011861	521	528	-	10.2655	2.18e-05	TAGATCTA	MELO3C033790	Ribosomal_S7 domain-containing protein	MELO3C024231	GO:0070716
MA1015.1	GATA12	MELO3C011292	533	540	+	10.2655	2.18e-05	TAGATCTA	MELO3C015094	E3 ubiquitin-protein ligase RHF2A-like isoform X2	MELO3C024231	GO:0036297
MA1015.1	GATA12	MELO3C025644	537	544	+	10.2655	2.18e-05	TAGATCTA	MELO3C034727	Unknown protein	MELO3C024231	GO:0009555
MA1015.1	GATA12	MELO3C034421	540	547	+	10.2655	2.18e-05	TAGATCTA	MELO3C028068	Unknown protein	MELO3C024231	GO:0043007
MA1015.1	GATA12	MELO3C011292	533	540	-	10.2655	2.18e-05	TAGATCTA	MELO3C021224	Polyketide_cyc domain-containing protein	MELO3C024231	GO:0045910
MA1015.1	GATA12	MELO3C010009	542	549	+	10.2655	2.18e-05	TAGATCTA	MELO3C020826	DUF1279 domain-containing protein	MELO3C024231	GO:0048364
MA1015.1	GATA12	MELO3C008096	543	550	+	10.2655	2.18e-05	TAGATCTA	MELO3C022338	extensin	MELO3C024231	GO:0005634
MA1015.1	GATA12	MELO3C007585	543	550	+	10.2655	2.18e-05	TAGATCTA	MELO3C014917	Unknown protein	MELO3C024231	GO:0003677
MA1015.1	GATA12	MELO3C025644	537	544	-	10.2655	2.18e-05	TAGATCTA	MELO3C030124	Unknown protein	MELO3C024231	GO:0005524
MA1015.1	GATA12	MELO3C012253	545	552	+	10.2655	2.18e-05	TAGATCTA	MELO3C013269	Arabidopsis protein of unknown function (DUF241)	MELO3C024231	GO:0070182
MA1015.1	GATA12	MELO3C019338	546	553	+	10.2655	2.18e-05	TAGATCTA	MELO3C024954	Unknown protein	MELO3C024231	GO:0003678
MA1015.1	GATA12	MELO3C034421	540	547	-	10.2655	2.18e-05	TAGATCTA	MELO3C002305	High-affinity nitrate transporter	MELO3C024231	GO:0032508
MA1015.1	GATA12	MELO3C030404	548	555	+	10.2655	2.18e-05	TAGATCTA	MELO3C006158	lysophospholipid acyltransferase LPEAT2-like	MELO3C024231	GO:0010569
MA1015.1	GATA12	MELO3C014020	548	555	+	10.2655	2.18e-05	TAGATCTA	MELO3C034833	ATPase family AAA domain-containing protein 1-B isoform X1	MELO3C024240	GO:0016843
MA1015.1	GATA12	MELO3C011834	548	555	+	10.2655	2.18e-05	TAGATCTA	MELO3C009325	Protein POLAR LOCALIZATION DURING ASYMMETRIC DIVISION AND REDISTRIBUTION	MELO3C024240	GO:0042823
MA1015.1	GATA12	MELO3C010009	542	549	-	10.2655	2.18e-05	TAGATCTA	MELO3C014167	Cytochrome b561 and DOMON domain-containing protein	MELO3C024240	GO:0008615
MA1015.1	GATA12	MELO3C007585	543	550	-	10.2655	2.18e-05	TAGATCTA	MELO3C002857	Unknown protein	MELO3C024240	GO:0006520
MA1015.1	GATA12	MELO3C008096	543	550	-	10.2655	2.18e-05	TAGATCTA	MELO3C027609	DUF1985 domain-containing protein	MELO3C024241	GO:0005524
MA1015.1	GATA12	MELO3C002302	550	557	+	10.2655	2.18e-05	TAGATCTA	MELO3C015779	peptidyl-prolyl cis-trans isomerase CYP63	MELO3C024241	GO:0003777
MA1015.1	GATA12	MELO3C006746	551	558	+	10.2655	2.18e-05	TAGATCTA	MELO3C033120	PMD domain-containing protein	MELO3C024241	GO:0007018
MA1015.1	GATA12	MELO3C022831	551	558	+	10.2655	2.18e-05	TAGATCTA	MELO3C016688	60S ribosomal protein L18a-like protein	MELO3C024241	GO:0005874
MA1015.1	GATA12	MELO3C034050	551	558	+	10.2655	2.18e-05	TAGATCTA	MELO3C004716	Unknown protein	MELO3C024241	GO:0008017
MA1015.1	GATA12	MELO3C012253	545	552	-	10.2655	2.18e-05	TAGATCTA	MELO3C020756	auxin-responsive protein SAUR24-like	MELO3C024248	GO:0005737
MA1015.1	GATA12	MELO3C008786	552	559	+	10.2655	2.18e-05	TAGATCTA	MELO3C034288	K(+) efflux antiporter 5-like	MELO3C024248	GO:0005874
MA1015.1	GATA12	MELO3C006188	553	560	+	10.2655	2.18e-05	TAGATCTA	MELO3C034409	Retrovirus-related pol polyprotein from transposon tnt 1-94	MELO3C024248	GO:0030286
MA1015.1	GATA12	MELO3C019338	546	553	-	10.2655	2.18e-05	TAGATCTA	MELO3C031168	Unknown protein	MELO3C024248	GO:0045505
MA1015.1	GATA12	MELO3C022492	554	561	+	10.2655	2.18e-05	TAGATCTA	MELO3C007930	Pentatricopeptide repeat-containing protein	MELO3C024248	GO:0051959
MA1015.1	GATA12	MELO3C011834	548	555	-	10.2655	2.18e-05	TAGATCTA	MELO3C014753	OTU domain-containing protein	MELO3C024248	GO:0007017
MA1015.1	GATA12	MELO3C014020	548	555	-	10.2655	2.18e-05	TAGATCTA	MELO3C009185	josephin-like protein	MELO3C024255	GO:0009507
MA1015.1	GATA12	MELO3C030404	548	555	-	10.2655	2.18e-05	TAGATCTA	MELO3C028003	Pectinesterase inhibitor-like	MELO3C024255	GO:0003735
MA1015.1	GATA12	MELO3C024345	556	563	+	10.2655	2.18e-05	TAGATCTA	MELO3C019679	WRKY domain-containing protein	MELO3C024255	GO:0005739
MA1015.1	GATA12	MELO3C002302	550	557	-	10.2655	2.18e-05	TAGATCTA	MELO3C028120	30S ribosomal protein S18, chloroplastic	MELO3C024255	GO:0003729
MA1015.1	GATA12	MELO3C008244	558	565	+	10.2655	2.18e-05	TAGATCTA	MELO3C002458	Homer protein isoform 2	MELO3C024255	GO:0019843
MA1015.1	GATA12	MELO3C027871	558	565	+	10.2655	2.18e-05	TAGATCTA	MELO3C031425	NADH-ubiquinone oxidoreductase chain 1	MELO3C024255	GO:0005840
MA1015.1	GATA12	MELO3C034050	551	558	-	10.2655	2.18e-05	TAGATCTA	MELO3C031038	Pentatricopeptide repeat-containing protein	MELO3C024255	GO:0032544
MA1015.1	GATA12	MELO3C006746	551	558	-	10.2655	2.18e-05	TAGATCTA	MELO3C022210	regulator of nonsense transcripts UPF3 isoform X1	MELO3C024279	GO:0070063
MA1015.1	GATA12	MELO3C022831	551	558	-	10.2655	2.18e-05	TAGATCTA	MELO3C029029	CACTA en-spm transposon protein	MELO3C024279	GO:0005634
MA1015.1	GATA12	MELO3C008786	552	559	-	10.2655	2.18e-05	TAGATCTA	MELO3C011856	shewanella-like protein phosphatase 2	MELO3C024279	GO:0003712
MA1015.1	GATA12	MELO3C020922	559	566	+	10.2655	2.18e-05	TAGATCTA	MELO3C018342	Unknown protein	MELO3C024279	GO:0006355
MA1015.1	GATA12	MELO3C028512	560	567	+	10.2655	2.18e-05	TAGATCTA	MELO3C027798	Unknown protein	MELO3C024287	GO:0005634
MA1015.1	GATA12	MELO3C006188	553	560	-	10.2655	2.18e-05	TAGATCTA	MELO3C026619	O-fucosyltransferase family protein	MELO3C024287	GO:0005515
MA1015.1	GATA12	MELO3C018771	560	567	+	10.2655	2.18e-05	TAGATCTA	MELO3C013415	MFS domain-containing protein	MELO3C024287	GO:0008270
MA1015.1	GATA12	MELO3C022492	554	561	-	10.2655	2.18e-05	TAGATCTA	MELO3C025295	Myb family transcription factor family protein	MELO3C024287	GO:0043565
MA1015.1	GATA12	MELO3C024345	556	563	-	10.2655	2.18e-05	TAGATCTA	MELO3C018899	Unknown protein	MELO3C024287	GO:0006355
MA1015.1	GATA12	MELO3C027871	558	565	-	10.2655	2.18e-05	TAGATCTA	MELO3C032077	Unknown protein	MELO3C024288	GO:0005975
MA1015.1	GATA12	MELO3C008244	558	565	-	10.2655	2.18e-05	TAGATCTA	MELO3C011129	Malic enzyme	MELO3C024288	GO:0005509
MA1015.1	GATA12	MELO3C020922	559	566	-	10.2655	2.18e-05	TAGATCTA	MELO3C000090	mediator of RNA polymerase II transcription subunit 12-like isoform X1	MELO3C024288	GO:0004571
MA1015.1	GATA12	MELO3C018771	560	567	-	10.2655	2.18e-05	TAGATCTA	MELO3C013440	Chromatin remodeling protein SHL-like	MELO3C024288	GO:0016021
MA1015.1	GATA12	MELO3C028512	560	567	-	10.2655	2.18e-05	TAGATCTA	MELO3C021852	TMV resistance protein N-like	MELO3C024296	GO:0005829
MA1015.1	GATA12	MELO3C028014	569	576	+	10.2655	2.18e-05	TAGATCTA	MELO3C019145	ER membrane protein complex subunit 8/9 homolog	MELO3C024296	GO:0003872
MA1015.1	GATA12	MELO3C033802	570	577	+	10.2655	2.18e-05	TAGATCTA	MELO3C025528	trihelix transcription factor GT-2	MELO3C024296	GO:0005524
MA1015.1	GATA12	MELO3C032884	571	578	+	10.2655	2.18e-05	TAGATCTA	MELO3C028724	Reverse transcriptase Ty1/copia-type domain-containing protein	MELO3C024296	GO:0046872
MA1015.1	GATA12	MELO3C034144	575	582	+	10.2655	2.18e-05	TAGATCTA	MELO3C018746	NDR1/HIN1-like protein 6	MELO3C024296	GO:0047334
MA1015.1	GATA12	MELO3C008147	575	582	+	10.2655	2.18e-05	TAGATCTA	MELO3C022492	arginase 1, mitochondrial	MELO3C024296	GO:0009749
MA1015.1	GATA12	MELO3C028014	569	576	-	10.2655	2.18e-05	TAGATCTA	MELO3C014061	WPP domain-interacting protein 2	MELO3C024296	GO:0015979
MA1015.1	GATA12	MELO3C033802	570	577	-	10.2655	2.18e-05	TAGATCTA	MELO3C032516	Pentatricopeptide repeat-containing protein	MELO3C024296	GO:0046835
MA1015.1	GATA12	MELO3C007357	578	585	+	10.2655	2.18e-05	TAGATCTA	MELO3C002682	FYVE-type domain-containing protein	MELO3C024296	GO:0061615
MA1015.1	GATA12	MELO3C032884	571	578	-	10.2655	2.18e-05	TAGATCTA	MELO3C028050	Unknown protein	MELO3C024316	GO:0016021
MA1015.1	GATA12	MELO3C020627	579	586	+	10.2655	2.18e-05	TAGATCTA	MELO3C018711	Unknown protein	MELO3C024340	GO:0016021
MA1015.1	GATA12	MELO3C024308	581	588	+	10.2655	2.18e-05	TAGATCTA	MELO3C022064	Protein GLUTAMINE DUMPER 6-like	MELO3C024340	GO:0004550
MA1015.1	GATA12	MELO3C010931	581	588	+	10.2655	2.18e-05	TAGATCTA	MELO3C022408	UV-stimulated scaffold protein A homolog	MELO3C024340	GO:0005524
MA1015.1	GATA12	MELO3C008147	575	582	-	10.2655	2.18e-05	TAGATCTA	MELO3C027763	Unknown protein	MELO3C024340	GO:0006165
MA1015.1	GATA12	MELO3C034144	575	582	-	10.2655	2.18e-05	TAGATCTA	MELO3C017614	Phospholipid scramblase	MELO3C024340	GO:0006183
MA1015.1	GATA12	MELO3C012155	583	590	+	10.2655	2.18e-05	TAGATCTA	MELO3C012086	transcription factor TCP15	MELO3C024340	GO:0006228
MA1015.1	GATA12	MELO3C028289	584	591	+	10.2655	2.18e-05	TAGATCTA	MELO3C017468	Unknown protein	MELO3C024340	GO:0006241
MA1015.1	GATA12	MELO3C007357	578	585	-	10.2655	2.18e-05	TAGATCTA	MELO3C007566	LEA_2 domain-containing protein	MELO3C024345	GO:0004029
MA1015.1	GATA12	MELO3C015270	586	593	+	10.2655	2.18e-05	TAGATCTA	MELO3C026666	cytochrome b5	MELO3C024345	GO:0043878
MA1015.1	GATA12	MELO3C020627	579	586	-	10.2655	2.18e-05	TAGATCTA	MELO3C011833	Transcription termination factor MTERF5	MELO3C024346	GO:0006508
MA1015.1	GATA12	MELO3C015250	586	593	+	10.2655	2.18e-05	TAGATCTA	MELO3C004594	Mitogen-activated protein kinase kinase	MELO3C024346	GO:0004252
MA1015.1	GATA12	MELO3C009165	587	594	+	10.2655	2.18e-05	TAGATCTA	MELO3C007162	DUF1296 domain-containing protein	MELO3C024346	GO:0009610
MA1015.1	GATA12	MELO3C034440	587	594	+	10.2655	2.18e-05	TAGATCTA	MELO3C015780	Calcium-transporting ATPase	MELO3C024376	GO:0003743
MA1015.1	GATA12	MELO3C010931	581	588	-	10.2655	2.18e-05	TAGATCTA	MELO3C014014	F-box protein SKIP23-like	MELO3C024376	GO:0005524
MA1015.1	GATA12	MELO3C024308	581	588	-	10.2655	2.18e-05	TAGATCTA	MELO3C032610	Unknown protein	MELO3C024376	GO:0003724
MA1015.1	GATA12	MELO3C017706	589	596	+	10.2655	2.18e-05	TAGATCTA	MELO3C003186	Encodes a protein involved in salt tolerance, names SIS (Salt Induced Serine rich).	MELO3C024376	GO:0016020
MA1015.1	GATA12	MELO3C012155	583	590	-	10.2655	2.18e-05	TAGATCTA	MELO3C023770	Transcription factor AS1-like	MELO3C024376	GO:0002183
MA1015.1	GATA12	MELO3C025518	591	598	+	10.2655	2.18e-05	TAGATCTA	MELO3C017814	Ubiquitin thioesterase	MELO3C024376	GO:0016787
MA1015.1	GATA12	MELO3C028289	584	591	-	10.2655	2.18e-05	TAGATCTA	MELO3C012647	Imidazoleglycerol-phosphate dehydratase	MELO3C029270	GO:0005783
MA1015.1	GATA12	MELO3C015250	586	593	-	10.2655	2.18e-05	TAGATCTA	MELO3C023341	B-box zinc finger protein 21-like	MELO3C029270	GO:0005794
MA1015.1	GATA12	MELO3C015270	586	593	-	10.2655	2.18e-05	TAGATCTA	MELO3C035196	pectinesterase inhibitor-like	MELO3C029270	GO:0016021
MA1015.1	GATA12	MELO3C034440	587	594	-	10.2655	2.18e-05	TAGATCTA	MELO3C020681	Double-stranded RNA-binding protein 2-like	MELO3C029270	GO:0003676
MA1015.1	GATA12	MELO3C009165	587	594	-	10.2655	2.18e-05	TAGATCTA	MELO3C015422	Arginyl-tRNA synthetase	MELO3C029270	GO:0004497
MA1015.1	GATA12	MELO3C017706	589	596	-	10.2655	2.18e-05	TAGATCTA	MELO3C011130	GATA transcription factor	MELO3C029270	GO:0005506
MA1015.1	GATA12	MELO3C020789	597	604	+	10.2655	2.18e-05	TAGATCTA	MELO3C015316	Pentatricopeptide repeat-containing protein	MELO3C029270	GO:0016705
MA1015.1	GATA12	MELO3C008594	598	605	+	10.2655	2.18e-05	TAGATCTA	MELO3C020992	Unknown protein	MELO3C029270	GO:0020037
MA1015.1	GATA12	MELO3C006747	598	605	+	10.2655	2.18e-05	TAGATCTA	MELO3C015233	Protein kinase domain-containing protein	MELO3C029270	GO:0016192
MA1015.1	GATA12	MELO3C025518	591	598	-	10.2655	2.18e-05	TAGATCTA	MELO3C013376	Proline-rich protein 4-like	MELO3C024416	GO:0005524
MA1015.1	GATA12	MELO3C031194	600	607	+	10.2655	2.18e-05	TAGATCTA	MELO3C021642	Endoplasmic reticulum transmembrane protein	MELO3C024416	GO:0005515
MA1015.1	GATA12	MELO3C035673	601	608	+	10.2655	2.18e-05	TAGATCTA	MELO3C008311	Flocculation protein FLO11-like	MELO3C024416	GO:0016021
MA1015.1	GATA12	MELO3C020789	597	604	-	10.2655	2.18e-05	TAGATCTA	MELO3C010791	RING-type E3 ubiquitin transferase	MELO3C024416	GO:0004674
MA1015.1	GATA12	MELO3C025811	604	611	+	10.2655	2.18e-05	TAGATCTA	MELO3C013815	Extra-large guanine nucleotide-binding protein 3	MELO3C024416	GO:0006468
MA1015.1	GATA12	MELO3C008594	598	605	-	10.2655	2.18e-05	TAGATCTA	MELO3C014179	GrpE protein homolog	MELO3C024417	GO:0005524
MA1015.1	GATA12	MELO3C007016	605	612	+	10.2655	2.18e-05	TAGATCTA	MELO3C033625	Unknown protein	MELO3C024417	GO:0005515
MA1015.1	GATA12	MELO3C006747	598	605	-	10.2655	2.18e-05	TAGATCTA	MELO3C015544	20 kDa chaperonin	MELO3C024417	GO:0016021
MA1015.1	GATA12	MELO3C023570	606	613	+	10.2655	2.18e-05	TAGATCTA	MELO3C027681	ULP_PROTEASE domain-containing protein	MELO3C024417	GO:0004674
MA1015.1	GATA12	MELO3C031194	600	607	-	10.2655	2.18e-05	TAGATCTA	MELO3C029170	Unknown protein	MELO3C024417	GO:0006468
MA1015.1	GATA12	MELO3C035673	601	608	-	10.2655	2.18e-05	TAGATCTA	MELO3C014824	Succinate dehydrogenase [ubiquinone] iron-sulfur subunit, mitochondrial	MELO3C015233	GO:0010287
MA1015.1	GATA12	MELO3C010664	609	616	+	10.2655	2.18e-05	TAGATCTA	MELO3C031093	Unknown protein	MELO3C015233	GO:0004672
MA1015.1	GATA12	MELO3C012885	610	617	+	10.2655	2.18e-05	TAGATCTA	MELO3C022884	Hexosyltransferase	MELO3C015233	GO:0005524
MA1015.1	GATA12	MELO3C025811	604	611	-	10.2655	2.18e-05	TAGATCTA	MELO3C028866	Unknown protein	MELO3C015233	GO:0006468
MA1015.1	GATA12	MELO3C018772	611	618	+	10.2655	2.18e-05	TAGATCTA	MELO3C019750	Mediator of RNA polymerase II transcription subunit 12-like isoform X1	MELO3C015233	GO:0006995
MA1015.1	GATA12	MELO3C025798	611	618	+	10.2655	2.18e-05	TAGATCTA	MELO3C021085	Membrane protein of ER body-like protein	MELO3C015233	GO:0009414
MA1015.1	GATA12	MELO3C007016	605	612	-	10.2655	2.18e-05	TAGATCTA	MELO3C025733	Unknown protein	MELO3C015233	GO:0009644
MA1015.1	GATA12	MELO3C023570	606	613	-	10.2655	2.18e-05	TAGATCTA	MELO3C013059	Unknown protein	MELO3C015233	GO:0010114
MA1015.1	GATA12	MELO3C015627	614	621	+	10.2655	2.18e-05	TAGATCTA	MELO3C010009	Thioredoxin	MELO3C015233	GO:0050821
MA1015.1	GATA12	MELO3C007218	615	622	+	10.2655	2.18e-05	TAGATCTA	MELO3C005149	Transglut_core2 domain-containing protein	MELO3C015233	GO:0080177
MA1015.1	GATA12	MELO3C033524	615	622	+	10.2655	2.18e-05	TAGATCTA	MELO3C030575	Reverse transcriptase Ty1/copia-type domain-containing protein	MELO3C015233	GO:0080183
MA1015.1	GATA12	MELO3C010664	609	616	-	10.2655	2.18e-05	TAGATCTA	MELO3C000993	Retrotrans_gag domain-containing protein	MELO3C015233	GO:1902171
MA1015.1	GATA12	MELO3C010099	616	623	+	10.2655	2.18e-05	TAGATCTA	MELO3C030412	Transposase	MELO3C029279	GO:0009506
MA1015.1	GATA12	MELO3C012885	610	617	-	10.2655	2.18e-05	TAGATCTA	MELO3C013333	dnaJ homolog subfamily C member 17	MELO3C029279	GO:0046658
MA1015.1	GATA12	MELO3C025309	618	625	+	10.2655	2.18e-05	TAGATCTA	MELO3C002683	SH3 domain-containing protein	MELO3C029279	GO:0008422
MA1015.1	GATA12	MELO3C018772	611	618	-	10.2655	2.18e-05	TAGATCTA	MELO3C025153	Unknown protein	MELO3C029279	GO:0005975
MA1015.1	GATA12	MELO3C025798	611	618	-	10.2655	2.18e-05	TAGATCTA	MELO3C004041	diacylglycerol kinase	MELO3C015249	GO:0005829
MA1015.1	GATA12	MELO3C015627	614	621	-	10.2655	2.18e-05	TAGATCTA	MELO3C005386	Protein kinase domain-containing protein	MELO3C015249	GO:0016920
MA1015.1	GATA12	MELO3C033524	615	622	-	10.2655	2.18e-05	TAGATCTA	MELO3C025970	Pentatricopeptide repeat-containing protein	MELO3C015249	GO:0006508
MA1015.1	GATA12	MELO3C007218	615	622	-	10.2655	2.18e-05	TAGATCTA	MELO3C027136	Beta-glucuronosyltransferase GlcAT14B	MELO3C015250	GO:0043231
MA1015.1	GATA12	MELO3C029004	622	629	+	10.2655	2.18e-05	TAGATCTA	MELO3C022493	protein NRT1/ PTR FAMILY 7.3-like	MELO3C015250	GO:0003723
MA1015.1	GATA12	MELO3C010099	616	623	-	10.2655	2.18e-05	TAGATCTA	MELO3C010871	Unknown protein	MELO3C015250	GO:0005515
MA1015.1	GATA12	MELO3C028588	624	631	+	10.2655	2.18e-05	TAGATCTA	MELO3C029880	Cyclic nucleotide-gated ion channel 1-like isoform X3	MELO3C015250	GO:0009451
MA1015.1	GATA12	MELO3C018844	624	631	+	10.2655	2.18e-05	TAGATCTA	MELO3C002921	Cystatin	MELO3C015270	GO:0003743
MA1015.1	GATA12	MELO3C025309	618	625	-	10.2655	2.18e-05	TAGATCTA	MELO3C006170	Unknown protein	MELO3C015270	GO:0001732
MA1015.1	GATA12	MELO3C008298	629	636	+	10.2655	2.18e-05	TAGATCTA	MELO3C002123	Laccase	MELO3C015270	GO:0016282
MA1015.1	GATA12	MELO3C029004	622	629	-	10.2655	2.18e-05	TAGATCTA	MELO3C032395	Histidine-rich glycoprotein-like	MELO3C015270	GO:0051096
MA1015.1	GATA12	MELO3C032118	629	636	+	10.2655	2.18e-05	TAGATCTA	MELO3C031501	homeobox-leucine zipper protein REVOLUTA-like	MELO3C015270	GO:0003729
MA1015.1	GATA12	MELO3C013370	630	637	+	10.2655	2.18e-05	TAGATCTA	MELO3C024192	fasciclin-like arabinogalactan protein 2	MELO3C015270	GO:0006264
MA1015.1	GATA12	MELO3C031676	630	637	+	10.2655	2.18e-05	TAGATCTA	MELO3C003961	O-fucosyltransferase family protein	MELO3C015270	GO:0033290
MA1015.1	GATA12	MELO3C028588	624	631	-	10.2655	2.18e-05	TAGATCTA	MELO3C008345	Protein ROOT PRIMORDIUM DEFECTIVE 1	MELO3C015270	GO:0003697
MA1015.1	GATA12	MELO3C018844	624	631	-	10.2655	2.18e-05	TAGATCTA	MELO3C028155	Floral homeotic protein DEFICIENS-like	MELO3C015270	GO:0005852
MA1015.1	GATA12	MELO3C007077	631	638	+	10.2655	2.18e-05	TAGATCTA	MELO3C014904	cation/H(+) antiporter 15-like	MELO3C015270	GO:0042645
MA1015.1	GATA12	MELO3C008298	629	636	-	10.2655	2.18e-05	TAGATCTA	MELO3C010480	small glutamine-rich tetratricopeptide repeat-containing protein 2-like	MELO3C015295	GO:0005829
MA1015.1	GATA12	MELO3C029472	636	643	+	10.2655	2.18e-05	TAGATCTA	MELO3C030838	Flocculation protein FLO11-like	MELO3C015295	GO:0005886
MA1015.1	GATA12	MELO3C032118	629	636	-	10.2655	2.18e-05	TAGATCTA	MELO3C015627	serrate RNA effector molecule	MELO3C015295	GO:0032991
MA1015.1	GATA12	MELO3C013370	630	637	-	10.2655	2.18e-05	TAGATCTA	MELO3C019872	Dihydrolipoamide acetyltransferase component of pyruvate dehydrogenase complex	MELO3C015295	GO:0048471
MA1015.1	GATA12	MELO3C019598	637	644	+	10.2655	2.18e-05	TAGATCTA	MELO3C015768	Unknown protein	MELO3C015295	GO:0005524
MA1015.1	GATA12	MELO3C031676	630	637	-	10.2655	2.18e-05	TAGATCTA	MELO3C034714	ADP-ribosylation factor	MELO3C015295	GO:0016887
MA1015.1	GATA12	MELO3C007077	631	638	-	10.2655	2.18e-05	TAGATCTA	MELO3C021927	CSL zinc finger domain-containing protein	MELO3C015295	GO:0051082
MA1015.1	GATA12	MELO3C009350	640	647	+	10.2655	2.18e-05	TAGATCTA	MELO3C030018	Acetyl-CoA carboxylase 1-like	MELO3C015295	GO:0006457
MA1015.1	GATA12	MELO3C017247	640	647	+	10.2655	2.18e-05	TAGATCTA	MELO3C008283	FAS1 domain-containing protein	MELO3C015295	GO:0034605
MA1015.1	GATA12	MELO3C019598	643	650	+	10.2655	2.18e-05	TAGATCTA	MELO3C028014	Unknown protein	MELO3C015295	GO:0050821
MA1015.1	GATA12	MELO3C029472	636	643	-	10.2655	2.18e-05	TAGATCTA	MELO3C031180	Protein LIFEGUARD 1	MELO3C015298	GO:0004842
MA1015.1	GATA12	MELO3C018052	643	650	+	10.2655	2.18e-05	TAGATCTA	MELO3C024240	pyridoxal 5'-phosphate synthase-like subunit PDX1.2	MELO3C015298	GO:0016567
MA1015.1	GATA12	MELO3C019598	637	644	-	10.2655	2.18e-05	TAGATCTA	MELO3C004741	Unknown protein	MELO3C015314	GO:0016021
MA1015.1	GATA12	MELO3C028936	645	652	+	10.2655	2.18e-05	TAGATCTA	MELO3C018002	Unknown protein	MELO3C015314	GO:0006952
MA1015.1	GATA12	MELO3C021047	646	653	+	10.2655	2.18e-05	TAGATCTA	MELO3C013981	40S ribosomal protein S13	MELO3C015316	GO:0005515
MA1015.1	GATA12	MELO3C000772	646	653	+	10.2655	2.18e-05	TAGATCTA	MELO3C007480	alkane hydroxylase MAH1-like	MELO3C015316	GO:0008270
MA1015.1	GATA12	MELO3C011423	646	653	+	10.2655	2.18e-05	TAGATCTA	MELO3C035019	Glycogen debranching enzyme	MELO3C015317	GO:0005737
MA1015.1	GATA12	MELO3C017247	640	647	-	10.2655	2.18e-05	TAGATCTA	MELO3C029468	GTP-binding nuclear protein	MELO3C015317	GO:0016021
MA1015.1	GATA12	MELO3C009350	640	647	-	10.2655	2.18e-05	TAGATCTA	MELO3C019598	Ycf54-like protein	MELO3C015317	GO:0043231
MA1015.1	GATA12	MELO3C021455	648	655	+	10.2655	2.18e-05	TAGATCTA	MELO3C029797	DUF4283 domain-containing protein	MELO3C015317	GO:0008168
MA1015.1	GATA12	MELO3C007076	648	655	+	10.2655	2.18e-05	TAGATCTA	MELO3C031121	Unknown protein	MELO3C015317	GO:0032259
MA1015.1	GATA12	MELO3C019598	643	650	-	10.2655	2.18e-05	TAGATCTA	MELO3C016699	SPA1-related 3	MELO3C015338	GO:0019843
MA1015.1	GATA12	MELO3C022289	650	657	+	10.2655	2.18e-05	TAGATCTA	MELO3C010931	Unknown protein	MELO3C015338	GO:0006364
MA1015.1	GATA12	MELO3C018052	643	650	-	10.2655	2.18e-05	TAGATCTA	MELO3C030329	Protein RER1B-like	MELO3C030402	GO:0043531
MA1015.1	GATA12	MELO3C028936	645	652	-	10.2655	2.18e-05	TAGATCTA	MELO3C031912	Unknown protein	MELO3C030402	GO:0006952
MA1015.1	GATA12	MELO3C000772	646	653	-	10.2655	2.18e-05	TAGATCTA	MELO3C002846	Ervatamin-B-like	MELO3C030402	GO:0010960
MA1015.1	GATA12	MELO3C014799	653	660	+	10.2655	2.18e-05	TAGATCTA	MELO3C030874	CACTA en-spm transposon protein	MELO3C015354	GO:0043531
MA1015.1	GATA12	MELO3C011423	646	653	-	10.2655	2.18e-05	TAGATCTA	MELO3C025564	Cysteine-rich RLK (Receptor-like protein kinase) 8	MELO3C015354	GO:0006952
MA1015.1	GATA12	MELO3C021047	646	653	-	10.2655	2.18e-05	TAGATCTA	MELO3C029157	Unknown protein	MELO3C015354	GO:0010960
MA1015.1	GATA12	MELO3C029472	654	661	+	10.2655	2.18e-05	TAGATCTA	MELO3C003379	Ribose-phosphate diphosphokinase	MELO3C015375	GO:0051453
MA1015.1	GATA12	MELO3C021455	648	655	-	10.2655	2.18e-05	TAGATCTA	MELO3C008594	Protein pelota homolog	MELO3C015375	GO:0071805
MA1015.1	GATA12	MELO3C007076	648	655	-	10.2655	2.18e-05	TAGATCTA	MELO3C025710	Nuclear factor related to kappa-B-binding protein	MELO3C015375	GO:0090333
MA1015.1	GATA12	MELO3C022289	650	657	-	10.2655	2.18e-05	TAGATCTA	MELO3C027882	ARM repeat superfamily protein isoform 2	MELO3C015375	GO:0098656
MA1015.1	GATA12	MELO3C014799	653	660	-	10.2655	2.18e-05	TAGATCTA	MELO3C015117	Unknown protein	MELO3C015375	GO:0015386
MA1015.1	GATA12	MELO3C029472	654	661	-	10.2655	2.18e-05	TAGATCTA	MELO3C030459	Unknown protein	MELO3C015375	GO:0015385
MA1015.1	GATA12	MELO3C017225	662	669	+	10.2655	2.18e-05	TAGATCTA	MELO3C015446	xaa-Pro dipeptidase	MELO3C015375	GO:1902600
MA1015.1	GATA12	MELO3C015681	664	671	+	10.2655	2.18e-05	TAGATCTA	MELO3C002242	Peroxidase	MELO3C015375	GO:0016021
MA1015.1	GATA12	MELO3C029191	668	675	+	10.2655	2.18e-05	TAGATCTA	MELO3C028900	CACTA en-spm transposon protein	MELO3C015375	GO:0098719
MA1015.1	GATA12	MELO3C017814	669	676	+	10.2655	2.18e-05	TAGATCTA	MELO3C016477	Unknown protein	MELO3C015375	GO:0005886
MA1015.1	GATA12	MELO3C017225	662	669	-	10.2655	2.18e-05	TAGATCTA	MELO3C018191	Gag/pol protein	MELO3C015377	GO:0005634
MA1015.1	GATA12	MELO3C017319	670	677	+	10.2655	2.18e-05	TAGATCTA	MELO3C024737	Gag-pol polyprotein	MELO3C015377	GO:0003700
MA1015.1	GATA12	MELO3C015681	664	671	-	10.2655	2.18e-05	TAGATCTA	MELO3C031971	Xanthine dehydrogenase	MELO3C015377	GO:0006355
MA1015.1	GATA12	MELO3C024804	672	679	+	10.2655	2.18e-05	TAGATCTA	MELO3C003902	cytochrome P450 CYP82D47-like	MELO3C015422	GO:0005524
MA1015.1	GATA12	MELO3C021115	672	679	+	10.2655	2.18e-05	TAGATCTA	MELO3C030172	Senescence-specific cysteine protease sag39	MELO3C015422	GO:0004814
MA1015.1	GATA12	MELO3C029191	668	675	-	10.2655	2.18e-05	TAGATCTA	MELO3C030341	PITH domain-containing protein	MELO3C015422	GO:0005737
MA1015.1	GATA12	MELO3C017814	669	676	-	10.2655	2.18e-05	TAGATCTA	MELO3C004527	Cytochrome P450	MELO3C015422	GO:0006420
MA1015.1	GATA12	MELO3C007141	676	683	+	10.2655	2.18e-05	TAGATCTA	MELO3C007847	S-adenosyl-L-methionine-dependent methyltransferases superfamily protein	MELO3C015425	GO:0000839
MA1015.1	GATA12	MELO3C035442	677	684	+	10.2655	2.18e-05	TAGATCTA	MELO3C035425	Beta-galactosidase	MELO3C015425	GO:0030176
MA1015.1	GATA12	MELO3C026848	677	684	+	10.2655	2.18e-05	TAGATCTA	MELO3C005093	Unknown protein	MELO3C015425	GO:0051787
MA1015.1	GATA12	MELO3C017319	670	677	-	10.2655	2.18e-05	TAGATCTA	MELO3C006217	xylulose 5-phosphate/phosphate translocator, chloroplastic	MELO3C015425	GO:1990381
MA1015.1	GATA12	MELO3C016938	678	685	+	10.2655	2.18e-05	TAGATCTA	MELO3C026608	annexin D8-like isoform X1	MELO3C015425	GO:0030433
MA1015.1	GATA12	MELO3C005386	679	686	+	10.2655	2.18e-05	TAGATCTA	MELO3C032987	Unknown protein	MELO3C015425	GO:0030968
MA1015.1	GATA12	MELO3C024804	672	679	-	10.2655	2.18e-05	TAGATCTA	MELO3C028795	Unknown protein	MELO3C015432	GO:0009850
MA1015.1	GATA12	MELO3C012023	679	686	+	10.2655	2.18e-05	TAGATCTA	MELO3C005020	ATP synthase subunit alpha	MELO3C015432	GO:0010179
MA1015.1	GATA12	MELO3C021115	672	679	-	10.2655	2.18e-05	TAGATCTA	MELO3C022751	Formin-like protein	MELO3C015446	GO:0030145
MA1015.1	GATA12	MELO3C007141	676	683	-	10.2655	2.18e-05	TAGATCTA	MELO3C013827	Unknown protein	MELO3C015446	GO:0070006
MA1015.1	GATA12	MELO3C009510	683	690	+	10.2655	2.18e-05	TAGATCTA	MELO3C034239	Unknown protein	MELO3C015446	GO:0102009
MA1015.1	GATA12	MELO3C035442	677	684	-	10.2655	2.18e-05	TAGATCTA	MELO3C020516	cation/H(+) antiporter 24	MELO3C015446	GO:0006508
MA1015.1	GATA12	MELO3C026848	677	684	-	10.2655	2.18e-05	TAGATCTA	MELO3C011746	Pentatricopeptide repeat-containing protein	MELO3C029346	GO:0005975
MA1015.1	GATA12	MELO3C017030	685	692	+	10.2655	2.18e-05	TAGATCTA	MELO3C009007	Auxin-responsive protein	MELO3C029346	GO:0016021
MA1015.1	GATA12	MELO3C016938	678	685	-	10.2655	2.18e-05	TAGATCTA	MELO3C013451	isoflavone reductase-like protein	MELO3C029346	GO:0042973
MA1015.1	GATA12	MELO3C005386	679	686	-	10.2655	2.18e-05	TAGATCTA	MELO3C005307	H15 domain-containing protein	MELO3C029346	GO:0046658
MA1015.1	GATA12	MELO3C012023	679	686	-	10.2655	2.18e-05	TAGATCTA	MELO3C005201	multicopper oxidase LPR1-like	MELO3C015529	GO:0098655
MA1015.1	GATA12	MELO3C004619	687	694	+	10.2655	2.18e-05	TAGATCTA	MELO3C029004	Unknown protein	MELO3C015529	GO:0008324
MA1015.1	GATA12	MELO3C020159	687	694	+	10.2655	2.18e-05	TAGATCTA	MELO3C001983	Exostosin domain-containing protein	MELO3C015529	GO:0016021
MA1015.1	GATA12	MELO3C027628	689	696	+	10.2655	2.18e-05	TAGATCTA	MELO3C004053	(R)-mandelonitrile lyase 1-like	MELO3C015544	GO:0005524
MA1015.1	GATA12	MELO3C004886	689	696	+	10.2655	2.18e-05	TAGATCTA	MELO3C026655	ATP synthase subunit alpha	MELO3C015544	GO:0016887
MA1015.1	GATA12	MELO3C009510	683	690	-	10.2655	2.18e-05	TAGATCTA	MELO3C003519	geranylgeranyl transferase type-2 subunit alpha 1	MELO3C015544	GO:0046914
MA1015.1	GATA12	MELO3C017577	690	697	+	10.2655	2.18e-05	TAGATCTA	MELO3C035377	U-box domain-containing protein 4	MELO3C015544	GO:0006457
MA1015.1	GATA12	MELO3C017030	685	692	-	10.2655	2.18e-05	TAGATCTA	MELO3C009324	DEAD-box ATP-dependent RNA helicase 57	MELO3C015544	GO:1901671
MA1015.1	GATA12	MELO3C004628	693	700	+	10.2655	2.18e-05	TAGATCTA	MELO3C014085	transcription factor MYB80	MELO3C015564	GO:0005947
MA1015.1	GATA12	MELO3C004704	693	700	+	10.2655	2.18e-05	TAGATCTA	MELO3C033791	Unknown protein	MELO3C015564	GO:0003824
MA1015.1	GATA12	MELO3C004619	687	694	-	10.2655	2.18e-05	TAGATCTA	MELO3C005461	Serine-rich adhesin for platelets	MELO3C015564	GO:0007584
MA1015.1	GATA12	MELO3C020159	687	694	-	10.2655	2.18e-05	TAGATCTA	MELO3C027289	ethylene-responsive transcription factor ERF014-like	MELO3C015564	GO:0009083
MA1015.1	GATA12	MELO3C021164	694	701	+	10.2655	2.18e-05	TAGATCTA	MELO3C023557	Cytokinin riboside 5'-monophosphate phosphoribohydrolase	MELO3C015604	GO:0003746
MA1015.1	GATA12	MELO3C027644	695	702	+	10.2655	2.18e-05	TAGATCTA	MELO3C035279	Unknown protein	MELO3C015604	GO:0005515
MA1015.1	GATA12	MELO3C027628	689	696	-	10.2655	2.18e-05	TAGATCTA	MELO3C031473	Unknown protein	MELO3C015604	GO:0006414
MA1015.1	GATA12	MELO3C004886	689	696	-	10.2655	2.18e-05	TAGATCTA	MELO3C019088	Retrotransposon protein	MELO3C015627	GO:0005634
MA1015.1	GATA12	MELO3C035515	696	703	+	10.2655	2.18e-05	TAGATCTA	MELO3C016205	Unknown protein	MELO3C015627	GO:0006397
MA1015.1	GATA12	MELO3C017577	690	697	-	10.2655	2.18e-05	TAGATCTA	MELO3C032964	Unknown protein	MELO3C015632	GO:0005737
MA1015.1	GATA12	MELO3C004704	693	700	-	10.2655	2.18e-05	TAGATCTA	MELO3C035471	Unknown protein	MELO3C015632	GO:0046872
MA1015.1	GATA12	MELO3C004628	693	700	-	10.2655	2.18e-05	TAGATCTA	MELO3C010635	RING-type domain-containing protein	MELO3C025833	GO:0003676
MA1015.1	GATA12	MELO3C021164	694	701	-	10.2655	2.18e-05	TAGATCTA	MELO3C019041	Unknown protein	MELO3C025833	GO:0004190
MA1015.1	GATA12	MELO3C017762	701	708	+	10.2655	2.18e-05	TAGATCTA	MELO3C021047	RING-type domain-containing protein	MELO3C025833	GO:0008270
MA1015.1	GATA12	MELO3C027644	695	702	-	10.2655	2.18e-05	TAGATCTA	MELO3C030695	Plasma membrane ATPase	MELO3C025833	GO:0006508
MA1015.1	GATA12	MELO3C035515	696	703	-	10.2655	2.18e-05	TAGATCTA	MELO3C014927	Hexosyltransferase	MELO3C015667	GO:0005634
MA1015.1	GATA12	MELO3C005746	706	713	+	10.2655	2.18e-05	TAGATCTA	MELO3C012505	Protein RADIALIS-like 1	MELO3C015667	GO:0003677
MA1015.1	GATA12	MELO3C003134	707	714	+	10.2655	2.18e-05	TAGATCTA	MELO3C005529	WAT1-related protein	MELO3C015667	GO:0003700
MA1015.1	GATA12	MELO3C017762	701	708	-	10.2655	2.18e-05	TAGATCTA	MELO3C011438	ankyrin repeat protein SKIP35-like	MELO3C015667	GO:0006355
MA1015.1	GATA12	MELO3C030401	710	717	+	10.2655	2.18e-05	TAGATCTA	MELO3C026406	Enzymatic polyprotein	MELO3C029471	GO:0016021
MA1015.1	GATA12	MELO3C005746	706	713	-	10.2655	2.18e-05	TAGATCTA	MELO3C007719	GPI ethanolamine phosphate transferase 2	MELO3C029471	GO:0004842
MA1015.1	GATA12	MELO3C030145	714	721	+	10.2655	2.18e-05	TAGATCTA	MELO3C030612	Unknown protein	MELO3C029471	GO:0031624
MA1015.1	GATA12	MELO3C030395	714	721	+	10.2655	2.18e-05	TAGATCTA	MELO3C013295	Expansin A3-like protein	MELO3C029471	GO:0016567
MA1015.1	GATA12	MELO3C003134	707	714	-	10.2655	2.18e-05	TAGATCTA	MELO3C012066	protein TWIN LOV 1	MELO3C029471	GO:0046621
MA1015.1	GATA12	MELO3C021752	716	723	+	10.2655	2.18e-05	TAGATCTA	MELO3C029039	COBRA-like protein	MELO3C015193	GO:0044183
MA1015.1	GATA12	MELO3C030401	710	717	-	10.2655	2.18e-05	TAGATCTA	MELO3C013782	Transcription factor bHLH157	MELO3C015193	GO:0006457
MA1015.1	GATA12	MELO3C034427	717	724	+	10.2655	2.18e-05	TAGATCTA	MELO3C007873	thioredoxin H-type	MELO3C015193	GO:0015977
MA1015.1	GATA12	MELO3C025616	720	727	+	10.2655	2.18e-05	TAGATCTA	MELO3C031451	Unknown protein	MELO3C015193	GO:0015979
MA1015.1	GATA12	MELO3C004727	721	728	+	10.2655	2.18e-05	TAGATCTA	MELO3C016701	Ubiquitin-conjugating enzyme family protein	MELO3C015193	GO:0110102
MA1015.1	GATA12	MELO3C030395	714	721	-	10.2655	2.18e-05	TAGATCTA	MELO3C005210	Unknown protein	MELO3C015158	GO:0031053
MA1015.1	GATA12	MELO3C005296	721	728	+	10.2655	2.18e-05	TAGATCTA	MELO3C012764	Thylakoid protein sll1769	MELO3C015158	GO:0000339
MA1015.1	GATA12	MELO3C030145	714	721	-	10.2655	2.18e-05	TAGATCTA	MELO3C015731	MYB-like transcription factor ODO1	MELO3C015158	GO:1901527
MA1015.1	GATA12	MELO3C033439	722	729	+	10.2655	2.18e-05	TAGATCTA	MELO3C025792	Retrotransposon protein	MELO3C015158	GO:0005634
MA1015.1	GATA12	MELO3C021752	716	723	-	10.2655	2.18e-05	TAGATCTA	MELO3C029172	CASP-like protein	MELO3C015158	GO:0005846
MA1015.1	GATA12	MELO3C034427	717	724	-	10.2655	2.18e-05	TAGATCTA	MELO3C007931	UPF0434 protein	MELO3C015158	GO:0045292
MA1015.1	GATA12	MELO3C033262	726	733	+	10.2655	2.18e-05	TAGATCTA	MELO3C026143	Unknown protein	MELO3C015158	GO:0005515
MA1015.1	GATA12	MELO3C006662	727	734	+	10.2655	2.18e-05	TAGATCTA	MELO3C021534	homeobox-leucine zipper protein HAT5-like	MELO3C015158	GO:0005845
MA1015.1	GATA12	MELO3C022408	727	734	+	10.2655	2.18e-05	TAGATCTA	MELO3C024703	protein SPEAR1-like	MELO3C015158	GO:0000394
MA1015.1	GATA12	MELO3C025616	720	727	-	10.2655	2.18e-05	TAGATCTA	MELO3C025923	26S proteasome non-ATPase regulatory subunit 11-like protein	MELO3C015158	GO:0000184
MA1015.1	GATA12	MELO3C005314	728	735	+	10.2655	2.18e-05	TAGATCTA	MELO3C014265	Unknown protein	MELO3C015158	GO:0000380
MA1015.1	GATA12	MELO3C004727	721	728	-	10.2655	2.18e-05	TAGATCTA	MELO3C025164	plasma membrane intrinsic protein 1;4	MELO3C015158	GO:0048574
MA1015.1	GATA12	MELO3C005296	721	728	-	10.2655	2.18e-05	TAGATCTA	MELO3C021960	CASP-like protein	MELO3C015158	GO:0003729
MA1015.1	GATA12	MELO3C033439	722	729	-	10.2655	2.18e-05	TAGATCTA	MELO3C003366	Cytochrome c oxidase	MELO3C015158	GO:0051607
MA1015.1	GATA12	MELO3C021143	730	737	+	10.2655	2.18e-05	TAGATCTA	MELO3C009646	Unknown protein	MELO3C015158	GO:0051028
MA1015.1	GATA12	MELO3C017632	730	737	+	10.2655	2.18e-05	TAGATCTA	MELO3C016180	Renalase isoform X2	MELO3C015151	GO:0005777
MA1015.1	GATA12	MELO3C033262	726	733	-	10.2655	2.18e-05	TAGATCTA	MELO3C017706	Leucine-rich repeat receptor-like protein kinase	MELO3C015151	GO:0019265
MA1015.1	GATA12	MELO3C022408	727	734	-	10.2655	2.18e-05	TAGATCTA	MELO3C031357	NBS-LRR type resistance protein	MELO3C015151	GO:0004760
MA1015.1	GATA12	MELO3C006662	727	734	-	10.2655	2.18e-05	TAGATCTA	MELO3C003805	Unknown protein	MELO3C015151	GO:0008453
MA1015.1	GATA12	MELO3C004891	735	742	+	10.2655	2.18e-05	TAGATCTA	MELO3C000601	DNA-directed RNA polymerase subunit beta'	MELO3C029340	GO:0005634
MA1015.1	GATA12	MELO3C005314	728	735	-	10.2655	2.18e-05	TAGATCTA	MELO3C028961	Unknown protein	MELO3C029340	GO:0030430
MA1015.1	GATA12	MELO3C026608	736	743	+	10.2655	2.18e-05	TAGATCTA	MELO3C010363	Unknown protein	MELO3C029340	GO:0003723
MA1015.1	GATA12	MELO3C017632	730	737	-	10.2655	2.18e-05	TAGATCTA	MELO3C026771	LINE-1 retrotransposable element ORF2 protein	MELO3C029340	GO:0003887
MA1015.1	GATA12	MELO3C021143	730	737	-	10.2655	2.18e-05	TAGATCTA	MELO3C032943	Unknown protein	MELO3C029340	GO:0003964
MA1015.1	GATA12	MELO3C006849	739	746	+	10.2655	2.18e-05	TAGATCTA	MELO3C016889	serine/threonine-protein kinase tricorner	MELO3C029340	GO:0004523
MA1015.1	GATA12	MELO3C017473	740	747	+	10.2655	2.18e-05	TAGATCTA	MELO3C011500	Unknown protein	MELO3C029340	GO:0006278
MA1015.1	GATA12	MELO3C035277	740	747	+	10.2655	2.18e-05	TAGATCTA	MELO3C002325	tetratricopeptide repeat protein 37	MELO3C029340	GO:0006310
MA1015.1	GATA12	MELO3C013361	740	747	+	10.2655	2.18e-05	TAGATCTA	MELO3C008511	Protein of unknown function (DUF3511)	MELO3C029340	GO:0015074
MA1015.1	GATA12	MELO3C021848	740	747	+	10.2655	2.18e-05	TAGATCTA	MELO3C001795	Unknown protein	MELO3C029340	GO:0090502
MA1015.1	GATA12	MELO3C021430	741	748	+	10.2655	2.18e-05	TAGATCTA	MELO3C032113	Sporulation-specific protein 15-like isoform X2	MELO3C029505	GO:0016021
MA1015.1	GATA12	MELO3C004891	735	742	-	10.2655	2.18e-05	TAGATCTA	MELO3C002575	Hydroxyproline-rich glycoprotein	MELO3C029505	GO:0003953
MA1015.1	GATA12	MELO3C026608	736	743	-	10.2655	2.18e-05	TAGATCTA	MELO3C028498	Unknown protein	MELO3C029505	GO:0043531
MA1015.1	GATA12	MELO3C019872	746	753	+	10.2655	2.18e-05	TAGATCTA	MELO3C016144	Transcription factor bHLH149-like protein	MELO3C029505	GO:0006952
MA1015.1	GATA12	MELO3C006849	739	746	-	10.2655	2.18e-05	TAGATCTA	MELO3C003318	phospholipase A1-Ibeta2, chloroplastic	MELO3C029505	GO:0007165
MA1015.1	GATA12	MELO3C017473	740	747	-	10.2655	2.18e-05	TAGATCTA	MELO3C034916	Cysteine-rich RLK (Receptor-like protein kinase) 8	MELO3C028157	GO:0009507
MA1015.1	GATA12	MELO3C035277	740	747	-	10.2655	2.18e-05	TAGATCTA	MELO3C025518	Disease resistance protein RGA2-like	MELO3C028157	GO:0046872
MA1015.1	GATA12	MELO3C021848	740	747	-	10.2655	2.18e-05	TAGATCTA	MELO3C025944	protein ACTIVITY OF BC1 COMPLEX KINASE 7, chloroplastic-like	MELO3C033790	GO:0009507
MA1015.1	GATA12	MELO3C013361	740	747	-	10.2655	2.18e-05	TAGATCTA	MELO3C029952	Retrovirus-related Pol polyprotein from transposon TNT 1-94	MELO3C016632	GO:0030659
MA1015.1	GATA12	MELO3C021430	741	748	-	10.2655	2.18e-05	TAGATCTA	MELO3C010293	EamA domain-containing protein	MELO3C016632	GO:0030123
MA1015.1	GATA12	MELO3C028679	750	757	+	10.2655	2.18e-05	TAGATCTA	MELO3C034716	CACTA en-spm transposon protein	MELO3C016632	GO:0006886
MA1015.1	GATA12	MELO3C004332	751	758	+	10.2655	2.18e-05	TAGATCTA	MELO3C007720	transcription factor bHLH131-like	MELO3C016632	GO:0006896
MA1015.1	GATA12	MELO3C029793	751	758	+	10.2655	2.18e-05	TAGATCTA	MELO3C030979	Unknown protein	MELO3C015028	GO:0071014
MA1015.1	GATA12	MELO3C019872	746	753	-	10.2655	2.18e-05	TAGATCTA	MELO3C029193	DNA repair protein recA-like protein 1	MELO3C015028	GO:0000398
MA1015.1	GATA12	MELO3C012319	754	761	+	10.2655	2.18e-05	TAGATCTA	MELO3C009966	ADP-ribosylation factor	MELO3C015014	GO:0006952
MA1015.1	GATA12	MELO3C024903	754	761	+	10.2655	2.18e-05	TAGATCTA	MELO3C034583	Unknown protein	MELO3C029397	GO:0003989
MA1015.1	GATA12	MELO3C029626	755	762	+	10.2655	2.18e-05	TAGATCTA	MELO3C033662	Xanthine/uracil permease family protein	MELO3C029397	GO:0005524
MA1015.1	GATA12	MELO3C035553	756	763	+	10.2655	2.18e-05	TAGATCTA	MELO3C004454	cucumber peeling cupredoxin-like	MELO3C029397	GO:0006633
MA1015.1	GATA12	MELO3C020121	757	764	+	10.2655	2.18e-05	TAGATCTA	MELO3C020186	Protein kinase domain-containing protein	MELO3C029404	GO:0004635
MA1015.1	GATA12	MELO3C028679	750	757	-	10.2655	2.18e-05	TAGATCTA	MELO3C017482	Xyloglucan endotransglucosylase/hydrolase	MELO3C029404	GO:0004636
MA1015.1	GATA12	MELO3C022500	758	765	+	10.2655	2.18e-05	TAGATCTA	MELO3C003201	Glutathione S-transferase family protein	MELO3C029404	GO:0005524
MA1015.1	GATA12	MELO3C029793	751	758	-	10.2655	2.18e-05	TAGATCTA	MELO3C007078	Homeobox-leucine zipper protein	MELO3C029404	GO:0000105
MA1015.1	GATA12	MELO3C004332	751	758	-	10.2655	2.18e-05	TAGATCTA	MELO3C008215	Lysine histidine transporter 1	MELO3C014985	GO:0015267
MA1015.1	GATA12	MELO3C005720	759	766	+	10.2655	2.18e-05	TAGATCTA	MELO3C025401	glucose-6-phosphate/phosphate translocator 2, chloroplastic-like	MELO3C014985	GO:0055085
MA1015.1	GATA12	MELO3C010014	760	767	+	10.2655	2.18e-05	TAGATCTA	MELO3C013722	FUNCTIONS IN: molecular_function unknown; INVOLVED IN: biological_process unknown; LOCATED IN: endomembrane system; EXPRESSED IN: 24 plant structures; EXPRESSED DURING: 15 growth stages;	MELO3C014985	GO:0016021
MA1015.1	GATA12	MELO3C024903	754	761	-	10.2655	2.18e-05	TAGATCTA	MELO3C005375	Cytochrome p450 76c2	MELO3C015109	GO:0005515
MA1015.1	GATA12	MELO3C012319	754	761	-	10.2655	2.18e-05	TAGATCTA	MELO3C009350	TSL-kinase interacting protein 1 isoform X1	MELO3C015097	GO:0003677
MA1015.1	GATA12	MELO3C029626	755	762	-	10.2655	2.18e-05	TAGATCTA	MELO3C024028	eukaryotic initiation factor 4A-III	MELO3C015094	GO:0004842
MA1015.1	GATA12	MELO3C017724	763	770	+	10.2655	2.18e-05	TAGATCTA	MELO3C010708	photosystem II core complex proteins psbY, chloroplastic	MELO3C015094	GO:0016567
MA1015.1	GATA12	MELO3C002071	763	770	+	10.2655	2.18e-05	TAGATCTA	MELO3C035519	Gag/pol protein	MELO3C015050	GO:0005576
MA1015.1	GATA12	MELO3C035553	756	763	-	10.2655	2.18e-05	TAGATCTA	MELO3C018119	CRS2-associated factor 2, mitochondrial	MELO3C010014	GO:0003723
MA1015.1	GATA12	MELO3C020121	757	764	-	10.2655	2.18e-05	TAGATCTA	MELO3C027871	CACTA en-spm transposon protein	MELO3C010014	GO:0005730
MA1015.1	GATA12	MELO3C022500	758	765	-	10.2655	2.18e-05	TAGATCTA	MELO3C025210	2-oxoglutarate (2OG) and Fe(II)-dependent oxygenase superfamily protein	MELO3C029418	GO:0016021
MA1015.1	GATA12	MELO3C032340	765	772	+	10.2655	2.18e-05	TAGATCTA	MELO3C031592	Kirola-like	MELO3C029418	GO:0005096
MA1015.1	GATA12	MELO3C010763	765	772	+	10.2655	2.18e-05	TAGATCTA	MELO3C025352	Pentatricopeptide repeat-containing protein	MELO3C029418	GO:0006886
MA1015.1	GATA12	MELO3C005720	759	766	-	10.2655	2.18e-05	TAGATCTA	MELO3C015840	Pentatricopeptide repeat-containing protein	MELO3C029418	GO:0090630
MA1015.1	GATA12	MELO3C019297	767	774	+	10.2655	2.18e-05	TAGATCTA	MELO3C005720	Late embryogenesis abundant protein	MELO3C010042	GO:0090502
MA1015.1	GATA12	MELO3C033695	767	774	+	10.2655	2.18e-05	TAGATCTA	MELO3C022194	11-beta-hydroxysteroid dehydrogenase-like 5	MELO3C010042	GO:0005634
MA1015.1	GATA12	MELO3C010014	760	767	-	10.2655	2.18e-05	TAGATCTA	MELO3C008177	Protein of unknown function (DUF 3339)	MELO3C010042	GO:0051214
MA1015.1	GATA12	MELO3C006615	768	775	+	10.2655	2.18e-05	TAGATCTA	MELO3C007788	prostatic spermine-binding protein isoform X2	MELO3C010042	GO:0005524
MA1015.1	GATA12	MELO3C025629	770	777	+	10.2655	2.18e-05	TAGATCTA	MELO3C010920	EGF-like domain-containing protein	MELO3C010042	GO:0003723
MA1015.1	GATA12	MELO3C017724	763	770	-	10.2655	2.18e-05	TAGATCTA	MELO3C026333	S-formylglutathione hydrolase	MELO3C010042	GO:0005515
MA1015.1	GATA12	MELO3C002071	763	770	-	10.2655	2.18e-05	TAGATCTA	MELO3C006523	folate-biopterin transporter 1, chloroplastic-like isoform X1	MELO3C010042	GO:0004525
MA1015.1	GATA12	MELO3C010763	765	772	-	10.2655	2.18e-05	TAGATCTA	MELO3C035553	Cyclin-dependent protein kinase inhibitor SMR2	MELO3C010042	GO:0005737
MA1015.1	GATA12	MELO3C032340	765	772	-	10.2655	2.18e-05	TAGATCTA	MELO3C006345	Core-2/I-branching beta-1,6-N-acetylglucosaminyltransferase family protein	MELO3C010042	GO:0010216
MA1015.1	GATA12	MELO3C011040	772	779	+	10.2655	2.18e-05	TAGATCTA	MELO3C029480	Glial fibrillary acidic protein-like	MELO3C010042	GO:0010267
MA1015.1	GATA12	MELO3C004565	772	779	+	10.2655	2.18e-05	TAGATCTA	MELO3C028746	Glial fibrillary acidic protein-like	MELO3C010046	GO:0005576
MA1015.1	GATA12	MELO3C019297	767	774	-	10.2655	2.18e-05	TAGATCTA	MELO3C003237	zinc finger CCCH domain-containing protein 25	MELO3C010046	GO:0016021
MA1015.1	GATA12	MELO3C033695	767	774	-	10.2655	2.18e-05	TAGATCTA	MELO3C010647	Unknown protein	MELO3C010046	GO:0004185
MA1015.1	GATA12	MELO3C006615	768	775	-	10.2655	2.18e-05	TAGATCTA	MELO3C028106	MACPF domain-containing protein NSL1	MELO3C010046	GO:0006508
MA1015.1	GATA12	MELO3C031373	776	783	+	10.2655	2.18e-05	TAGATCTA	MELO3C030457	Pseudouridine-5'-phosphate glycosidase	MELO3C029436	GO:0051301
MA1015.1	GATA12	MELO3C032943	777	784	+	10.2655	2.18e-05	TAGATCTA	MELO3C018817	ThiF domain-containing protein	MELO3C029626	GO:0005886
MA1015.1	GATA12	MELO3C025629	770	777	-	10.2655	2.18e-05	TAGATCTA	MELO3C008238	Importin subunit alpha	MELO3C029626	GO:0016021
MA1015.1	GATA12	MELO3C017224	778	785	+	10.2655	2.18e-05	TAGATCTA	MELO3C029444	Unknown protein	MELO3C029626	GO:0030117
MA1015.1	GATA12	MELO3C017482	779	786	+	10.2655	2.18e-05	TAGATCTA	MELO3C020910	Arabinanase/levansucrase/invertase	MELO3C029626	GO:0005198
MA1015.1	GATA12	MELO3C024036	779	786	+	10.2655	2.18e-05	TAGATCTA	MELO3C030788	Unknown protein	MELO3C029626	GO:0016787
MA1015.1	GATA12	MELO3C004565	772	779	-	10.2655	2.18e-05	TAGATCTA	MELO3C024287	GATA transcription factor 24-like	MELO3C029626	GO:0016829
MA1015.1	GATA12	MELO3C011040	772	779	-	10.2655	2.18e-05	TAGATCTA	MELO3C033426	Unknown protein	MELO3C029626	GO:0006886
MA1015.1	GATA12	MELO3C004127	781	788	+	10.2655	2.18e-05	TAGATCTA	MELO3C034335	Unknown protein	MELO3C029626	GO:0016192
MA1015.1	GATA12	MELO3C014083	783	790	+	10.2655	2.18e-05	TAGATCTA	MELO3C012635	WRKY domain-containing protein	MELO3C010166	GO:0016021
MA1015.1	GATA12	MELO3C031373	776	783	-	10.2655	2.18e-05	TAGATCTA	MELO3C021274	outer envelope pore protein 16-2, chloroplastic	MELO3C010177	GO:0055085
MA1015.1	GATA12	MELO3C032943	777	784	-	10.2655	2.18e-05	TAGATCTA	MELO3C002515	Eukaryotic translation initiation factor-like protein	MELO3C010177	GO:0022857
MA1015.1	GATA12	MELO3C023870	784	791	+	10.2655	2.18e-05	TAGATCTA	MELO3C007210	myb-like protein H isoform X2	MELO3C010177	GO:0016021
MA1015.1	GATA12	MELO3C011620	784	791	+	10.2655	2.18e-05	TAGATCTA	MELO3C007683	Kinesin-like protein	MELO3C010177	GO:0005886
MA1015.1	GATA12	MELO3C010663	785	792	+	10.2655	2.18e-05	TAGATCTA	MELO3C009195	Ubiquitin thioesterase OTU1	MELO3C010187	GO:0008253
MA1015.1	GATA12	MELO3C017224	778	785	-	10.2655	2.18e-05	TAGATCTA	MELO3C021522	Unknown protein	MELO3C010187	GO:0046872
MA1015.1	GATA12	MELO3C014183	785	792	+	10.2655	2.18e-05	TAGATCTA	MELO3C035673	Beta-galactosidase	MELO3C010187	GO:0016311
MA1015.1	GATA12	MELO3C016338	785	792	+	10.2655	2.18e-05	TAGATCTA	MELO3C010862	Hexosyltransferase	MELO3C010223	GO:0005634
MA1015.1	GATA12	MELO3C017482	779	786	-	10.2655	2.18e-05	TAGATCTA	MELO3C035719	Unknown protein	MELO3C010223	GO:0003700
MA1015.1	GATA12	MELO3C024036	779	786	-	10.2655	2.18e-05	TAGATCTA	MELO3C017292	transcription factor DIVARICATA	MELO3C010223	GO:0043565
MA1015.1	GATA12	MELO3C031329	786	793	+	10.2655	2.18e-05	TAGATCTA	MELO3C022171	Transcription factor like	MELO3C010223	GO:0006355
MA1015.1	GATA12	MELO3C024346	788	795	+	10.2655	2.18e-05	TAGATCTA	MELO3C028902	Serine/threonine-protein phosphatase 7 long form-like protein	MELO3C010234	GO:0005524
MA1015.1	GATA12	MELO3C004127	781	788	-	10.2655	2.18e-05	TAGATCTA	MELO3C028143	CO(2)-response secreted protease	MELO3C010234	GO:0004712
MA1015.1	GATA12	MELO3C020789	789	796	+	10.2655	2.18e-05	TAGATCTA	MELO3C019977	carboxypeptidase SOL1 isoform X2	MELO3C010234	GO:0007165
MA1015.1	GATA12	MELO3C014083	783	790	-	10.2655	2.18e-05	TAGATCTA	MELO3C034773	Unknown protein	MELO3C010234	GO:0004674
MA1015.1	GATA12	MELO3C023870	784	791	-	10.2655	2.18e-05	TAGATCTA	MELO3C000279	Late cornified envelope protein 1E	MELO3C010234	GO:0006468
MA1015.1	GATA12	MELO3C011620	784	791	-	10.2655	2.18e-05	TAGATCTA	MELO3C035010	R-protein L3 B	MELO3C010234	GO:0106310
MA1015.1	GATA12	MELO3C014183	785	792	-	10.2655	2.18e-05	TAGATCTA	MELO3C033472	Unknown protein	MELO3C010259	GO:0003676
MA1015.1	GATA12	MELO3C010663	785	792	-	10.2655	2.18e-05	TAGATCTA	MELO3C025197	PHD finger protein ALFIN-LIKE 2-like	MELO3C010293	GO:0016021
MA1015.1	GATA12	MELO3C016338	785	792	-	10.2655	2.18e-05	TAGATCTA	MELO3C005091	Unknown protein	MELO3C010294	GO:0016787
MA1015.1	GATA12	MELO3C005477	792	799	+	10.2655	2.18e-05	TAGATCTA	MELO3C028580	RING-type domain-containing protein	MELO3C010294	GO:0046872
MA1015.1	GATA12	MELO3C031329	786	793	-	10.2655	2.18e-05	TAGATCTA	MELO3C007753	transcription factor MYB41-like	MELO3C029648	GO:0016021
MA1015.1	GATA12	MELO3C031797	794	801	+	10.2655	2.18e-05	TAGATCTA	MELO3C012658	folate-biopterin transporter 1, chloroplastic	MELO3C010351	GO:0016628
MA1015.1	GATA12	MELO3C029539	794	801	+	10.2655	2.18e-05	TAGATCTA	MELO3C008546	GDA1/CD39 nucleoside phosphatase family protein	MELO3C010358	GO:0005634
MA1015.1	GATA12	MELO3C012887	795	802	+	10.2655	2.18e-05	TAGATCTA	MELO3C019786	Formin-like protein	MELO3C010358	GO:0003723
MA1015.1	GATA12	MELO3C024346	788	795	-	10.2655	2.18e-05	TAGATCTA	MELO3C010694	Protein-serine/threonine phosphatase	MELO3C029664	GO:0005634
MA1015.1	GATA12	MELO3C020789	789	796	-	10.2655	2.18e-05	TAGATCTA	MELO3C017385	Protein kinase domain-containing protein	MELO3C029664	GO:0003697
MA1015.1	GATA12	MELO3C005477	792	799	-	10.2655	2.18e-05	TAGATCTA	MELO3C031475	Unknown protein	MELO3C029664	GO:0009908
MA1015.1	GATA12	MELO3C029539	794	801	-	10.2655	2.18e-05	TAGATCTA	MELO3C026368	Glycosyltransferase	MELO3C026636	GO:0035242
MA1015.1	GATA12	MELO3C031797	794	801	-	10.2655	2.18e-05	TAGATCTA	MELO3C032753	Envelope-like protein	MELO3C026636	GO:0034969
MA1015.1	GATA12	MELO3C012887	795	802	-	10.2655	2.18e-05	TAGATCTA	MELO3C020933	Patatin	MELO3C026636	GO:0019919
MA1015.1	GATA12	MELO3C002242	802	809	+	10.2655	2.18e-05	TAGATCTA	MELO3C010351	2-alkenal reductase (NADP(+)-dependent)-like	MELO3C026636	GO:0035241
MA1015.1	GATA12	MELO3C007779	805	812	+	10.2655	2.18e-05	TAGATCTA	MELO3C011605	Pentatricopeptide repeat-containing protein	MELO3C026636	GO:0010228
MA1015.1	GATA12	MELO3C034288	805	812	+	10.2655	2.18e-05	TAGATCTA	MELO3C021367	classical arabinogalactan protein 25	MELO3C026636	GO:0016277
MA1015.1	GATA12	MELO3C020556	805	812	+	10.2655	2.18e-05	TAGATCTA	MELO3C010151	SNF1-related protein kinase regulatory subunit gamma-1	MELO3C026636	GO:0008469
MA1015.1	GATA12	MELO3C009495	807	814	+	10.2655	2.18e-05	TAGATCTA	MELO3C013308	PTI1-like tyrosine-protein kinase 2 isoform X1	MELO3C029468	GO:0005525
MA1015.1	GATA12	MELO3C002242	802	809	-	10.2655	2.18e-05	TAGATCTA	MELO3C032410	Aspartic proteinase	MELO3C029468	GO:0005634
MA1015.1	GATA12	MELO3C005209	810	817	+	10.2655	2.18e-05	TAGATCTA	MELO3C003202	Beta-galactosidase	MELO3C029468	GO:0000054
MA1015.1	GATA12	MELO3C002624	810	817	+	10.2655	2.18e-05	TAGATCTA	MELO3C035696	Unknown protein	MELO3C029468	GO:0005737
MA1015.1	GATA12	MELO3C033504	811	818	+	10.2655	2.18e-05	TAGATCTA	MELO3C009504	IAA-amino acid hydrolase ILR1-like 3	MELO3C029468	GO:0003924
MA1015.1	GATA12	MELO3C007779	805	812	-	10.2655	2.18e-05	TAGATCTA	MELO3C032160	Unknown protein	MELO3C029468	GO:0006606
MA1015.1	GATA12	MELO3C034288	805	812	-	10.2655	2.18e-05	TAGATCTA	MELO3C017682	extensin-2	MELO3C026626	GO:0000228
MA1015.1	GATA12	MELO3C010930	812	819	+	10.2655	2.18e-05	TAGATCTA	MELO3C007161	Coatomer subunit zeta	MELO3C026626	GO:0070603
MA1015.1	GATA12	MELO3C020556	805	812	-	10.2655	2.18e-05	TAGATCTA	MELO3C010980	Glutamate receptor	MELO3C026626	GO:0005515
MA1015.1	GATA12	MELO3C025617	813	820	+	10.2655	2.18e-05	TAGATCTA	MELO3C010707	ALBINO3-like protein 1, chloroplastic	MELO3C026626	GO:0006338
MA1015.1	GATA12	MELO3C009495	807	814	-	10.2655	2.18e-05	TAGATCTA	MELO3C004075	Xylose isomerase	MELO3C029675	GO:0008234
MA1015.1	GATA12	MELO3C014713	815	822	+	10.2655	2.18e-05	TAGATCTA	MELO3C024205	calcium-transporting ATPase 12, plasma membrane-type-like	MELO3C029675	GO:0006508
MA1015.1	GATA12	MELO3C035021	816	823	+	10.2655	2.18e-05	TAGATCTA	MELO3C026298	DSBA domain-containing protein	MELO3C025295	GO:0005634
MA1015.1	GATA12	MELO3C005209	810	817	-	10.2655	2.18e-05	TAGATCTA	MELO3C030031	Protein VTE6	MELO3C025295	GO:0003677
MA1015.1	GATA12	MELO3C002624	810	817	-	10.2655	2.18e-05	TAGATCTA	MELO3C031048	Lipoxygenase	MELO3C025295	GO:0003700
MA1015.1	GATA12	MELO3C033504	811	818	-	10.2655	2.18e-05	TAGATCTA	MELO3C034336	Transposase	MELO3C025295	GO:0006355
MA1015.1	GATA12	MELO3C002305	819	826	+	10.2655	2.18e-05	TAGATCTA	MELO3C006677	Dynein light chain	MELO3C025308	GO:0005634
MA1015.1	GATA12	MELO3C010930	812	819	-	10.2655	2.18e-05	TAGATCTA	MELO3C007397	Lactoylglutathione lyase	MELO3C025308	GO:0005515
MA1015.1	GATA12	MELO3C017815	819	826	+	10.2655	2.18e-05	TAGATCTA	MELO3C014680	Protein of unknown function (DUF620)	MELO3C025308	GO:0006355
MA1015.1	GATA12	MELO3C029346	820	827	+	10.2655	2.18e-05	TAGATCTA	MELO3C023805	protein ABA DEFICIENT 4, chloroplastic	MELO3C025308	GO:0009734
MA1015.1	GATA12	MELO3C025617	813	820	-	10.2655	2.18e-05	TAGATCTA	MELO3C024288	alpha-1,2-Mannosidase	MELO3C025309	GO:0009507
MA1015.1	GATA12	MELO3C008067	821	828	+	10.2655	2.18e-05	TAGATCTA	MELO3C014526	Ubiquitin carboxyl-terminal hydrolase	MELO3C025309	GO:0016297
MA1015.1	GATA12	MELO3C028623	821	828	+	10.2655	2.18e-05	TAGATCTA	MELO3C000826	BHLH domain-containing protein	MELO3C025309	GO:0006633
MA1015.1	GATA12	MELO3C014713	815	822	-	10.2655	2.18e-05	TAGATCTA	MELO3C001949	kinase-interacting family protein	MELO3C025309	GO:0000036
MA1015.1	GATA12	MELO3C035021	816	823	-	10.2655	2.18e-05	TAGATCTA	MELO3C031120	Nascent polypeptide-associated complex subunit alpha, muscle-specific form	MELO3C035040	GO:0046872
MA1015.1	GATA12	MELO3C008149	824	831	+	10.2655	2.18e-05	TAGATCTA	MELO3C017765	J domain-containing protein	MELO3C025345	GO:0055085
MA1015.1	GATA12	MELO3C002305	819	826	-	10.2655	2.18e-05	TAGATCTA	MELO3C025092	Reverse transcriptase domain-containing protein	MELO3C025345	GO:0022857
MA1015.1	GATA12	MELO3C017815	819	826	-	10.2655	2.18e-05	TAGATCTA	MELO3C021831	disease resistance protein RGA2-like	MELO3C025345	GO:0016021
MA1015.1	GATA12	MELO3C029346	820	827	-	10.2655	2.18e-05	TAGATCTA	MELO3C022195	DUF4149 domain-containing protein	MELO3C029691	GO:0003676
MA1015.1	GATA12	MELO3C032568	827	834	+	10.2655	2.18e-05	TAGATCTA	MELO3C024241	Kinesin-like protein	MELO3C029691	GO:0003964
MA1015.1	GATA12	MELO3C003920	828	835	+	10.2655	2.18e-05	TAGATCTA	MELO3C022598	Tobamovirus multiplication 1 homolog	MELO3C029691	GO:0004601
MA1015.1	GATA12	MELO3C008067	821	828	-	10.2655	2.18e-05	TAGATCTA	MELO3C008250	RAB GTPase homolog A2B	MELO3C029691	GO:0008168
MA1015.1	GATA12	MELO3C028623	821	828	-	10.2655	2.18e-05	TAGATCTA	MELO3C009017	Tropinone reductase-like protein	MELO3C029691	GO:0006278
MA1015.1	GATA12	MELO3C008149	824	831	-	10.2655	2.18e-05	TAGATCTA	MELO3C018972	Classical arabinogalactan protein 9	MELO3C029691	GO:0015074
MA1015.1	GATA12	MELO3C029717	833	840	+	10.2655	2.18e-05	TAGATCTA	MELO3C031724	Unknown protein	MELO3C029691	GO:0032259
MA1015.1	GATA12	MELO3C032568	827	834	-	10.2655	2.18e-05	TAGATCTA	MELO3C021002	Sporulation-specific protein 15-like isoform X2	MELO3C029691	GO:0098869
MA1015.1	GATA12	MELO3C003920	828	835	-	10.2655	2.18e-05	TAGATCTA	MELO3C033081	Tetraspanin-8-like	MELO3C025347	GO:0016021
MA1015.1	GATA12	MELO3C015425	838	845	+	10.2655	2.18e-05	TAGATCTA	MELO3C003438	Unknown protein	MELO3C025347	GO:0034256
MA1015.1	GATA12	MELO3C029717	833	840	-	10.2655	2.18e-05	TAGATCTA	MELO3C018771	Equilibrative nucleoside transporter 2-like	MELO3C025347	GO:0010304
MA1015.1	GATA12	MELO3C021544	840	847	+	10.2655	2.18e-05	TAGATCTA	MELO3C025767	Protein kinase domain-containing protein	MELO3C025347	GO:0009536
MA1015.1	GATA12	MELO3C018700	841	848	+	10.2655	2.18e-05	TAGATCTA	MELO3C028936	Thioredoxin F-type	MELO3C025347	GO:0015996
MA1015.1	GATA12	MELO3C000064	841	848	+	10.2655	2.18e-05	TAGATCTA	MELO3C014241	Aquaporin PIP2	MELO3C025352	GO:0005515
MA1015.1	GATA12	MELO3C035443	842	849	+	10.2655	2.18e-05	TAGATCTA	MELO3C028616	S-protein homolog	MELO3C029702	GO:0016791
MA1015.1	GATA12	MELO3C035548	843	850	+	10.2655	2.18e-05	TAGATCTA	MELO3C031961	Protein Ycf2-like	MELO3C029702	GO:0046856
MA1015.1	GATA12	MELO3C017600	843	850	+	10.2655	2.18e-05	TAGATCTA	MELO3C013165	mediator of RNA polymerase II transcription subunit 12-like isoform X1	MELO3C024650	GO:0016021
MA1015.1	GATA12	MELO3C015425	838	845	-	10.2655	2.18e-05	TAGATCTA	MELO3C028142	Unknown protein	MELO3C024650	GO:0000398
MA1015.1	GATA12	MELO3C021544	840	847	-	10.2655	2.18e-05	TAGATCTA	MELO3C019491	Nucleolar complex protein 2-like protein	MELO3C024650	GO:0035196
MA1015.1	GATA12	MELO3C018700	841	848	-	10.2655	2.18e-05	TAGATCTA	MELO3C030066	pectinesterase inhibitor-like	MELO3C024650	GO:1903730
MA1015.1	GATA12	MELO3C000064	841	848	-	10.2655	2.18e-05	TAGATCTA	MELO3C013272	Arabidopsis protein of unknown function (DUF241)	MELO3C024683	GO:0005515
MA1015.1	GATA12	MELO3C035443	842	849	-	10.2655	2.18e-05	TAGATCTA	MELO3C016487	elongation factor 1-gamma-like	MELO3C024685	GO:0005680
MA1015.1	GATA12	MELO3C035548	843	850	-	10.2655	2.18e-05	TAGATCTA	MELO3C033638	Unknown protein	MELO3C024685	GO:0005737
MA1015.1	GATA12	MELO3C017600	843	850	-	10.2655	2.18e-05	TAGATCTA	MELO3C025412	Tetraacyldisaccharide 4'-kinase	MELO3C024685	GO:0005515
MA1015.1	GATA12	MELO3C019265	852	859	+	10.2655	2.18e-05	TAGATCTA	MELO3C013248	nucleolar complex protein 4 homolog	MELO3C024685	GO:0016567
MA1015.1	GATA12	MELO3C004041	854	861	+	10.2655	2.18e-05	TAGATCTA	MELO3C010435	Protein ABSCISIC ACID-INSENSITIVE 5-like	MELO3C024685	GO:0031145
MA1015.1	GATA12	MELO3C014561	856	863	+	10.2655	2.18e-05	TAGATCTA	MELO3C013389	Protein kinase domain-containing protein	MELO3C024685	GO:0045842
MA1015.1	GATA12	MELO3C030018	856	863	+	10.2655	2.18e-05	TAGATCTA	MELO3C024360	HTH myb-type domain-containing protein	MELO3C024685	GO:0051301
MA1015.1	GATA12	MELO3C033617	856	863	+	10.2655	2.18e-05	TAGATCTA	MELO3C006323	F-box domain-containing protein	MELO3C024703	GO:0003700
MA1015.1	GATA12	MELO3C019265	852	859	-	10.2655	2.18e-05	TAGATCTA	MELO3C008226	E3 ubiquitin protein ligase DRIP2-like	MELO3C024703	GO:0006355
MA1015.1	GATA12	MELO3C004041	854	861	-	10.2655	2.18e-05	TAGATCTA	MELO3C007848	S-adenosyl-L-methionine-dependent methyltransferases superfamily protein	MELO3C024705	GO:0016021
MA1015.1	GATA12	MELO3C025957	863	870	+	10.2655	2.18e-05	TAGATCTA	MELO3C002468	tobamovirus multiplication protein 1	MELO3C029718	GO:0008233
MA1015.1	GATA12	MELO3C033617	856	863	-	10.2655	2.18e-05	TAGATCTA	MELO3C030908	Retrovirus-related pol polyprotein from transposon tnt 1-94	MELO3C029718	GO:0006508
MA1015.1	GATA12	MELO3C030018	856	863	-	10.2655	2.18e-05	TAGATCTA	MELO3C011664	Unknown protein	MELO3C029719	GO:0097159
MA1015.1	GATA12	MELO3C014561	856	863	-	10.2655	2.18e-05	TAGATCTA	MELO3C009538	receptor-like kinase TMK3	MELO3C029719	GO:1901363
MA1015.1	GATA12	MELO3C022507	864	871	+	10.2655	2.18e-05	TAGATCTA	MELO3C017600	lanC-like protein GCL1	MELO3C029719	GO:0006810
MA1015.1	GATA12	MELO3C024871	866	873	+	10.2655	2.18e-05	TAGATCTA	MELO3C006168	Cytochrome P450	MELO3C029719	GO:0009987
MA1015.1	GATA12	MELO3C013928	868	875	+	10.2655	2.18e-05	TAGATCTA	MELO3C031676	Cell division protein ftsH	MELO3C029717	GO:0046983
MA1015.1	GATA12	MELO3C003858	870	877	+	10.2655	2.18e-05	TAGATCTA	MELO3C016689	Protein DETOXIFICATION	MELO3C026990	GO:0000139
MA1015.1	GATA12	MELO3C025957	863	870	-	10.2655	2.18e-05	TAGATCTA	MELO3C017884	Unknown protein	MELO3C026990	GO:0016021
MA1015.1	GATA12	MELO3C017818	871	878	+	10.2655	2.18e-05	TAGATCTA	MELO3C026167	Unknown protein	MELO3C026990	GO:0016757
MA1015.1	GATA12	MELO3C022507	864	871	-	10.2655	2.18e-05	TAGATCTA	MELO3C007007	exopolyphosphatase PRUNE1-like isoform X1	MELO3C026990	GO:0006486
MA1015.1	GATA12	MELO3C024871	866	873	-	10.2655	2.18e-05	TAGATCTA	MELO3C015151	Alanine--glyoxylate transaminase	MELO3C032994	GO:0005802
MA1015.1	GATA12	MELO3C005196	873	880	+	10.2655	2.18e-05	TAGATCTA	MELO3C035091	Vacuolar protein sorting-associated protein 32-like protein 2	MELO3C032994	GO:0016021
MA1015.1	GATA12	MELO3C026187	873	880	+	10.2655	2.18e-05	TAGATCTA	MELO3C008143	Unknown protein	MELO3C032994	GO:0005247
MA1015.1	GATA12	MELO3C033051	874	881	+	10.2655	2.18e-05	TAGATCTA	MELO3C013035	Ribosomal protein L5	MELO3C032994	GO:0015108
MA1015.1	GATA12	MELO3C013928	868	875	-	10.2655	2.18e-05	TAGATCTA	MELO3C030008	Unknown protein	MELO3C032994	GO:0009826
MA1015.1	GATA12	MELO3C003858	870	877	-	10.2655	2.18e-05	TAGATCTA	MELO3C017327	Stress up-regulated Nod 19 protein	MELO3C032994	GO:0045824
MA1015.1	GATA12	MELO3C017818	871	878	-	10.2655	2.18e-05	TAGATCTA	MELO3C009906	Oligopeptide transporter, putative	MELO3C032994	GO:1902476
MA1015.1	GATA12	MELO3C005196	873	880	-	10.2655	2.18e-05	TAGATCTA	MELO3C029538	Protein Ycf2	MELO3C017483	GO:0005634
MA1015.1	GATA12	MELO3C026187	873	880	-	10.2655	2.18e-05	TAGATCTA	MELO3C017978	acylsugar acyltransferase 3-like	MELO3C017483	GO:0003700
MA1015.1	GATA12	MELO3C033051	874	881	-	10.2655	2.18e-05	TAGATCTA	MELO3C009728	calmodulin-binding protein 25	MELO3C017483	GO:0005516
MA1015.1	GATA12	MELO3C006323	891	898	+	10.2655	2.18e-05	TAGATCTA	MELO3C004727	Replication termination factor 2	MELO3C017483	GO:0043565
MA1015.1	GATA12	MELO3C018255	894	901	+	10.2655	2.18e-05	TAGATCTA	MELO3C021143	Agglutinin domain-containing protein	MELO3C017483	GO:0006355
MA1015.1	GATA12	MELO3C007587	897	904	+	10.2655	2.18e-05	TAGATCTA	MELO3C003496	phosphoglycerate mutase-like protein 1	MELO3C017483	GO:0080142
MA1015.1	GATA12	MELO3C025065	897	904	+	10.2655	2.18e-05	TAGATCTA	MELO3C029218	G-box-binding factor 1-like	MELO3C017482	GO:0048046
MA1015.1	GATA12	MELO3C032355	897	904	+	10.2655	2.18e-05	TAGATCTA	MELO3C033615	R-FOM-2	MELO3C017482	GO:0016021
MA1015.1	GATA12	MELO3C006323	891	898	-	10.2655	2.18e-05	TAGATCTA	MELO3C021641	Phorbol-ester/DAG-type domain-containing protein	MELO3C017482	GO:0071555
MA1015.1	GATA12	MELO3C018255	894	901	-	10.2655	2.18e-05	TAGATCTA	MELO3C033259	tRNA modification GTPase MnmE	MELO3C017482	GO:0004553
MA1015.1	GATA12	MELO3C032355	897	904	-	10.2655	2.18e-05	TAGATCTA	MELO3C013627	transcription factor bHLH36-like isoform X1	MELO3C017482	GO:0016762
MA1015.1	GATA12	MELO3C007587	897	904	-	10.2655	2.18e-05	TAGATCTA	MELO3C019112	10 kDa chaperonin-like	MELO3C017482	GO:0010411
MA1015.1	GATA12	MELO3C014061	904	911	+	10.2655	2.18e-05	TAGATCTA	MELO3C017066	mitotic spindle checkpoint protein BUBR1	MELO3C017482	GO:0042546
MA1015.1	GATA12	MELO3C025065	897	904	-	10.2655	2.18e-05	TAGATCTA	MELO3C022586	Sm domain-containing protein	MELO3C017473	GO:0016405
MA1015.1	GATA12	MELO3C000762	906	913	+	10.2655	2.18e-05	TAGATCTA	MELO3C003899	cytochrome P450 CYP82D47-like	MELO3C017472	GO:0005634
MA1015.1	GATA12	MELO3C033117	909	916	+	10.2655	2.18e-05	TAGATCTA	MELO3C016938	protein GLUTAMINE DUMPER 5-like	MELO3C017472	GO:0003677
MA1015.1	GATA12	MELO3C031999	911	918	+	10.2655	2.18e-05	TAGATCTA	MELO3C021379	histidine-containing phosphotransfer protein 1-like	MELO3C017472	GO:0016301
MA1015.1	GATA12	MELO3C014061	904	911	-	10.2655	2.18e-05	TAGATCTA	MELO3C029171	U-box domain-containing protein 2	MELO3C017472	GO:0000160
MA1015.1	GATA12	MELO3C005679	913	920	+	10.2655	2.18e-05	TAGATCTA	MELO3C025163	Unknown protein	MELO3C017472	GO:0016310
MA1015.1	GATA12	MELO3C000762	906	913	-	10.2655	2.18e-05	TAGATCTA	MELO3C027682	DNA-directed RNA polymerase subunit beta''	MELO3C017453	GO:0005524
MA1015.1	GATA12	MELO3C007692	914	921	+	10.2655	2.18e-05	TAGATCTA	MELO3C015270	Single-stranded DNA-binding protein	MELO3C017453	GO:0016021
MA1015.1	GATA12	MELO3C033117	909	916	-	10.2655	2.18e-05	TAGATCTA	MELO3C011439	6,7-dimethyl-8-ribityllumazine synthase	MELO3C017453	GO:0004674
MA1015.1	GATA12	MELO3C031999	911	918	-	10.2655	2.18e-05	TAGATCTA	MELO3C020162	WRKY transcription factor 55	MELO3C017453	GO:0006468
MA1015.1	GATA12	MELO3C005679	913	920	-	10.2655	2.18e-05	TAGATCTA	MELO3C017291	40S ribosomal protein S28	MELO3C033486	GO:0016021
MA1015.1	GATA12	MELO3C007692	914	921	-	10.2655	2.18e-05	TAGATCTA	MELO3C024217	exopolygalacturonase clone GBGA483	MELO3C017389	GO:0004306
MA1015.1	GATA12	MELO3C003658	922	929	+	10.2655	2.18e-05	TAGATCTA	MELO3C003521	HTH myb-type domain-containing protein	MELO3C017389	GO:0006646
MA1015.1	GATA12	MELO3C013451	925	932	+	10.2655	2.18e-05	TAGATCTA	MELO3C001392	ADP,ATP carrier protein	MELO3C017389	GO:0016021
MA1015.1	GATA12	MELO3C021266	925	932	+	10.2655	2.18e-05	TAGATCTA	MELO3C030529	DExH-box ATP-dependent RNA helicase DExH14	MELO3C017385	GO:0016021
MA1015.1	GATA12	MELO3C028512	928	935	+	10.2655	2.18e-05	TAGATCTA	MELO3C029870	CACTA en-spm transposon protein	MELO3C017385	GO:0004672
MA1015.1	GATA12	MELO3C003658	922	929	-	10.2655	2.18e-05	TAGATCTA	MELO3C031925	Unknown protein	MELO3C017385	GO:0005515
MA1015.1	GATA12	MELO3C013451	925	932	-	10.2655	2.18e-05	TAGATCTA	MELO3C031581	Pentatricopeptide repeat-containing protein	MELO3C017385	GO:0005524
MA1015.1	GATA12	MELO3C007683	932	939	+	10.2655	2.18e-05	TAGATCTA	MELO3C015317	S-adenosyl-L-methionine-dependent methyltransferase	MELO3C017385	GO:0016491
MA1015.1	GATA12	MELO3C021266	925	932	-	10.2655	2.18e-05	TAGATCTA	MELO3C026144	Unknown protein	MELO3C017385	GO:0006468
MA1015.1	GATA12	MELO3C004942	934	941	+	10.2655	2.18e-05	TAGATCTA	MELO3C013213	Unknown protein	MELO3C017379	GO:0016021
MA1015.1	GATA12	MELO3C006414	934	941	+	10.2655	2.18e-05	TAGATCTA	MELO3C018700	UDP-glycosyltransferase 74F2-like	MELO3C017379	GO:0016853
MA1015.1	GATA12	MELO3C013302	934	941	+	10.2655	2.18e-05	TAGATCTA	MELO3C007872	Beta-galactosidase	MELO3C017374	GO:0016021
MA1015.1	GATA12	MELO3C005194	935	942	+	10.2655	2.18e-05	TAGATCTA	MELO3C035494	Unknown protein	MELO3C029538	GO:0009570
MA1015.1	GATA12	MELO3C028512	928	935	-	10.2655	2.18e-05	TAGATCTA	MELO3C008581	sugar transport protein 10-like	MELO3C029538	GO:0016021
MA1015.1	GATA12	MELO3C006615	935	942	+	10.2655	2.18e-05	TAGATCTA	MELO3C004301	TMV resistance protein N-like isoform X1	MELO3C029538	GO:0005524
MA1015.1	GATA12	MELO3C010792	935	942	+	10.2655	2.18e-05	TAGATCTA	MELO3C006867	ATP-dependent Clp protease ATP-binding subunit clpX	MELO3C029538	GO:0016887
MA1015.1	GATA12	MELO3C028902	938	945	+	10.2655	2.18e-05	TAGATCTA	MELO3C035021	Unknown protein	MELO3C017370	GO:0016021
MA1015.1	GATA12	MELO3C005360	939	946	+	10.2655	2.18e-05	TAGATCTA	MELO3C034371	ULP_PROTEASE domain-containing protein	MELO3C017370	GO:0008168
MA1015.1	GATA12	MELO3C007683	932	939	-	10.2655	2.18e-05	TAGATCTA	MELO3C024111	Pentatricopeptide repeat-containing protein	MELO3C017370	GO:0032259
MA1015.1	GATA12	MELO3C006414	934	941	-	10.2655	2.18e-05	TAGATCTA	MELO3C017374	Unknown protein	MELO3C017345	GO:0042910
MA1015.1	GATA12	MELO3C013302	934	941	-	10.2655	2.18e-05	TAGATCTA	MELO3C000423	Unknown protein	MELO3C017345	GO:1990961
MA1015.1	GATA12	MELO3C004942	934	941	-	10.2655	2.18e-05	TAGATCTA	MELO3C029017	cellulose synthase-like protein E1	MELO3C017345	GO:0015297
MA1015.1	GATA12	MELO3C005194	935	942	-	10.2655	2.18e-05	TAGATCTA	MELO3C014561	Hydroxyproline O-arabinosyltransferase 3	MELO3C017345	GO:0016021
MA1015.1	GATA12	MELO3C010792	935	942	-	10.2655	2.18e-05	TAGATCTA	MELO3C017848	protein TOPLESS	MELO3C017343	GO:0042910
MA1015.1	GATA12	MELO3C006615	935	942	-	10.2655	2.18e-05	TAGATCTA	MELO3C006109	Mediator of RNA polymerase II transcription subunit 12	MELO3C017343	GO:1990961
MA1015.1	GATA12	MELO3C034583	944	951	+	10.2655	2.18e-05	TAGATCTA	MELO3C013260	Protein LAZ1 isoform X1	MELO3C017343	GO:0015297
MA1015.1	GATA12	MELO3C028902	938	945	-	10.2655	2.18e-05	TAGATCTA	MELO3C028367	Protein NUCLEAR FUSION DEFECTIVE 4-like	MELO3C017343	GO:0016021
MA1015.1	GATA12	MELO3C005360	939	946	-	10.2655	2.18e-05	TAGATCTA	MELO3C012954	Coatomer, beta' subunit	MELO3C017327	GO:0016020
MA1015.1	GATA12	MELO3C033699	946	953	+	10.2655	2.18e-05	TAGATCTA	MELO3C014857	lysine histidine transporter 2-like	MELO3C017309	GO:0016021
MA1015.1	GATA12	MELO3C034583	944	951	-	10.2655	2.18e-05	TAGATCTA	MELO3C028652	protein DETOXIFICATION 40-like	MELO3C017309	GO:0003729
MA1015.1	GATA12	MELO3C016184	952	959	+	10.2655	2.18e-05	TAGATCTA	MELO3C032479	Folate gamma-glutamyl hydrolase	MELO3C017292	GO:0005634
MA1015.1	GATA12	MELO3C033699	946	953	-	10.2655	2.18e-05	TAGATCTA	MELO3C033591	Unknown protein	MELO3C017292	GO:0005737
MA1015.1	GATA12	MELO3C030138	956	963	+	10.2655	2.18e-05	TAGATCTA	MELO3C010268	E3 ubiquitin-protein ligase RNF12-A-like isoform X1	MELO3C017292	GO:0003677
MA1015.1	GATA12	MELO3C004454	956	963	+	10.2655	2.18e-05	TAGATCTA	MELO3C002220	AAA-ATPase	MELO3C017292	GO:0003700
MA1015.1	GATA12	MELO3C028043	957	964	+	10.2655	2.18e-05	TAGATCTA	MELO3C007825	CRAL-TRIO domain-containing protein	MELO3C017292	GO:0042803
MA1015.1	GATA12	MELO3C027682	957	964	+	10.2655	2.18e-05	TAGATCTA	MELO3C034111	Glial fibrillary acidic protein-like	MELO3C017292	GO:0009739
MA1015.1	GATA12	MELO3C016184	952	959	-	10.2655	2.18e-05	TAGATCTA	MELO3C025945	Unknown protein	MELO3C017292	GO:0009744
MA1015.1	GATA12	MELO3C003785	960	967	+	10.2655	2.18e-05	TAGATCTA	MELO3C030754	Unknown protein	MELO3C017292	GO:0009751
MA1015.1	GATA12	MELO3C030287	963	970	+	10.2655	2.18e-05	TAGATCTA	MELO3C030150	serine/threonine-protein kinase EDR1	MELO3C017292	GO:0045893
MA1015.1	GATA12	MELO3C004454	956	963	-	10.2655	2.18e-05	TAGATCTA	MELO3C030837	Zinc finger BED domain-containing protein RICESLEEPER 1-like	MELO3C017291	GO:0016779
MA1015.1	GATA12	MELO3C030138	956	963	-	10.2655	2.18e-05	TAGATCTA	MELO3C003319	heavy metal-associated isoprenylated plant protein 20 isoform X1	MELO3C017291	GO:0004190
MA1015.1	GATA12	MELO3C027682	957	964	-	10.2655	2.18e-05	TAGATCTA	MELO3C003213	Laccase	MELO3C017291	GO:0003735
MA1015.1	GATA12	MELO3C028043	957	964	-	10.2655	2.18e-05	TAGATCTA	MELO3C005507	DUF4220 domain-containing protein	MELO3C017291	GO:0022627
MA1015.1	GATA12	MELO3C024161	966	973	+	10.2655	2.18e-05	TAGATCTA	MELO3C006654	omega-hydroxypalmitate O-feruloyl transferase-like	MELO3C017291	GO:0030490
MA1015.1	GATA12	MELO3C019509	966	973	+	10.2655	2.18e-05	TAGATCTA	MELO3C023627	Pectin lyase-like superfamily protein	MELO3C017291	GO:0006508
MA1015.1	GATA12	MELO3C003785	960	967	-	10.2655	2.18e-05	TAGATCTA	MELO3C019302	Acid phosphatase/vanadium-dependent haloperoxidase-related protein	MELO3C017291	GO:0000028
MA1015.1	GATA12	MELO3C009538	969	976	+	10.2655	2.18e-05	TAGATCTA	MELO3C021226	5'-nucleotidase domain-containing protein 4	MELO3C017291	GO:0006412
MA1015.1	GATA12	MELO3C035516	969	976	+	10.2655	2.18e-05	TAGATCTA	MELO3C005376	protein ROOT PRIMORDIUM DEFECTIVE 1	MELO3C017285	GO:0005673
MA1015.1	GATA12	MELO3C030287	963	970	-	10.2655	2.18e-05	TAGATCTA	MELO3C020731	Unknown protein	MELO3C017285	GO:0001113
MA1015.1	GATA12	MELO3C009181	971	978	+	10.2655	2.18e-05	TAGATCTA	MELO3C008818	Plant protein of unknown function (DUF639)	MELO3C017247	GO:0047262
MA1015.1	GATA12	MELO3C024161	966	973	-	10.2655	2.18e-05	TAGATCTA	MELO3C033935	high mobility group B protein 7-like	MELO3C017247	GO:0045489
MA1015.1	GATA12	MELO3C019509	966	973	-	10.2655	2.18e-05	TAGATCTA	MELO3C027089	ATP-dependent Clp protease proteolytic subunit	MELO3C017247	GO:0016021
MA1015.1	GATA12	MELO3C011442	974	981	+	10.2655	2.18e-05	TAGATCTA	MELO3C014359	Calcium-binding EF-hand family protein	MELO3C017247	GO:0000139
MA1015.1	GATA12	MELO3C035516	969	976	-	10.2655	2.18e-05	TAGATCTA	MELO3C014301	Plant protein of unknown function (DUF828) with plant pleckstrin homology-like region	MELO3C017247	GO:0071555
MA1015.1	GATA12	MELO3C009538	969	976	-	10.2655	2.18e-05	TAGATCTA	MELO3C016204	Unknown protein	MELO3C017235	GO:0003723
MA1015.1	GATA12	MELO3C009181	971	978	-	10.2655	2.18e-05	TAGATCTA	MELO3C035364	Unknown protein	MELO3C017235	GO:0046872
MA1015.1	GATA12	MELO3C005337	980	987	+	10.2655	2.18e-05	TAGATCTA	MELO3C020789	Nucleoporin NUP188-like protein	MELO3C017235	GO:0006396
MA1015.1	GATA12	MELO3C003417	980	987	+	10.2655	2.18e-05	TAGATCTA	MELO3C016187	BTB/POZ domain and ankyrin repeat-containing protein NPR2-like	MELO3C017231	GO:0051513
MA1015.1	GATA12	MELO3C011442	974	981	-	10.2655	2.18e-05	TAGATCTA	MELO3C004332	Unknown protein	MELO3C017225	GO:0008356
MA1015.1	GATA12	MELO3C023383	982	989	+	10.2655	2.18e-05	TAGATCTA	MELO3C026564	Encodes a protein involved in salt tolerance, names SIS (Salt Induced Serine rich).	MELO3C017224	GO:0009507
MA1015.1	GATA12	MELO3C012750	985	992	+	10.2655	2.18e-05	TAGATCTA	MELO3C026699	Pentatricopeptide repeat-containing protein	MELO3C017224	GO:0000287
MA1015.1	GATA12	MELO3C004931	986	993	+	10.2655	2.18e-05	TAGATCTA	MELO3C006860	MADS-box protein AGL42-like isoform X2	MELO3C017224	GO:0036424
MA1015.1	GATA12	MELO3C005337	980	987	-	10.2655	2.18e-05	TAGATCTA	MELO3C024036	Protein kinase superfamily protein	MELO3C017224	GO:0006564
MA1015.1	GATA12	MELO3C003417	980	987	-	10.2655	2.18e-05	TAGATCTA	MELO3C011684	GTP-binding protein BRASSINAZOLE INSENSITIVE PALE GREEN 2, chloroplastic	MELO3C017224	GO:0016311
MA1015.1	GATA12	MELO3C026952	987	994	+	10.2655	2.18e-05	TAGATCTA	MELO3C028745	Glial fibrillary acidic protein-like	MELO3C026278	GO:0005886
MA1015.1	GATA12	MELO3C002697	988	995	+	10.2655	2.18e-05	TAGATCTA	MELO3C012575	S-adenosyl-L-methionine-dependent methyltransferases superfamily protein	MELO3C026278	GO:0016021
MA1015.1	GATA12	MELO3C013389	989	996	+	10.2655	2.18e-05	TAGATCTA	MELO3C017389	CTP:phosphoethanolamine cytidylyltransferase	MELO3C026278	GO:0004672
MA1015.1	GATA12	MELO3C023383	982	989	-	10.2655	2.18e-05	TAGATCTA	MELO3C008518	Unknown protein	MELO3C026278	GO:0005515
MA1015.1	GATA12	MELO3C012750	985	992	-	10.2655	2.18e-05	TAGATCTA	MELO3C013689	CRAL-TRIO domain-containing protein	MELO3C026278	GO:0005524
MA1015.1	GATA12	MELO3C004931	986	993	-	10.2655	2.18e-05	TAGATCTA	MELO3C030051	Unknown protein	MELO3C026278	GO:0006468
MA1015.1	GATA12	MELO3C016187	993	1000	+	10.2655	2.18e-05	TAGATCTA	MELO3C029150	rRNA N-glycosidase	MELO3C026269	GO:0016021
MA1015.1	GATA12	MELO3C011438	993	1000	+	10.2655	2.18e-05	TAGATCTA	MELO3C010358	Alba domain-containing protein	MELO3C026245	GO:0005737
MA1015.1	GATA12	MELO3C033133	994	1001	+	10.2655	2.18e-05	TAGATCTA	MELO3C031476	Unknown protein	MELO3C026245	GO:0004719
MA1015.1	GATA12	MELO3C026952	987	994	-	10.2655	2.18e-05	TAGATCTA	MELO3C007798	Cytochrome P450 family protein	MELO3C026245	GO:0016021
MA1015.1	GATA12	MELO3C016477	994	1001	+	10.2655	2.18e-05	TAGATCTA	MELO3C032108	Unknown protein	MELO3C026245	GO:0006479
MA1015.1	GATA12	MELO3C002697	988	995	-	10.2655	2.18e-05	TAGATCTA	MELO3C024782	SUMO-conjugating enzyme SCE1	MELO3C026244	GO:0010088
MA1015.1	GATA12	MELO3C013389	989	996	-	10.2655	2.18e-05	TAGATCTA	MELO3C035698	Unknown protein	MELO3C026236	GO:0016747
MA1015.1	GATA12	MELO3C033571	997	1004	+	10.2655	2.18e-05	TAGATCTA	MELO3C028394	Unknown protein	MELO3C026222	GO:0005634
MA1015.1	GATA12	MELO3C010780	997	1004	+	10.2655	2.18e-05	TAGATCTA	MELO3C004591	Phosphotransferase	MELO3C026222	GO:0005515
MA1015.1	GATA12	MELO3C015706	998	1005	+	10.2655	2.18e-05	TAGATCTA	MELO3C030402	Disease resistance protein RGA2-like	MELO3C026222	GO:0009409
MA1015.1	GATA12	MELO3C018523	998	1005	+	10.2655	2.18e-05	TAGATCTA	MELO3C006461	Unknown protein	MELO3C026222	GO:0009651
MA1015.1	GATA12	MELO3C013690	1000	1007	+	10.2655	2.18e-05	TAGATCTA	MELO3C002685	Endoglucanase	MELO3C026222	GO:0009737
MA1015.1	GATA12	MELO3C027637	1000	1007	+	10.2655	2.18e-05	TAGATCTA	MELO3C002984	Unknown protein	MELO3C026222	GO:0045892
MA1015.1	GATA12	MELO3C016187	993	1000	-	10.2655	2.18e-05	TAGATCTA	MELO3C005570	cytochrome P450, family 706, subfamily A, polypeptide 3	MELO3C026222	GO:0051365
MA1015.1	GATA12	MELO3C011438	993	1000	-	10.2655	2.18e-05	TAGATCTA	MELO3C007803	protein CPR-5-like	MELO3C026211	GO:0032436
MA1015.1	GATA12	MELO3C023773	1000	1007	+	10.2655	2.18e-05	TAGATCTA	MELO3C002027	ATP synthase subunit gamma	MELO3C026211	GO:0080008
MA1015.1	GATA12	MELO3C015731	1001	1008	+	10.2655	2.18e-05	TAGATCTA	MELO3C019295	cellulose synthase-like protein H1	MELO3C026210	GO:0016301
MA1015.1	GATA12	MELO3C016477	994	1001	-	10.2655	2.18e-05	TAGATCTA	MELO3C003664	Enhancer of polycomb-like transcription factor protein, putative isoform 1	MELO3C026210	GO:0019887
MA1015.1	GATA12	MELO3C007572	1001	1008	+	10.2655	2.18e-05	TAGATCTA	MELO3C022916	Nodulin homeobox isoform X2	MELO3C026210	GO:0016310
MA1015.1	GATA12	MELO3C017231	1001	1008	+	10.2655	2.18e-05	TAGATCTA	MELO3C029285	Homeobox protein	MELO3C026210	GO:0050790
MA1015.1	GATA12	MELO3C030174	1001	1008	+	10.2655	2.18e-05	TAGATCTA	MELO3C032319	Unknown protein	MELO3C010151	GO:0016301
MA1015.1	GATA12	MELO3C033133	994	1001	-	10.2655	2.18e-05	TAGATCTA	MELO3C026875	Protein kinase domain-containing protein	MELO3C010151	GO:0019887
MA1015.1	GATA12	MELO3C005304	1003	1010	+	10.2655	2.18e-05	TAGATCTA	MELO3C017306	Unknown protein	MELO3C010151	GO:0016310
MA1015.1	GATA12	MELO3C033305	1003	1010	+	10.2655	2.18e-05	TAGATCTA	MELO3C007141	60S ribosomal protein L18a	MELO3C010151	GO:0050790
MA1015.1	GATA12	MELO3C033571	997	1004	-	10.2655	2.18e-05	TAGATCTA	MELO3C022254	NAC domain-containing protein	MELO3C026205	GO:0030976
MA1015.1	GATA12	MELO3C010780	997	1004	-	10.2655	2.18e-05	TAGATCTA	MELO3C009792	disease resistance protein RGA2-like	MELO3C026205	GO:0009097
MA1015.1	GATA12	MELO3C016790	1005	1012	+	10.2655	2.18e-05	TAGATCTA	MELO3C010845	ADP/ATP translocase	MELO3C026205	GO:0000287
MA1015.1	GATA12	MELO3C015706	998	1005	-	10.2655	2.18e-05	TAGATCTA	MELO3C015025	Protein MNN4-like	MELO3C026205	GO:0003984
MA1015.1	GATA12	MELO3C018523	998	1005	-	10.2655	2.18e-05	TAGATCTA	MELO3C022289	RGG repeats nuclear RNA binding protein A-like	MELO3C026205	GO:0050660
MA1015.1	GATA12	MELO3C027637	1000	1007	-	10.2655	2.18e-05	TAGATCTA	MELO3C024834	2-oxoglutarate (2OG) and Fe(II)-dependent oxygenase superfamily protein	MELO3C026205	GO:0009099
MA1015.1	GATA12	MELO3C023773	1000	1007	-	10.2655	2.18e-05	TAGATCTA	MELO3C034596	Unknown protein	MELO3C026205	GO:0005948
MA1015.1	GATA12	MELO3C013690	1000	1007	-	10.2655	2.18e-05	TAGATCTA	MELO3C014708	la-related protein 1A	MELO3C026205	GO:0009635
MA1015.1	GATA12	MELO3C015731	1001	1008	-	10.2655	2.18e-05	TAGATCTA	MELO3C006561	basic 7S globulin-like	MELO3C026196	GO:0005634
MA1015.1	GATA12	MELO3C007572	1001	1008	-	10.2655	2.18e-05	TAGATCTA	MELO3C032507	Copper centre Cu(A)	MELO3C026196	GO:0003677
MA1015.1	GATA12	MELO3C017231	1001	1008	-	10.2655	2.18e-05	TAGATCTA	MELO3C035299	Unknown protein	MELO3C026196	GO:0046872
MA1015.1	GATA12	MELO3C030174	1001	1008	-	10.2655	2.18e-05	TAGATCTA	MELO3C034759	Transposon protein, putative, CACTA, En/Spm sub-class	MELO3C026187	GO:0004519
MA1015.1	GATA12	MELO3C023770	1010	1017	+	10.2655	2.18e-05	TAGATCTA	MELO3C007587	Chromatin modification-related protein EAF3-like	MELO3C026187	GO:0002833
MA1015.1	GATA12	MELO3C005304	1003	1010	-	10.2655	2.18e-05	TAGATCTA	MELO3C030138	Unknown protein	MELO3C026187	GO:0031349
MA1015.1	GATA12	MELO3C033305	1003	1010	-	10.2655	2.18e-05	TAGATCTA	MELO3C035005	3'-5' exonuclease domain-containing protein	MELO3C026187	GO:0032103
MA1015.1	GATA12	MELO3C027798	1011	1018	+	10.2655	2.18e-05	TAGATCTA	MELO3C008067	Unknown protein	MELO3C026187	GO:0050778
MA1015.1	GATA12	MELO3C005513	1011	1018	+	10.2655	2.18e-05	TAGATCTA	MELO3C029648	L10-interacting MYB domain-containing protein-like	MELO3C026187	GO:0090305
MA1015.1	GATA12	MELO3C016790	1005	1012	-	10.2655	2.18e-05	TAGATCTA	MELO3C018181	Unknown protein	MELO3C029779	GO:0003824
MA1015.1	GATA12	MELO3C009693	1014	1021	+	10.2655	2.18e-05	TAGATCTA	MELO3C005100	Nfrkb	MELO3C008096	GO:0005737
MA1015.1	GATA12	MELO3C014831	1015	1022	+	10.2655	2.18e-05	TAGATCTA	MELO3C010693	Protein of unknown function (DUF707)	MELO3C008096	GO:0016021
MA1015.1	GATA12	MELO3C021379	1016	1023	+	10.2655	2.18e-05	TAGATCTA	MELO3C025661	Non-specific serine/threonine protein kinase	MELO3C008096	GO:0043621
MA1015.1	GATA12	MELO3C007931	1017	1024	+	10.2655	2.18e-05	TAGATCTA	MELO3C008119	Mitochondrial transcription termination factor family protein isoform 2	MELO3C008098	GO:0005737
MA1015.1	GATA12	MELO3C023770	1010	1017	-	10.2655	2.18e-05	TAGATCTA	MELO3C031863	Unknown protein	MELO3C008098	GO:0005874
MA1015.1	GATA12	MELO3C006968	1018	1025	+	10.2655	2.18e-05	TAGATCTA	MELO3C032156	Retrotransposon protein	MELO3C008098	GO:0016020
MA1015.1	GATA12	MELO3C027634	1018	1025	+	10.2655	2.18e-05	TAGATCTA	MELO3C000070	Sugar transport protein 10-like	MELO3C008098	GO:0003924
MA1015.1	GATA12	MELO3C005513	1011	1018	-	10.2655	2.18e-05	TAGATCTA	MELO3C028757	Unknown protein	MELO3C008098	GO:0005525
MA1015.1	GATA12	MELO3C010598	1018	1025	+	10.2655	2.18e-05	TAGATCTA	MELO3C002549	RNase H domain-containing protein	MELO3C008098	GO:0008017
MA1015.1	GATA12	MELO3C027798	1011	1018	-	10.2655	2.18e-05	TAGATCTA	MELO3C035563	L10-interacting MYB domain-containing protein-like	MELO3C008119	GO:0009507
MA1015.1	GATA12	MELO3C007606	1019	1026	+	10.2655	2.18e-05	TAGATCTA	MELO3C021638	Phorbol-ester/DAG-type domain-containing protein	MELO3C008119	GO:0042646
MA1015.1	GATA12	MELO3C002846	1019	1026	+	10.2655	2.18e-05	TAGATCTA	MELO3C013307	L-ascorbate oxidase homolog	MELO3C008119	GO:0003690
MA1015.1	GATA12	MELO3C009693	1014	1021	-	10.2655	2.18e-05	TAGATCTA	MELO3C000620	Exopolygalacturonase-like	MELO3C008119	GO:0006353
MA1015.1	GATA12	MELO3C014831	1015	1022	-	10.2655	2.18e-05	TAGATCTA	MELO3C020460	Unknown protein	MELO3C008119	GO:0006355
MA1015.1	GATA12	MELO3C021379	1016	1023	-	10.2655	2.18e-05	TAGATCTA	MELO3C022389	Nuclear transport factor 2 (NTF2) family protein with RNA binding (RRM-RBD-RNP motifs) domain	MELO3C008126	GO:0005773
MA1015.1	GATA12	MELO3C007931	1017	1024	-	10.2655	2.18e-05	TAGATCTA	MELO3C006114	F-box/kelch-repeat protein SKIP4-like	MELO3C008126	GO:0016021
MA1015.1	GATA12	MELO3C015278	1024	1031	+	10.2655	2.18e-05	TAGATCTA	MELO3C024910	FRIGIDA-like protein	MELO3C008126	GO:0046872
MA1015.1	GATA12	MELO3C027634	1018	1025	-	10.2655	2.18e-05	TAGATCTA	MELO3C021351	Glutaredoxin family protein	MELO3C008126	GO:0061630
MA1015.1	GATA12	MELO3C006968	1018	1025	-	10.2655	2.18e-05	TAGATCTA	MELO3C003042	Chromo domain-containing protein	MELO3C008126	GO:0006511
MA1015.1	GATA12	MELO3C010598	1018	1025	-	10.2655	2.18e-05	TAGATCTA	MELO3C005147	NAD(P)H dehydrogenase (quinone)	MELO3C008126	GO:0015031
MA1015.1	GATA12	MELO3C026706	1026	1033	+	10.2655	2.18e-05	TAGATCTA	MELO3C033434	Retrotransposon protein	MELO3C008126	GO:0016567
MA1015.1	GATA12	MELO3C002846	1019	1026	-	10.2655	2.18e-05	TAGATCTA	MELO3C023843	WAT1-related protein	MELO3C008149	GO:0005524
MA1015.1	GATA12	MELO3C007606	1019	1026	-	10.2655	2.18e-05	TAGATCTA	MELO3C032854	protein MICRORCHIDIA 7-like	MELO3C008149	GO:0016021
MA1015.1	GATA12	MELO3C009534	1028	1035	+	10.2655	2.18e-05	TAGATCTA	MELO3C024722	heavy metal atpase 1	MELO3C008149	GO:0004674
MA1015.1	GATA12	MELO3C030341	1030	1037	+	10.2655	2.18e-05	TAGATCTA	MELO3C021949	4-hydroxy-3-methylbut-2-enyl diphosphate reductase	MELO3C008149	GO:0006468
MA1015.1	GATA12	MELO3C005842	1031	1038	+	10.2655	2.18e-05	TAGATCTA	MELO3C009656	Pentatricopeptide repeat (PPR) superfamily protein	MELO3C029793	GO:0003700
MA1015.1	GATA12	MELO3C015278	1024	1031	-	10.2655	2.18e-05	TAGATCTA	MELO3C032731	TTF-type domain-containing protein	MELO3C029793	GO:0043565
MA1015.1	GATA12	MELO3C026706	1026	1033	-	10.2655	2.18e-05	TAGATCTA	MELO3C002562	Aspergillus nuclease S(1)	MELO3C029793	GO:0006355
MA1015.1	GATA12	MELO3C010363	1034	1041	+	10.2655	2.18e-05	TAGATCTA	MELO3C025174	auxin transporter-like protein 1	MELO3C030395	GO:0003700
MA1015.1	GATA12	MELO3C029436	1035	1042	+	10.2655	2.18e-05	TAGATCTA	MELO3C009469	Cell division protein ftsZ, putative	MELO3C030395	GO:0043565
MA1015.1	GATA12	MELO3C009534	1028	1035	-	10.2655	2.18e-05	TAGATCTA	MELO3C016339	2-C-methyl-D-erythritol 2,4-cyclodiphosphate synthase	MELO3C030395	GO:0006355
MA1015.1	GATA12	MELO3C031581	1035	1042	+	10.2655	2.18e-05	TAGATCTA	MELO3C008578	F-box protein PP2-B10-like	MELO3C008177	GO:0016021
MA1015.1	GATA12	MELO3C015574	1037	1044	+	10.2655	2.18e-05	TAGATCTA	MELO3C031840	Zinc finger BED domain-containing protein RICESLEEPER 1	MELO3C029837	GO:0016020
MA1015.1	GATA12	MELO3C030341	1030	1037	-	10.2655	2.18e-05	TAGATCTA	MELO3C028593	protein DETOXIFICATION 40-like	MELO3C008215	GO:0005886
MA1015.1	GATA12	MELO3C004184	1038	1045	+	10.2655	2.18e-05	TAGATCTA	MELO3C032307	Unknown protein	MELO3C008215	GO:0016021
MA1015.1	GATA12	MELO3C005842	1031	1038	-	10.2655	2.18e-05	TAGATCTA	MELO3C013132	Protein of unknown function (DUF3537)	MELO3C008215	GO:0015293
MA1015.1	GATA12	MELO3C014284	1039	1046	+	10.2655	2.18e-05	TAGATCTA	MELO3C030426	Unknown protein	MELO3C008215	GO:0006865
MA1015.1	GATA12	MELO3C004202	1039	1046	+	10.2655	2.18e-05	TAGATCTA	MELO3C034795	Unknown protein	MELO3C008215	GO:0009734
MA1015.1	GATA12	MELO3C004137	1040	1047	+	10.2655	2.18e-05	TAGATCTA	MELO3C014433	clathrin coat assembly protein AP180	MELO3C008215	GO:0055085
MA1015.1	GATA12	MELO3C010363	1034	1041	-	10.2655	2.18e-05	TAGATCTA	MELO3C013630	switch 2	MELO3C008226	GO:0004842
MA1015.1	GATA12	MELO3C026324	1042	1049	+	10.2655	2.18e-05	TAGATCTA	MELO3C033494	Unknown protein	MELO3C008226	GO:0046872
MA1015.1	GATA12	MELO3C029436	1035	1042	-	10.2655	2.18e-05	TAGATCTA	MELO3C030174	Serine/threonine-protein phosphatase 7 long form-like protein	MELO3C008226	GO:0016567
MA1015.1	GATA12	MELO3C031581	1035	1042	-	10.2655	2.18e-05	TAGATCTA	MELO3C023867	Unknown protein	MELO3C008238	GO:0005634
MA1015.1	GATA12	MELO3C007320	1043	1050	+	10.2655	2.18e-05	TAGATCTA	MELO3C004432	Unknown protein	MELO3C008238	GO:0005737
MA1015.1	GATA12	MELO3C015574	1037	1044	-	10.2655	2.18e-05	TAGATCTA	MELO3C011214	Serine/threonine protein phosphatase 2A regulatory subunit	MELO3C008238	GO:0016021
MA1015.1	GATA12	MELO3C013185	1045	1052	+	10.2655	2.18e-05	TAGATCTA	MELO3C020711	Actin depolymerizing factor-like protein	MELO3C008238	GO:0043657
MA1015.1	GATA12	MELO3C032108	1045	1052	+	10.2655	2.18e-05	TAGATCTA	MELO3C035499	Protein POLLENLESS 3-LIKE 1-like	MELO3C008238	GO:0004674
MA1015.1	GATA12	MELO3C016339	1045	1052	+	10.2655	2.18e-05	TAGATCTA	MELO3C002314	cytochrome P450 71A1-like	MELO3C008238	GO:0005515
MA1015.1	GATA12	MELO3C004184	1038	1045	-	10.2655	2.18e-05	TAGATCTA	MELO3C025696	N-terminal acetyltransferase B complex auxiliary subunit NAA25-like	MELO3C008238	GO:0005524
MA1015.1	GATA12	MELO3C014284	1039	1046	-	10.2655	2.18e-05	TAGATCTA	MELO3C035316	ATP synthase subunit alpha	MELO3C008238	GO:0008139
MA1015.1	GATA12	MELO3C004202	1039	1046	-	10.2655	2.18e-05	TAGATCTA	MELO3C023133	Protein of unknown function, DUF642	MELO3C008238	GO:0061608
MA1015.1	GATA12	MELO3C035552	1047	1054	+	10.2655	2.18e-05	TAGATCTA	MELO3C021087	Unknown protein	MELO3C008238	GO:0006468
MA1015.1	GATA12	MELO3C004137	1040	1047	-	10.2655	2.18e-05	TAGATCTA	MELO3C002040	FCP1 homology domain-containing protein	MELO3C008238	GO:0006607
MA1015.1	GATA12	MELO3C000668	1048	1055	+	10.2655	2.18e-05	TAGATCTA	MELO3C035515	Unknown protein	MELO3C008238	GO:0030581
MA1015.1	GATA12	MELO3C026324	1042	1049	-	10.2655	2.18e-05	TAGATCTA	MELO3C007041	Small nuclear ribonucleoprotein-associated protein	MELO3C008238	GO:0080034
MA1015.1	GATA12	MELO3C007320	1043	1050	-	10.2655	2.18e-05	TAGATCTA	MELO3C016526	Pseudouridine-5'-phosphate glycosidase	MELO3C029870	GO:0016020
MA1015.1	GATA12	MELO3C009626	1050	1057	+	10.2655	2.18e-05	TAGATCTA	MELO3C026504	centromere protein V-like	MELO3C029806	GO:0010073
MA1015.1	GATA12	MELO3C018002	1052	1059	+	10.2655	2.18e-05	TAGATCTA	MELO3C010434	Hexosyltransferase	MELO3C008244	GO:0005759
MA1015.1	GATA12	MELO3C032108	1045	1052	-	10.2655	2.18e-05	TAGATCTA	MELO3C014209	F-box domain-containing protein	MELO3C008246	GO:0016192
MA1015.1	GATA12	MELO3C016339	1045	1052	-	10.2655	2.18e-05	TAGATCTA	MELO3C025813	polyadenylate-binding protein-interacting protein 3 isoform X1	MELO3C008246	GO:0016021
MA1015.1	GATA12	MELO3C013185	1045	1052	-	10.2655	2.18e-05	TAGATCTA	MELO3C015050	Expansin-like A1	MELO3C008246	GO:0031267
MA1015.1	GATA12	MELO3C035552	1047	1054	-	10.2655	2.18e-05	TAGATCTA	MELO3C020448	ethylene-responsive transcription factor ERF062	MELO3C008246	GO:0005794
MA1015.1	GATA12	MELO3C000668	1048	1055	-	10.2655	2.18e-05	TAGATCTA	MELO3C013690	VOC domain-containing protein	MELO3C008250	GO:0005768
MA1015.1	GATA12	MELO3C009626	1050	1057	-	10.2655	2.18e-05	TAGATCTA	MELO3C000879	Maturase K	MELO3C008250	GO:0005794
MA1015.1	GATA12	MELO3C013397	1058	1065	+	10.2655	2.18e-05	TAGATCTA	MELO3C027842	Pectinesterase inhibitor-like	MELO3C008250	GO:0016021
MA1015.1	GATA12	MELO3C014599	1059	1066	+	10.2655	2.18e-05	TAGATCTA	MELO3C032989	Unknown protein	MELO3C008250	GO:0003924
MA1015.1	GATA12	MELO3C018002	1052	1059	-	10.2655	2.18e-05	TAGATCTA	MELO3C027420	Protein kinase domain-containing protein	MELO3C008250	GO:0005525
MA1015.1	GATA12	MELO3C006128	1059	1066	+	10.2655	2.18e-05	TAGATCTA	MELO3C023444	RNA helicase	MELO3C008270	GO:0005789
MA1015.1	GATA12	MELO3C016006	1060	1067	+	10.2655	2.18e-05	TAGATCTA	MELO3C030039	Gag/pol protein	MELO3C008270	GO:0006890
MA1015.1	GATA12	MELO3C013397	1058	1065	-	10.2655	2.18e-05	TAGATCTA	MELO3C011350	Expansin	MELO3C008270	GO:0015031
MA1015.1	GATA12	MELO3C006128	1059	1066	-	10.2655	2.18e-05	TAGATCTA	MELO3C012552	Cytochrome P450 77A3-like	MELO3C008270	GO:0016021
MA1015.1	GATA12	MELO3C030838	1066	1073	+	10.2655	2.18e-05	TAGATCTA	MELO3C006150	rRNA adenine N(6)-methyltransferase	MELO3C008270	GO:0031201
MA1015.1	GATA12	MELO3C014599	1059	1066	-	10.2655	2.18e-05	TAGATCTA	MELO3C012515	Protein kinase domain-containing protein	MELO3C008283	GO:0016021
MA1015.1	GATA12	MELO3C016006	1060	1067	-	10.2655	2.18e-05	TAGATCTA	MELO3C021163	Exostosin domain-containing protein	MELO3C008298	GO:0018108
MA1015.1	GATA12	MELO3C009970	1070	1077	+	10.2655	2.18e-05	TAGATCTA	MELO3C035451	Retrotransposon protein	MELO3C008298	GO:0005524
MA1015.1	GATA12	MELO3C012505	1070	1077	+	10.2655	2.18e-05	TAGATCTA	MELO3C035064	Unknown protein	MELO3C008298	GO:0004713
MA1015.1	GATA12	MELO3C022274	1071	1078	+	10.2655	2.18e-05	TAGATCTA	MELO3C028095	Unknown protein	MELO3C008298	GO:0005737
MA1015.1	GATA12	MELO3C013975	1072	1079	+	10.2655	2.18e-05	TAGATCTA	MELO3C009693	disease resistance protein RGA2-like	MELO3C008298	GO:0004674
MA1015.1	GATA12	MELO3C030838	1066	1073	-	10.2655	2.18e-05	TAGATCTA	MELO3C026066	rRNA 2'-O-methyltransferase fibrillarin 2	MELO3C008298	GO:0018105
MA1015.1	GATA12	MELO3C008358	1073	1080	+	10.2655	2.18e-05	TAGATCTA	MELO3C017055	phosphate transporter 1;1	MELO3C008298	GO:0018107
MA1015.1	GATA12	MELO3C004486	1076	1083	+	10.2655	2.18e-05	TAGATCTA	MELO3C007077	Nuclear transcription factor Y subunit	MELO3C008329	GO:0005634
MA1015.1	GATA12	MELO3C012505	1070	1077	-	10.2655	2.18e-05	TAGATCTA	MELO3C009967	cyclin-dependent kinase C-2-like	MELO3C008329	GO:0005515
MA1015.1	GATA12	MELO3C006494	1077	1084	+	10.2655	2.18e-05	TAGATCTA	MELO3C026727	Calcium-dependent protein kinase	MELO3C008329	GO:0046975
MA1015.1	GATA12	MELO3C009970	1070	1077	-	10.2655	2.18e-05	TAGATCTA	MELO3C002450	5'-adenylylsulfate reductase 1	MELO3C008329	GO:0006355
MA1015.1	GATA12	MELO3C006346	1078	1085	+	10.2655	2.18e-05	TAGATCTA	MELO3C010294	Phosphopantothenoylcysteine decarboxylase subunit VHS3-like	MELO3C008329	GO:0010452
MA1015.1	GATA12	MELO3C010187	1078	1085	+	10.2655	2.18e-05	TAGATCTA	MELO3C021339	60S ribosomal protein L13a	MELO3C008329	GO:0000785
MA1015.1	GATA12	MELO3C022274	1071	1078	-	10.2655	2.18e-05	TAGATCTA	MELO3C028111	Unknown protein	MELO3C008345	GO:0003723
MA1015.1	GATA12	MELO3C008358	1079	1086	+	10.2655	2.18e-05	TAGATCTA	MELO3C009122	short-chain dehydrogenase reductase 2a	MELO3C008358	GO:0046872
MA1015.1	GATA12	MELO3C013975	1072	1079	-	10.2655	2.18e-05	TAGATCTA	MELO3C006297	Serine/threonine-protein kinase fray2 isoform X3	MELO3C008358	GO:0009523
MA1015.1	GATA12	MELO3C011882	1080	1087	+	10.2655	2.18e-05	TAGATCTA	MELO3C030450	Unknown protein	MELO3C008358	GO:0009522
MA1015.1	GATA12	MELO3C008358	1073	1080	-	10.2655	2.18e-05	TAGATCTA	MELO3C029062	CACTA en-spm transposon protein	MELO3C008358	GO:0018298
MA1015.1	GATA12	MELO3C022195	1082	1089	+	10.2655	2.18e-05	TAGATCTA	MELO3C035552	Late embryogenesis abundant (LEA) hydroxyproline-rich glycoprotein family, putative	MELO3C008358	GO:0016168
MA1015.1	GATA12	MELO3C004486	1076	1083	-	10.2655	2.18e-05	TAGATCTA	MELO3C020672	Phenolic glucoside malonyltransferase 1-like	MELO3C008358	GO:0009768
MA1015.1	GATA12	MELO3C015544	1083	1090	+	10.2655	2.18e-05	TAGATCTA	MELO3C026904	Lysine methyltransferase	MELO3C008358	GO:0009416
MA1015.1	GATA12	MELO3C006494	1077	1084	-	10.2655	2.18e-05	TAGATCTA	MELO3C006747	signal recognition particle 19 kDa protein	MELO3C008358	GO:0009535
MA1015.1	GATA12	MELO3C033856	1084	1091	+	10.2655	2.18e-05	TAGATCTA	MELO3C029472	Unknown protein	MELO3C029948	GO:0004518
MA1015.1	GATA12	MELO3C017345	1085	1092	+	10.2655	2.18e-05	TAGATCTA	MELO3C019595	NAD(P)H-quinone oxidoreductase subunit N	MELO3C029948	GO:0008234
MA1015.1	GATA12	MELO3C030172	1085	1092	+	10.2655	2.18e-05	TAGATCTA	MELO3C028993	ULP_PROTEASE domain-containing protein	MELO3C029948	GO:0016301
MA1015.1	GATA12	MELO3C010187	1078	1085	-	10.2655	2.18e-05	TAGATCTA	MELO3C005194	FAM192A_Fyv6_N domain-containing protein	MELO3C029948	GO:0016779
MA1015.1	GATA12	MELO3C006346	1078	1085	-	10.2655	2.18e-05	TAGATCTA	MELO3C012253	Unknown protein	MELO3C029948	GO:0006259
MA1015.1	GATA12	MELO3C017555	1086	1093	+	10.2655	2.18e-05	TAGATCTA	MELO3C028682	Beta-galactosidase	MELO3C029948	GO:0006508
MA1015.1	GATA12	MELO3C008358	1079	1086	-	10.2655	2.18e-05	TAGATCTA	MELO3C030373	Unknown protein	MELO3C029948	GO:0016310
MA1015.1	GATA12	MELO3C011882	1080	1087	-	10.2655	2.18e-05	TAGATCTA	MELO3C035187	Ras-related protein Rab-2A	MELO3C000105	GO:0005576
MA1015.1	GATA12	MELO3C010177	1088	1095	+	10.2655	2.18e-05	TAGATCTA	MELO3C017418	Unknown protein	MELO3C000105	GO:0004185
MA1015.1	GATA12	MELO3C022195	1082	1089	-	10.2655	2.18e-05	TAGATCTA	MELO3C027579	Unknown protein	MELO3C000105	GO:0006508
MA1015.1	GATA12	MELO3C015544	1083	1090	-	10.2655	2.18e-05	TAGATCTA	MELO3C020922	B3 domain-containing protein	MELO3C010635	GO:0004842
MA1015.1	GATA12	MELO3C033856	1084	1091	-	10.2655	2.18e-05	TAGATCTA	MELO3C010234	CBL-interacting serine/threonine-protein kinase 6	MELO3C010635	GO:0031624
MA1015.1	GATA12	MELO3C017345	1085	1092	-	10.2655	2.18e-05	TAGATCTA	MELO3C016773	HXXXD-type acyl-transferase family protein	MELO3C010635	GO:0005839
MA1015.1	GATA12	MELO3C025682	1092	1099	+	10.2655	2.18e-05	TAGATCTA	MELO3C005694	DNA helicase	MELO3C010635	GO:0004298
MA1015.1	GATA12	MELO3C030172	1085	1092	-	10.2655	2.18e-05	TAGATCTA	MELO3C013232	F-box protein At-B	MELO3C010635	GO:0046621
MA1015.1	GATA12	MELO3C032884	1093	1100	+	10.2655	2.18e-05	TAGATCTA	MELO3C018832	Protein of unknown function (DUF1068)	MELO3C010635	GO:0051603
MA1015.1	GATA12	MELO3C017555	1086	1093	-	10.2655	2.18e-05	TAGATCTA	MELO3C030175	Unknown protein	MELO3C010635	GO:0016567
MA1015.1	GATA12	MELO3C029937	1094	1101	+	10.2655	2.18e-05	TAGATCTA	MELO3C008455	segmentation polarity homeobox protein engrailed	MELO3C000762	GO:0090502
MA1015.1	GATA12	MELO3C010177	1088	1095	-	10.2655	2.18e-05	TAGATCTA	MELO3C013928	E3 ubiquitin ligase PQT3-like isoform X1	MELO3C000762	GO:0003676
MA1015.1	GATA12	MELO3C006907	1095	1102	+	10.2655	2.18e-05	TAGATCTA	MELO3C008890	patellin-3-like	MELO3C000762	GO:0005634
MA1015.1	GATA12	MELO3C005376	1096	1103	+	10.2655	2.18e-05	TAGATCTA	MELO3C003540	RNase H domain-containing protein	MELO3C000762	GO:0004523
MA1015.1	GATA12	MELO3C017868	1098	1105	+	10.2655	2.18e-05	TAGATCTA	MELO3C019223	BTB/POZ domain-containing protein	MELO3C000762	GO:0043161
MA1015.1	GATA12	MELO3C034906	1098	1105	+	10.2655	2.18e-05	TAGATCTA	MELO3C012604	phosphoglycerate kinase	MELO3C000762	GO:0005737
MA1015.1	GATA12	MELO3C025682	1092	1099	-	10.2655	2.18e-05	TAGATCTA	MELO3C015014	MLP-like protein 328	MELO3C000762	GO:0016021
MA1015.1	GATA12	MELO3C031194	1100	1107	+	10.2655	2.18e-05	TAGATCTA	MELO3C033810	Retrotransposon protein	MELO3C000762	GO:0004298
MA1015.1	GATA12	MELO3C024103	1100	1107	+	10.2655	2.18e-05	TAGATCTA	MELO3C017677	chitinase-like protein 1	MELO3C000762	GO:0019774
MA1015.1	GATA12	MELO3C015688	1100	1107	+	10.2655	2.18e-05	TAGATCTA	MELO3C004891	50S ribosomal protein L19, chloroplastic-like	MELO3C030096	GO:0016020
MA1015.1	GATA12	MELO3C032884	1093	1100	-	10.2655	2.18e-05	TAGATCTA	MELO3C016338	WRKY protein	MELO3C030096	GO:0006820
MA1015.1	GATA12	MELO3C029937	1094	1101	-	10.2655	2.18e-05	TAGATCTA	MELO3C027642	Unknown protein	MELO3C010598	GO:0055085
MA1015.1	GATA12	MELO3C028753	1102	1109	+	10.2655	2.18e-05	TAGATCTA	MELO3C021115	Lipase_3 domain-containing protein	MELO3C010598	GO:0022857
MA1015.1	GATA12	MELO3C006907	1095	1102	-	10.2655	2.18e-05	TAGATCTA	MELO3C002302	Non-specific serine/threonine protein kinase	MELO3C010598	GO:0016021
MA1015.1	GATA12	MELO3C005376	1096	1103	-	10.2655	2.18e-05	TAGATCTA	MELO3C010347	Unknown protein	MELO3C010598	GO:0005886
MA1015.1	GATA12	MELO3C010708	1103	1110	+	10.2655	2.18e-05	TAGATCTA	MELO3C004931	ABC transporter family protein	MELO3C011684	GO:0005739
MA1015.1	GATA12	MELO3C034906	1098	1105	-	10.2655	2.18e-05	TAGATCTA	MELO3C012863	rho GDP-dissociation inhibitor 1-like	MELO3C011684	GO:0009570
MA1015.1	GATA12	MELO3C017868	1098	1105	-	10.2655	2.18e-05	TAGATCTA	MELO3C006472	CRM-domain containing factor CFM3A, chloroplastic/mitochondrial-like	MELO3C011684	GO:0005525
MA1015.1	GATA12	MELO3C031194	1100	1107	-	10.2655	2.18e-05	TAGATCTA	MELO3C023445	F-box/LRR-repeat protein 20	MELO3C011684	GO:0009742
MA1015.1	GATA12	MELO3C024103	1100	1107	-	10.2655	2.18e-05	TAGATCTA	MELO3C026952	transcription factor FER-LIKE IRON DEFICIENCY-INDUCED TRANSCRIPTION FACTOR-like	MELO3C011684	GO:1901259
MA1015.1	GATA12	MELO3C015688	1100	1107	-	10.2655	2.18e-05	TAGATCTA	MELO3C010756	calcineurin B-like protein 10	MELO3C011671	GO:0005634
MA1015.1	GATA12	MELO3C017715	1108	1115	+	10.2655	2.18e-05	TAGATCTA	MELO3C028694	Flocculation protein FLO11-like	MELO3C011671	GO:0003677
MA1015.1	GATA12	MELO3C028753	1102	1109	-	10.2655	2.18e-05	TAGATCTA	MELO3C029397	Triacylglycerol lipase 1 isoform X2	MELO3C011671	GO:0003700
MA1015.1	GATA12	MELO3C035091	1110	1117	+	10.2655	2.18e-05	TAGATCTA	MELO3C009534	Protein YLS9	MELO3C011671	GO:0006355
MA1015.1	GATA12	MELO3C010708	1103	1110	-	10.2655	2.18e-05	TAGATCTA	MELO3C013318	Unknown protein	MELO3C011654	GO:0016021
MA1015.1	GATA12	MELO3C029444	1112	1119	+	10.2655	2.18e-05	TAGATCTA	MELO3C024683	Pentatricopeptide repeat-containing protein	MELO3C011654	GO:0004842
MA1015.1	GATA12	MELO3C017715	1108	1115	-	10.2655	2.18e-05	TAGATCTA	MELO3C015759	Retrotrans_gag domain-containing protein	MELO3C011654	GO:0016301
MA1015.1	GATA12	MELO3C005347	1115	1122	+	10.2655	2.18e-05	TAGATCTA	MELO3C030983	Unknown protein	MELO3C011654	GO:0046872
MA1015.1	GATA12	MELO3C035091	1110	1117	-	10.2655	2.18e-05	TAGATCTA	MELO3C020097	Unknown protein	MELO3C011654	GO:0016310
MA1015.1	GATA12	MELO3C014826	1117	1124	+	10.2655	2.18e-05	TAGATCTA	MELO3C006685	Unknown protein	MELO3C011654	GO:0016567
MA1015.1	GATA12	MELO3C015158	1118	1125	+	10.2655	2.18e-05	TAGATCTA	MELO3C002138	DDE Tnp4 domain-containing protein	MELO3C029937	GO:0016787
MA1015.1	GATA12	MELO3C034795	1118	1125	+	10.2655	2.18e-05	TAGATCTA	MELO3C010511	DNA topoisomerase 2-binding protein 1 isoform X2	MELO3C029937	GO:0008152
MA1015.1	GATA12	MELO3C026871	1119	1126	+	10.2655	2.18e-05	TAGATCTA	MELO3C023756	Ribosomal protein S7	MELO3C030150	GO:0004674
MA1015.1	GATA12	MELO3C029444	1112	1119	-	10.2655	2.18e-05	TAGATCTA	MELO3C008530	origin of replication complex subunit 6	MELO3C030150	GO:0005524
MA1015.1	GATA12	MELO3C002549	1121	1128	+	10.2655	2.18e-05	TAGATCTA	MELO3C020758	auxin-responsive protein SAUR23-like	MELO3C030150	GO:0006468
MA1015.1	GATA12	MELO3C009613	1121	1128	+	10.2655	2.18e-05	TAGATCTA	MELO3C007076	Ferredoxin--NADP reductase, chloroplastic	MELO3C011623	GO:0015165
MA1015.1	GATA12	MELO3C026342	1121	1128	+	10.2655	2.18e-05	TAGATCTA	MELO3C034683	Coatomer, beta' subunit	MELO3C011623	GO:0030173
MA1015.1	GATA12	MELO3C005347	1115	1122	-	10.2655	2.18e-05	TAGATCTA	MELO3C033879	Transducin family protein / WD-40 repeat family protein	MELO3C011623	GO:0008643
MA1015.1	GATA12	MELO3C014826	1117	1124	-	10.2655	2.18e-05	TAGATCTA	MELO3C034512	Reverse transcriptase	MELO3C011623	GO:0090481
MA1015.1	GATA12	MELO3C017978	1125	1132	+	10.2655	2.18e-05	TAGATCTA	MELO3C034412	ULP_PROTEASE domain-containing protein	MELO3C011620	GO:0030598
MA1015.1	GATA12	MELO3C015158	1118	1125	-	10.2655	2.18e-05	TAGATCTA	MELO3C014358	Transcription initiation factor TFIID subunit 6-like	MELO3C011620	GO:0090729
MA1015.1	GATA12	MELO3C034795	1118	1125	-	10.2655	2.18e-05	TAGATCTA	MELO3C015425	Derlin	MELO3C011620	GO:0006952
MA1015.1	GATA12	MELO3C026871	1119	1126	-	10.2655	2.18e-05	TAGATCTA	MELO3C009710	NADH-cytochrome b5 reductase	MELO3C011620	GO:0017148
MA1015.1	GATA12	MELO3C021733	1126	1133	+	10.2655	2.18e-05	TAGATCTA	MELO3C029198	2-oxoglutarate (2OG) and Fe(II)-dependent oxygenase superfamily protein	MELO3C011620	GO:0035821
MA1015.1	GATA12	MELO3C009613	1121	1128	-	10.2655	2.18e-05	TAGATCTA	MELO3C017030	Bromodomain domain-containing protein	MELO3C011605	GO:0016021
MA1015.1	GATA12	MELO3C002549	1121	1128	-	10.2655	2.18e-05	TAGATCTA	MELO3C005470	Tripeptidyl-peptidase II	MELO3C011605	GO:0005515
MA1015.1	GATA12	MELO3C026342	1121	1128	-	10.2655	2.18e-05	TAGATCTA	MELO3C014183	Small ubiquitin-related modifier	MELO3C027289	GO:0005634
MA1015.1	GATA12	MELO3C034215	1130	1137	+	10.2655	2.18e-05	TAGATCTA	MELO3C034959	Protein transport Sec1a isoform X1	MELO3C027289	GO:0016021
MA1015.1	GATA12	MELO3C003737	1130	1137	+	10.2655	2.18e-05	TAGATCTA	MELO3C025674	Protein FLX-like 1	MELO3C027289	GO:0003677
MA1015.1	GATA12	MELO3C025233	1130	1137	+	10.2655	2.18e-05	TAGATCTA	MELO3C002900	rhomboid-like protein 19	MELO3C027289	GO:0003700
MA1015.1	GATA12	MELO3C024549	1130	1137	+	10.2655	2.18e-05	TAGATCTA	MELO3C012887	11S globulin subunit beta-like	MELO3C027289	GO:0005524
MA1015.1	GATA12	MELO3C017978	1125	1132	-	10.2655	2.18e-05	TAGATCTA	MELO3C028469	DNA repair protein UVH3	MELO3C027289	GO:0140359
MA1015.1	GATA12	MELO3C021733	1126	1133	-	10.2655	2.18e-05	TAGATCTA	MELO3C018707	Protein TPX2	MELO3C027289	GO:0006355
MA1015.1	GATA12	MELO3C026143	1133	1140	+	10.2655	2.18e-05	TAGATCTA	MELO3C016785	protein DCL, chloroplastic	MELO3C027289	GO:0055085
MA1015.1	GATA12	MELO3C004547	1133	1140	+	10.2655	2.18e-05	TAGATCTA	MELO3C022852	Protein kinase domain-containing protein	MELO3C030167	GO:0045431
MA1015.1	GATA12	MELO3C031418	1136	1143	+	10.2655	2.18e-05	TAGATCTA	MELO3C009807	protein MIZU-KUSSEI 1	MELO3C030167	GO:0046872
MA1015.1	GATA12	MELO3C021268	1136	1143	+	10.2655	2.18e-05	TAGATCTA	MELO3C028523	CACTA en-spm transposon protein	MELO3C030167	GO:0009416
MA1015.1	GATA12	MELO3C025233	1130	1137	-	10.2655	2.18e-05	TAGATCTA	MELO3C000919	Methyltransferase type 11	MELO3C030167	GO:0051555
MA1015.1	GATA12	MELO3C024549	1130	1137	-	10.2655	2.18e-05	TAGATCTA	MELO3C024711	Unknown protein	MELO3C029416	GO:0046872
MA1015.1	GATA12	MELO3C034215	1130	1137	-	10.2655	2.18e-05	TAGATCTA	MELO3C029948	ULP_PROTEASE domain-containing protein	MELO3C028106	GO:0035658
MA1015.1	GATA12	MELO3C003737	1130	1137	-	10.2655	2.18e-05	TAGATCTA	MELO3C012351	L-aminoadipate-semialdehyde dehydrogenase-phosphopantetheinyl transferase-like	MELO3C028106	GO:0009626
MA1015.1	GATA12	MELO3C005210	1138	1145	+	10.2655	2.18e-05	TAGATCTA	MELO3C013776	Unknown protein	MELO3C028106	GO:0010337
MA1015.1	GATA12	MELO3C004547	1133	1140	-	10.2655	2.18e-05	TAGATCTA	MELO3C002697	Exonuclease 1	MELO3C028106	GO:0016192
MA1015.1	GATA12	MELO3C009512	1140	1147	+	10.2655	2.18e-05	TAGATCTA	MELO3C035040	DDE Tnp4 domain-containing protein	MELO3C028106	GO:0052542
MA1015.1	GATA12	MELO3C026143	1133	1140	-	10.2655	2.18e-05	TAGATCTA	MELO3C024346	Subtilisin-like protease SBT1.4	MELO3C028106	GO:2000031
MA1015.1	GATA12	MELO3C031418	1136	1143	-	10.2655	2.18e-05	TAGATCTA	MELO3C011151	ER membrane protein complex subunit 1	MELO3C025023	GO:0005737
MA1015.1	GATA12	MELO3C021268	1136	1143	-	10.2655	2.18e-05	TAGATCTA	MELO3C007317	Unknown protein	MELO3C025023	GO:0015035
MA1015.1	GATA12	MELO3C007547	1144	1151	+	10.2655	2.18e-05	TAGATCTA	MELO3C034450	Unknown protein	MELO3C025023	GO:0016671
MA1015.1	GATA12	MELO3C009166	1145	1152	+	10.2655	2.18e-05	TAGATCTA	MELO3C026205	Acetolactate synthase	MELO3C025023	GO:0006662
MA1015.1	GATA12	MELO3C005210	1138	1145	-	10.2655	2.18e-05	TAGATCTA	MELO3C030415	Unknown protein	MELO3C023857	GO:0008270
MA1015.1	GATA12	MELO3C009512	1140	1147	-	10.2655	2.18e-05	TAGATCTA	MELO3C020824	Pre-mRNA-splicing factor SYF2	MELO3C023857	GO:0010073
MA1015.1	GATA12	MELO3C025352	1147	1154	+	10.2655	2.18e-05	TAGATCTA	MELO3C030602	Retrotransposon protein	MELO3C013165	GO:0008270
MA1015.1	GATA12	MELO3C014241	1148	1155	+	10.2655	2.18e-05	TAGATCTA	MELO3C030401	Unknown protein	MELO3C013165	GO:0010073
MA1015.1	GATA12	MELO3C004059	1149	1156	+	10.2655	2.18e-05	TAGATCTA	MELO3C003439	NAD(P)-bd_dom domain-containing protein	MELO3C023894	GO:0008270
MA1015.1	GATA12	MELO3C016785	1150	1157	+	10.2655	2.18e-05	TAGATCTA	MELO3C017577	apoptotic chromatin condensation inducer in the nucleus	MELO3C023894	GO:0010073
MA1015.1	GATA12	MELO3C007547	1144	1151	-	10.2655	2.18e-05	TAGATCTA	MELO3C033856	Unknown protein	MELO3C000090	GO:0008270
MA1015.1	GATA12	MELO3C009166	1145	1152	-	10.2655	2.18e-05	TAGATCTA	MELO3C029013	Myb_DNA-bind_3 domain-containing protein	MELO3C000090	GO:0010073
MA1015.1	GATA12	MELO3C007077	1153	1160	+	10.2655	2.18e-05	TAGATCTA	MELO3C004619	1-aminocyclopropane-1-carboxylate oxidase 1	MELO3C030021	GO:0008270
MA1015.1	GATA12	MELO3C024617	1154	1161	+	10.2655	2.18e-05	TAGATCTA	MELO3C017231	protein LONGIFOLIA 1-like	MELO3C030021	GO:0010073
MA1015.1	GATA12	MELO3C025352	1147	1154	-	10.2655	2.18e-05	TAGATCTA	MELO3C017029	DNA repair RAD52-like protein 2, chloroplastic	MELO3C030231	GO:0003676
MA1015.1	GATA12	MELO3C014241	1148	1155	-	10.2655	2.18e-05	TAGATCTA	MELO3C007764	DUF1664 domain-containing protein	MELO3C030231	GO:0008270
MA1015.1	GATA12	MELO3C004059	1149	1156	-	10.2655	2.18e-05	TAGATCTA	MELO3C012802	Protein kinase superfamily protein	MELO3C033617	GO:0003714
MA1015.1	GATA12	MELO3C016785	1150	1157	-	10.2655	2.18e-05	TAGATCTA	MELO3C034050	Chaperone DnaJ domain protein	MELO3C033617	GO:0003989
MA1015.1	GATA12	MELO3C024287	1157	1164	+	10.2655	2.18e-05	TAGATCTA	MELO3C031962	Unknown protein	MELO3C033617	GO:0005524
MA1015.1	GATA12	MELO3C014285	1159	1166	+	10.2655	2.18e-05	TAGATCTA	MELO3C026042	PLAC8 domain-containing protein/DUF2985 domain-containing protein	MELO3C033617	GO:0006633
MA1015.1	GATA12	MELO3C007077	1153	1160	-	10.2655	2.18e-05	TAGATCTA	MELO3C007862	AAA-ATPase	MELO3C033617	GO:0045892
MA1015.1	GATA12	MELO3C024617	1154	1161	-	10.2655	2.18e-05	TAGATCTA	MELO3C012304	Unknown protein	MELO3C030018	GO:0003714
MA1015.1	GATA12	MELO3C030179	1162	1169	+	10.2655	2.18e-05	TAGATCTA	MELO3C032508	Reverse transcriptase	MELO3C030018	GO:0003989
MA1015.1	GATA12	MELO3C014492	1163	1170	+	10.2655	2.18e-05	TAGATCTA	MELO3C003715	Sucrose-phosphate synthase	MELO3C030018	GO:0005524
MA1015.1	GATA12	MELO3C014708	1163	1170	+	10.2655	2.18e-05	TAGATCTA	MELO3C029102	Unknown protein	MELO3C030018	GO:0006633
MA1015.1	GATA12	MELO3C030366	1163	1170	+	10.2655	2.18e-05	TAGATCTA	MELO3C016886	Unknown protein	MELO3C030018	GO:0045892
MA1015.1	GATA12	MELO3C024287	1157	1164	-	10.2655	2.18e-05	TAGATCTA	MELO3C024248	Dynein light chain	MELO3C020005	GO:0005576
MA1015.1	GATA12	MELO3C014285	1159	1166	-	10.2655	2.18e-05	TAGATCTA	MELO3C004942	Unknown protein	MELO3C020005	GO:0016021
MA1015.1	GATA12	MELO3C030179	1162	1169	-	10.2655	2.18e-05	TAGATCTA	MELO3C029934	Unknown protein	MELO3C020005	GO:0009664
MA1015.1	GATA12	MELO3C014708	1163	1170	-	10.2655	2.18e-05	TAGATCTA	MELO3C023531	SURP and G-patch domain-containing protein 1-like protein	MELO3C019997	GO:0000786
MA1015.1	GATA12	MELO3C014492	1163	1170	-	10.2655	2.18e-05	TAGATCTA	MELO3C002861	berberine bridge enzyme-like 18	MELO3C019997	GO:0005634
MA1015.1	GATA12	MELO3C007076	1170	1177	+	10.2655	2.18e-05	TAGATCTA	MELO3C015150	Unknown protein	MELO3C019997	GO:0003677
MA1015.1	GATA12	MELO3C030366	1163	1170	-	10.2655	2.18e-05	TAGATCTA	MELO3C025484	Chalcone--flavanone isomerase	MELO3C019997	GO:0046872
MA1015.1	GATA12	MELO3C010939	1171	1178	+	10.2655	2.18e-05	TAGATCTA	MELO3C017453	Protein kinase family protein	MELO3C019997	GO:0046982
MA1015.1	GATA12	MELO3C019302	1172	1179	+	10.2655	2.18e-05	TAGATCTA	MELO3C027891	Gag/pol protein	MELO3C019997	GO:0006352
MA1015.1	GATA12	MELO3C026245	1173	1180	+	10.2655	2.18e-05	TAGATCTA	MELO3C000134	exopolygalacturonase-like	MELO3C019977	GO:0010008
MA1015.1	GATA12	MELO3C034079	1173	1180	+	10.2655	2.18e-05	TAGATCTA	MELO3C009682	DNA topoisomerase	MELO3C019977	GO:0016021
MA1015.1	GATA12	MELO3C010512	1173	1180	+	10.2655	2.18e-05	TAGATCTA	MELO3C002624	ethylene-responsive transcription factor 8	MELO3C019977	GO:0004181
MA1015.1	GATA12	MELO3C000701	1175	1182	+	10.2655	2.18e-05	TAGATCTA	MELO3C004666	oligouridylate-binding protein 1-like	MELO3C019977	GO:0008270
MA1015.1	GATA12	MELO3C027886	1175	1182	+	10.2655	2.18e-05	TAGATCTA	MELO3C012541	Glutamic acid-rich protein isoform X1	MELO3C019977	GO:0006508
MA1015.1	GATA12	MELO3C007076	1170	1177	-	10.2655	2.18e-05	TAGATCTA	MELO3C010223	WRKY protein	MELO3C019977	GO:0006518
MA1015.1	GATA12	MELO3C007122	1177	1184	+	10.2655	2.18e-05	TAGATCTA	MELO3C024909	transcription termination factor MTERF9, chloroplastic	MELO3C030042	GO:0016021
MA1015.1	GATA12	MELO3C010939	1171	1178	-	10.2655	2.18e-05	TAGATCTA	MELO3C002950	Pectin lyase-like superfamily protein	MELO3C019951	GO:0005743
MA1015.1	GATA12	MELO3C002138	1179	1186	+	10.2655	2.18e-05	TAGATCTA	MELO3C003617	Cyclic nucleotide-gated ion channel like	MELO3C019951	GO:0045261
MA1015.1	GATA12	MELO3C019302	1172	1179	-	10.2655	2.18e-05	TAGATCTA	MELO3C021997	Unknown protein	MELO3C019951	GO:0005524
MA1015.1	GATA12	MELO3C026245	1173	1180	-	10.2655	2.18e-05	TAGATCTA	MELO3C002437	p55	MELO3C019951	GO:0016787
MA1015.1	GATA12	MELO3C010512	1173	1180	-	10.2655	2.18e-05	TAGATCTA	MELO3C028011	Retrotransposon protein	MELO3C019951	GO:0043531
MA1015.1	GATA12	MELO3C034079	1173	1180	-	10.2655	2.18e-05	TAGATCTA	MELO3C024035	Unknown protein	MELO3C019951	GO:0046933
MA1015.1	GATA12	MELO3C027886	1175	1182	-	10.2655	2.18e-05	TAGATCTA	MELO3C005633	GDSL esterase/lipase 5-like	MELO3C019951	GO:0015986
MA1015.1	GATA12	MELO3C000701	1175	1182	-	10.2655	2.18e-05	TAGATCTA	MELO3C013208	Flocculation protein FLO11-like	MELO3C019932	GO:0005634
MA1015.1	GATA12	MELO3C023251	1182	1189	+	10.2655	2.18e-05	TAGATCTA	MELO3C029436	Cell division protein ftsH	MELO3C019932	GO:0005524
MA1015.1	GATA12	MELO3C002040	1183	1190	+	10.2655	2.18e-05	TAGATCTA	MELO3C018868	26S proteasome non-ATPase regulatory subunit 2 homolog	MELO3C019932	GO:0005516
MA1015.1	GATA12	MELO3C029702	1184	1191	+	10.2655	2.18e-05	TAGATCTA	MELO3C025747	Adenylate kinase isoenzyme 6 homolog	MELO3C019932	GO:0005737
MA1015.1	GATA12	MELO3C007122	1177	1184	-	10.2655	2.18e-05	TAGATCTA	MELO3C016640	xanthine dehydrogenase 1	MELO3C019932	GO:0005509
MA1015.1	GATA12	MELO3C009958	1185	1192	+	10.2655	2.18e-05	TAGATCTA	MELO3C002786	ubiquitin recognition factor in ER-associated degradation protein 1-like isoform X1	MELO3C019932	GO:0046777
MA1015.1	GATA12	MELO3C002138	1179	1186	-	10.2655	2.18e-05	TAGATCTA	MELO3C035277	RING-type E3 ubiquitin transferase	MELO3C019932	GO:0004683
MA1015.1	GATA12	MELO3C023251	1182	1189	-	10.2655	2.18e-05	TAGATCTA	MELO3C033184	Unknown protein	MELO3C019932	GO:0018105
MA1015.1	GATA12	MELO3C002040	1183	1190	-	10.2655	2.18e-05	TAGATCTA	MELO3C006495	Protein kinase domain-containing protein	MELO3C019932	GO:0035556
MA1015.1	GATA12	MELO3C016632	1190	1197	+	10.2655	2.18e-05	TAGATCTA	MELO3C002313	Protein kinase domain-containing protein	MELO3C019932	GO:0009931
MA1015.1	GATA12	MELO3C029702	1184	1191	-	10.2655	2.18e-05	TAGATCTA	MELO3C016775	Leucine-rich repeat family protein	MELO3C019897	GO:0055072
MA1015.1	GATA12	MELO3C009958	1185	1192	-	10.2655	2.18e-05	TAGATCTA	MELO3C005284	RNA-dependent RNA polymerase	MELO3C019872	GO:0005737
MA1015.1	GATA12	MELO3C034371	1193	1200	+	10.2655	2.18e-05	TAGATCTA	MELO3C008791	ricin B-like lectin R40G3	MELO3C019872	GO:0016746
MA1015.1	GATA12	MELO3C003692	1194	1201	+	10.2655	2.18e-05	TAGATCTA	MELO3C013133	Transcriptional adapter	MELO3C030066	GO:0046910
MA1015.1	GATA12	MELO3C026349	1194	1201	+	10.2655	2.18e-05	TAGATCTA	MELO3C011040	40S ribosomal protein S6	MELO3C030066	GO:0043086
MA1015.1	GATA12	MELO3C016632	1190	1197	-	10.2655	2.18e-05	TAGATCTA	MELO3C028157	Ribosomal_S7 domain-containing protein	MELO3C019832	GO:0016021
MA1015.1	GATA12	MELO3C012263	1199	1206	+	10.2655	2.18e-05	TAGATCTA	MELO3C017319	Protein of unknown function (DUF1639)	MELO3C019832	GO:0005524
MA1015.1	GATA12	MELO3C034371	1193	1200	-	10.2655	2.18e-05	TAGATCTA	MELO3C010858	Abscisic acid 8'-hydroxylase	MELO3C019832	GO:0016887
MA1015.1	GATA12	MELO3C014468	1201	1208	+	10.2655	2.18e-05	TAGATCTA	MELO3C015314	protein SRC2-like	MELO3C019817	GO:0019706
MA1015.1	GATA12	MELO3C026349	1194	1201	-	10.2655	2.18e-05	TAGATCTA	MELO3C010556	Histidine-rich glycoprotein-like	MELO3C019817	GO:0018230
MA1015.1	GATA12	MELO3C018137	1201	1208	+	10.2655	2.18e-05	TAGATCTA	MELO3C001158	Unknown protein	MELO3C019817	GO:0016021
MA1015.1	GATA12	MELO3C003692	1194	1201	-	10.2655	2.18e-05	TAGATCTA	MELO3C031104	zinc finger BED domain-containing protein RICESLEEPER 1-like	MELO3C019817	GO:0005794
MA1015.1	GATA12	MELO3C014261	1202	1209	+	10.2655	2.18e-05	TAGATCTA	MELO3C003204	Glycosyltransferase	MELO3C019817	GO:0005783
MA1015.1	GATA12	MELO3C034605	1203	1210	+	10.2655	2.18e-05	TAGATCTA	MELO3C034825	Unknown protein	MELO3C019817	GO:0006612
MA1015.1	GATA12	MELO3C024685	1205	1212	+	10.2655	2.18e-05	TAGATCTA	MELO3C026278	Receptor protein kinase, putative	MELO3C019816	GO:0016021
MA1015.1	GATA12	MELO3C012263	1199	1206	-	10.2655	2.18e-05	TAGATCTA	MELO3C021241	Unknown protein	MELO3C019816	GO:0015293
MA1015.1	GATA12	MELO3C004534	1207	1214	+	10.2655	2.18e-05	TAGATCTA	MELO3C025914	Protein kinase APK1A	MELO3C019816	GO:0006865
MA1015.1	GATA12	MELO3C029651	1207	1214	+	10.2655	2.18e-05	TAGATCTA	MELO3C013268	Arabidopsis protein of unknown function (DUF241)	MELO3C019816	GO:0009734
MA1015.1	GATA12	MELO3C014468	1201	1208	-	10.2655	2.18e-05	TAGATCTA	MELO3C033583	Unknown protein	MELO3C019816	GO:0055085
MA1015.1	GATA12	MELO3C018137	1201	1208	-	10.2655	2.18e-05	TAGATCTA	MELO3C006662	40S ribosomal protein S21	MELO3C019786	GO:0016021
MA1015.1	GATA12	MELO3C014261	1202	1209	-	10.2655	2.18e-05	TAGATCTA	MELO3C005209	phytosulfokine receptor 1-like	MELO3C019785	GO:0006355
MA1015.1	GATA12	MELO3C034605	1203	1210	-	10.2655	2.18e-05	TAGATCTA	MELO3C000294	Unknown protein	MELO3C019785	GO:0006952
MA1015.1	GATA12	MELO3C032876	1210	1217	+	10.2655	2.18e-05	TAGATCTA	MELO3C011882	RING-type E3 ubiquitin transferase	MELO3C019785	GO:0003697
MA1015.1	GATA12	MELO3C024685	1205	1212	-	10.2655	2.18e-05	TAGATCTA	MELO3C012861	Inorganic phosphate transporter 1-1	MELO3C026504	GO:0016846
MA1015.1	GATA12	MELO3C004534	1207	1214	-	10.2655	2.18e-05	TAGATCTA	MELO3C030287	WRKY domain-containing protein	MELO3C026504	GO:0046872
MA1015.1	GATA12	MELO3C029651	1207	1214	-	10.2655	2.18e-05	TAGATCTA	MELO3C031064	Retrotransposon protein	MELO3C026511	GO:0005515
MA1015.1	GATA12	MELO3C024316	1217	1224	+	10.2655	2.18e-05	TAGATCTA	MELO3C027556	Unknown protein	MELO3C026511	GO:0042800
MA1015.1	GATA12	MELO3C032876	1210	1217	-	10.2655	2.18e-05	TAGATCTA	MELO3C029702	type I inositol polyphosphate 5-phosphatase 4	MELO3C026511	GO:0051568
MA1015.1	GATA12	MELO3C031021	1217	1224	+	10.2655	2.18e-05	TAGATCTA	MELO3C028779	disease resistance protein RGA2-like	MELO3C027420	GO:0005524
MA1015.1	GATA12	MELO3C016291	1219	1226	+	10.2655	2.18e-05	TAGATCTA	MELO3C029215	LINE-1 retrotransposable element ORF2 protein	MELO3C027420	GO:0006468
MA1015.1	GATA12	MELO3C024539	1222	1229	+	10.2655	2.18e-05	TAGATCTA	MELO3C002128	thaumatin-like protein	MELO3C027420	GO:0004674
MA1015.1	GATA12	MELO3C003380	1224	1231	+	10.2655	2.18e-05	TAGATCTA	MELO3C032489	DNA/RNA polymerases superfamily protein	MELO3C026538	GO:0008541
MA1015.1	GATA12	MELO3C024316	1217	1224	-	10.2655	2.18e-05	TAGATCTA	MELO3C033412	DUF21 domain-containing protein	MELO3C026538	GO:0000724
MA1015.1	GATA12	MELO3C031021	1217	1224	-	10.2655	2.18e-05	TAGATCTA	MELO3C005196	Pectinesterase	MELO3C026538	GO:0006406
MA1015.1	GATA12	MELO3C016291	1219	1226	-	10.2655	2.18e-05	TAGATCTA	MELO3C019322	Unknown protein	MELO3C026538	GO:0043248
MA1015.1	GATA12	MELO3C015845	1227	1234	+	10.2655	2.18e-05	TAGATCTA	MELO3C010780	DnaJ domain containing protein	MELO3C011493	GO:0016787
MA1015.1	GATA12	MELO3C024539	1222	1229	-	10.2655	2.18e-05	TAGATCTA	MELO3C035326	Mediator of RNA polymerase II transcription subunit 12-like isoform X1	MELO3C030287	GO:0005634
MA1015.1	GATA12	MELO3C003380	1224	1231	-	10.2655	2.18e-05	TAGATCTA	MELO3C033571	Unknown protein	MELO3C030287	GO:0003700
MA1015.1	GATA12	MELO3C009586	1231	1238	+	10.2655	2.18e-05	TAGATCTA	MELO3C017715	SREBP regulating gene protein	MELO3C030287	GO:0016301
MA1015.1	GATA12	MELO3C007719	1232	1239	+	10.2655	2.18e-05	TAGATCTA	MELO3C005647	methyl-CpG-binding domain-containing protein 13-like	MELO3C030287	GO:0043565
MA1015.1	GATA12	MELO3C031168	1234	1241	+	10.2655	2.18e-05	TAGATCTA	MELO3C028679	J domain-containing protein	MELO3C030287	GO:0006355
MA1015.1	GATA12	MELO3C015845	1227	1234	-	10.2655	2.18e-05	TAGATCTA	MELO3C025563	tonoplast dicarboxylate transporter	MELO3C011467	GO:0004672
MA1015.1	GATA12	MELO3C009586	1231	1238	-	10.2655	2.18e-05	TAGATCTA	MELO3C004043	DUF4283 domain-containing protein	MELO3C011467	GO:0005524
MA1015.1	GATA12	MELO3C007719	1232	1239	-	10.2655	2.18e-05	TAGATCTA	MELO3C006474	PRA1 family protein	MELO3C011467	GO:0006468
MA1015.1	GATA12	MELO3C031863	1240	1247	+	10.2655	2.18e-05	TAGATCTA	MELO3C015112	Unknown protein	MELO3C011442	GO:0080043
MA1015.1	GATA12	MELO3C031168	1234	1241	-	10.2655	2.18e-05	TAGATCTA	MELO3C034374	signal peptide peptidase-like	MELO3C011442	GO:0080044
MA1015.1	GATA12	MELO3C003251	1246	1253	+	10.2655	2.18e-05	TAGATCTA	MELO3C035426	Beta-galactosidase	MELO3C011439	GO:0009349
MA1015.1	GATA12	MELO3C031863	1240	1247	-	10.2655	2.18e-05	TAGATCTA	MELO3C015836	Unknown protein	MELO3C011439	GO:0000906
MA1015.1	GATA12	MELO3C017306	1248	1255	+	10.2655	2.18e-05	TAGATCTA	MELO3C028946	Unknown protein	MELO3C011439	GO:0009231
MA1015.1	GATA12	MELO3C002331	1248	1255	+	10.2655	2.18e-05	TAGATCTA	MELO3C030396	Unknown protein	MELO3C011423	GO:0009506
MA1015.1	GATA12	MELO3C021226	1249	1256	+	10.2655	2.18e-05	TAGATCTA	MELO3C035289	Unknown protein	MELO3C011423	GO:0016021
MA1015.1	GATA12	MELO3C014284	1250	1257	+	10.2655	2.18e-05	TAGATCTA	MELO3C031885	Unknown protein	MELO3C030294	GO:0016021
MA1015.1	GATA12	MELO3C012304	1250	1257	+	10.2655	2.18e-05	TAGATCTA	MELO3C017815	sterol 14-demethylase	MELO3C011350	GO:0005576
MA1015.1	GATA12	MELO3C000620	1251	1258	+	10.2655	2.18e-05	TAGATCTA	MELO3C011602	Unknown protein	MELO3C011350	GO:0016020
MA1015.1	GATA12	MELO3C003251	1246	1253	-	10.2655	2.18e-05	TAGATCTA	MELO3C028096	Unknown protein	MELO3C011350	GO:0009664
MA1015.1	GATA12	MELO3C009656	1253	1260	+	10.2655	2.18e-05	TAGATCTA	MELO3C019270	Hexosyltransferase	MELO3C011348	GO:0005576
MA1015.1	GATA12	MELO3C033766	1254	1261	+	10.2655	2.18e-05	TAGATCTA	MELO3C018992	Unknown protein	MELO3C011348	GO:0009505
MA1015.1	GATA12	MELO3C028969	1255	1262	+	10.2655	2.18e-05	TAGATCTA	MELO3C034901	Gag/pol protein	MELO3C011348	GO:0004601
MA1015.1	GATA12	MELO3C002331	1248	1255	-	10.2655	2.18e-05	TAGATCTA	MELO3C032122	Ste24 endopeptidase	MELO3C011348	GO:0020037
MA1015.1	GATA12	MELO3C017306	1248	1255	-	10.2655	2.18e-05	TAGATCTA	MELO3C012398	protein NUCLEAR FUSION DEFECTIVE 4-like	MELO3C011348	GO:0046872
MA1015.1	GATA12	MELO3C021226	1249	1256	-	10.2655	2.18e-05	TAGATCTA	MELO3C031674	glycine-rich cell wall structural protein 1.0-like	MELO3C011348	GO:0006979
MA1015.1	GATA12	MELO3C012304	1250	1257	-	10.2655	2.18e-05	TAGATCTA	MELO3C016561	Unknown protein	MELO3C011348	GO:0042744
MA1015.1	GATA12	MELO3C014284	1250	1257	-	10.2655	2.18e-05	TAGATCTA	MELO3C026626	Pentatricopeptide repeat-containing protein	MELO3C011348	GO:0098869
MA1015.1	GATA12	MELO3C000620	1251	1258	-	10.2655	2.18e-05	TAGATCTA	MELO3C031418	cytochrome P450 716B1-like	MELO3C011329	GO:0005507
MA1015.1	GATA12	MELO3C029937	1259	1266	+	10.2655	2.18e-05	TAGATCTA	MELO3C011834	protein EI24 homolog	MELO3C011329	GO:0016491
MA1015.1	GATA12	MELO3C009656	1253	1260	-	10.2655	2.18e-05	TAGATCTA	MELO3C030738	Unknown protein	MELO3C011307	GO:0016021
MA1015.1	GATA12	MELO3C033766	1254	1261	-	10.2655	2.18e-05	TAGATCTA	MELO3C029837	Unknown protein	MELO3C011299	GO:0005515
MA1015.1	GATA12	MELO3C028969	1255	1262	-	10.2655	2.18e-05	TAGATCTA	MELO3C007163	glucan endo-1,3-beta-glucosidase 12-like isoform X8	MELO3C011299	GO:0016567
MA1015.1	GATA12	MELO3C024500	1263	1270	+	10.2655	2.18e-05	TAGATCTA	MELO3C012685	Unknown protein	MELO3C011299	GO:0060918
MA1015.1	GATA12	MELO3C029937	1259	1266	-	10.2655	2.18e-05	TAGATCTA	MELO3C017343	Protein DETOXIFICATION	MELO3C011299	GO:0099402
MA1015.1	GATA12	MELO3C022893	1268	1275	+	10.2655	2.18e-05	TAGATCTA	MELO3C008607	Unknown protein	MELO3C011292	GO:0004535
MA1015.1	GATA12	MELO3C011148	1269	1276	+	10.2655	2.18e-05	TAGATCTA	MELO3C028512	Ubiquitin-like-specific protease ESD4 isoform X2	MELO3C011292	GO:0003676
MA1015.1	GATA12	MELO3C011684	1269	1276	+	10.2655	2.18e-05	TAGATCTA	MELO3C007538	GRAM domain-containing protein	MELO3C011292	GO:0090503
MA1015.1	GATA12	MELO3C024500	1263	1270	-	10.2655	2.18e-05	TAGATCTA	MELO3C009181	auxin transporter-like protein 2	MELO3C011292	GO:0005634
MA1015.1	GATA12	MELO3C016839	1272	1279	+	10.2655	2.18e-05	TAGATCTA	MELO3C015250	Tetratricopeptide repeat (TPR)-like superfamily protein	MELO3C011292	GO:0043928
MA1015.1	GATA12	MELO3C014872	1272	1279	+	10.2655	2.18e-05	TAGATCTA	MELO3C002240	RING-type E3 ubiquitin transferase	MELO3C011292	GO:0000932
MA1015.1	GATA12	MELO3C012541	1274	1281	+	10.2655	2.18e-05	TAGATCTA	MELO3C016936	Unknown protein	MELO3C011292	GO:0030015
MA1015.1	GATA12	MELO3C022893	1268	1275	-	10.2655	2.18e-05	TAGATCTA	MELO3C026698	Heat shock 70 kDa protein 16	MELO3C011214	GO:0000159
MA1015.1	GATA12	MELO3C004520	1276	1283	+	10.2655	2.18e-05	TAGATCTA	MELO3C003167	glycine-rich cell wall structural protein 1.0-like	MELO3C011214	GO:0005737
MA1015.1	GATA12	MELO3C011148	1269	1276	-	10.2655	2.18e-05	TAGATCTA	MELO3C034894	Transposase	MELO3C011214	GO:0016021
MA1015.1	GATA12	MELO3C027089	1276	1283	+	10.2655	2.18e-05	TAGATCTA	MELO3C032233	Vacuolar protein sorting-associated protein	MELO3C011214	GO:0019888
MA1015.1	GATA12	MELO3C011684	1269	1276	-	10.2655	2.18e-05	TAGATCTA	MELO3C007804	BES1/BZR1 homolog protein 2	MELO3C011214	GO:0007165
MA1015.1	GATA12	MELO3C013368	1276	1283	+	10.2655	2.18e-05	TAGATCTA	MELO3C028719	Unknown protein	MELO3C011214	GO:0050790
MA1015.1	GATA12	MELO3C026389	1277	1284	+	10.2655	2.18e-05	TAGATCTA	MELO3C012502	ras-related protein Rab11C-like	MELO3C028512	GO:0005634
MA1015.1	GATA12	MELO3C002581	1277	1284	+	10.2655	2.18e-05	TAGATCTA	MELO3C004020	40S ribosomal protein S8	MELO3C028512	GO:0022627
MA1015.1	GATA12	MELO3C020653	1278	1285	+	10.2655	2.18e-05	TAGATCTA	MELO3C006503	VAN3-binding protein-like	MELO3C028512	GO:0003723
MA1015.1	GATA12	MELO3C016839	1272	1279	-	10.2655	2.18e-05	TAGATCTA	MELO3C026342	Calmodulin	MELO3C028512	GO:0003735
MA1015.1	GATA12	MELO3C014872	1272	1279	-	10.2655	2.18e-05	TAGATCTA	MELO3C003440	Glycerol-3-phosphate acyltransferase, chloroplastic	MELO3C028512	GO:0008233
MA1015.1	GATA12	MELO3C022293	1279	1286	+	10.2655	2.18e-05	TAGATCTA	MELO3C028969	Flocculation protein FLO11-like	MELO3C028512	GO:0000724
MA1015.1	GATA12	MELO3C012541	1274	1281	-	10.2655	2.18e-05	TAGATCTA	MELO3C007218	50S ribosomal protein L34, chloroplastic	MELO3C028512	GO:0006334
MA1015.1	GATA12	MELO3C026626	1282	1289	+	10.2655	2.18e-05	TAGATCTA	MELO3C024296	pyrophosphate--fructose 6-phosphate 1-phosphotransferase subunit alpha 2-like	MELO3C028512	GO:0006412
MA1015.1	GATA12	MELO3C004520	1276	1283	-	10.2655	2.18e-05	TAGATCTA	MELO3C017739	Protein of unknown function (DUF 3339)	MELO3C028512	GO:0006508
MA1015.1	GATA12	MELO3C027089	1276	1283	-	10.2655	2.18e-05	TAGATCTA	MELO3C010792	Unknown protein	MELO3C011164	GO:0003677
MA1015.1	GATA12	MELO3C003656	1283	1290	+	10.2655	2.18e-05	TAGATCTA	MELO3C013368	glycine-rich protein 2-like	MELO3C011164	GO:0006355
MA1015.1	GATA12	MELO3C013368	1276	1283	-	10.2655	2.18e-05	TAGATCTA	MELO3C002152	UV-B-induced protein At3g17800, chloroplastic	MELO3C011156	GO:0005634
MA1015.1	GATA12	MELO3C033387	1284	1291	+	10.2655	2.18e-05	TAGATCTA	MELO3C003327	Ras-related protein Rab-1A	MELO3C011156	GO:0000978
MA1015.1	GATA12	MELO3C026389	1277	1284	-	10.2655	2.18e-05	TAGATCTA	MELO3C035226	F-box protein	MELO3C011156	GO:0000981
MA1015.1	GATA12	MELO3C002581	1277	1284	-	10.2655	2.18e-05	TAGATCTA	MELO3C027069	Proteasome subunit beta	MELO3C011156	GO:0006357
MA1015.1	GATA12	MELO3C020653	1278	1285	-	10.2655	2.18e-05	TAGATCTA	MELO3C025798	cytochrome P450 71A1-like	MELO3C011151	GO:0072546
MA1015.1	GATA12	MELO3C022293	1279	1286	-	10.2655	2.18e-05	TAGATCTA	MELO3C014492	Leucine-rich repeat	MELO3C011151	GO:0005515
MA1015.1	GATA12	MELO3C032559	1287	1294	+	10.2655	2.18e-05	TAGATCTA	MELO3C021573	Unknown protein	MELO3C011148	GO:0055085
MA1015.1	GATA12	MELO3C023790	1288	1295	+	10.2655	2.18e-05	TAGATCTA	MELO3C004506	Heat shock protein DnaJ, cysteine-rich domain containing protein	MELO3C011148	GO:0022857
MA1015.1	GATA12	MELO3C026626	1282	1289	-	10.2655	2.18e-05	TAGATCTA	MELO3C022352	coiled-coil domain-containing protein SCD2	MELO3C011148	GO:0016021
MA1015.1	GATA12	MELO3C003656	1283	1290	-	10.2655	2.18e-05	TAGATCTA	MELO3C026187	protein MICRORCHIDIA 7	MELO3C011148	GO:0005886
MA1015.1	GATA12	MELO3C033387	1284	1291	-	10.2655	2.18e-05	TAGATCTA	MELO3C002672	Cellulose synthase	MELO3C011130	GO:0005634
MA1015.1	GATA12	MELO3C005393	1294	1301	+	10.2655	2.18e-05	TAGATCTA	MELO3C012263	zinc finger protein 6	MELO3C011130	GO:0008270
MA1015.1	GATA12	MELO3C016701	1294	1301	+	10.2655	2.18e-05	TAGATCTA	MELO3C029471	E3 ubiquitin ligase BIG BROTHER-like	MELO3C011130	GO:0045893
MA1015.1	GATA12	MELO3C032559	1287	1294	-	10.2655	2.18e-05	TAGATCTA	MELO3C011052	transcription factor bHLH96	MELO3C011130	GO:0043565
MA1015.1	GATA12	MELO3C023790	1288	1295	-	10.2655	2.18e-05	TAGATCTA	MELO3C024871	Serine/threonine-protein phosphatase 4 regulatory subunit 2 isoform X1	MELO3C011129	GO:0006108
MA1015.1	GATA12	MELO3C008065	1297	1304	+	10.2655	2.18e-05	TAGATCTA	MELO3C018844	homeobox protein knotted-1-like LET6	MELO3C011129	GO:0051287
MA1015.1	GATA12	MELO3C013399	1299	1306	+	10.2655	2.18e-05	TAGATCTA	MELO3C007585	DAO domain-containing protein	MELO3C011129	GO:0046872
MA1015.1	GATA12	MELO3C021159	1299	1306	+	10.2655	2.18e-05	TAGATCTA	MELO3C024859	Unknown protein	MELO3C011129	GO:0004471
MA1015.1	GATA12	MELO3C005393	1294	1301	-	10.2655	2.18e-05	TAGATCTA	MELO3C035129	Transposase	MELO3C011054	GO:0032050
MA1015.1	GATA12	MELO3C026655	1301	1308	+	10.2655	2.18e-05	TAGATCTA	MELO3C031028	RHOMBOID-like protein	MELO3C011054	GO:0072583
MA1015.1	GATA12	MELO3C016701	1294	1301	-	10.2655	2.18e-05	TAGATCTA	MELO3C008565	Unknown protein	MELO3C011054	GO:0005546
MA1015.1	GATA12	MELO3C004139	1302	1309	+	10.2655	2.18e-05	TAGATCTA	MELO3C028045	Reverse transcriptase	MELO3C011054	GO:0006900
MA1015.1	GATA12	MELO3C004591	1303	1310	+	10.2655	2.18e-05	TAGATCTA	MELO3C020812	MYB transcription factor	MELO3C011054	GO:0005905
MA1015.1	GATA12	MELO3C008065	1297	1304	-	10.2655	2.18e-05	TAGATCTA	MELO3C030101	Girdin-like	MELO3C011054	GO:0005794
MA1015.1	GATA12	MELO3C013399	1299	1306	-	10.2655	2.18e-05	TAGATCTA	MELO3C027680	Unknown protein	MELO3C011054	GO:0000149
MA1015.1	GATA12	MELO3C021159	1299	1306	-	10.2655	2.18e-05	TAGATCTA	MELO3C019736	Adenylyl cyclase-associated protein	MELO3C011054	GO:0030136
MA1015.1	GATA12	MELO3C002458	1308	1315	+	10.2655	2.18e-05	TAGATCTA	MELO3C031999	Transposon Tf2-1 polyprotein isoform X1	MELO3C011054	GO:0005545
MA1015.1	GATA12	MELO3C015998	1308	1315	+	10.2655	2.18e-05	TAGATCTA	MELO3C031615	Unknown protein	MELO3C011052	GO:0005634
MA1015.1	GATA12	MELO3C033139	1308	1315	+	10.2655	2.18e-05	TAGATCTA	MELO3C029238	Pentatricopeptide repeat-containing protein	MELO3C011052	GO:0000978
MA1015.1	GATA12	MELO3C026655	1301	1308	-	10.2655	2.18e-05	TAGATCTA	MELO3C019708	Ubiquinone biosynthesis O-methyltransferase, mitochondrial	MELO3C011052	GO:0000981
MA1015.1	GATA12	MELO3C004139	1302	1309	-	10.2655	2.18e-05	TAGATCTA	MELO3C005746	Pectin lyase-like superfamily protein	MELO3C011052	GO:0046983
MA1015.1	GATA12	MELO3C004591	1303	1310	-	10.2655	2.18e-05	TAGATCTA	MELO3C017651	Nodulation receptor kinase	MELO3C011052	GO:0006357
MA1015.1	GATA12	MELO3C011856	1311	1318	+	10.2655	2.18e-05	TAGATCTA	MELO3C003406	Mitochondrial carnitine/acylcarnitine carrier-like protein	MELO3C011040	GO:0005737
MA1015.1	GATA12	MELO3C035024	1312	1319	+	10.2655	2.18e-05	TAGATCTA	MELO3C010336	DUF4050 family protein	MELO3C011040	GO:0005840
MA1015.1	GATA12	MELO3C007078	1313	1320	+	10.2655	2.18e-05	TAGATCTA	MELO3C031490	ABC transporter C family member 2-like	MELO3C011040	GO:0003735
MA1015.1	GATA12	MELO3C006790	1313	1320	+	10.2655	2.18e-05	TAGATCTA	MELO3C019297	cellulose synthase-like protein H1	MELO3C011040	GO:0006412
MA1015.1	GATA12	MELO3C003773	1314	1321	+	10.2655	2.18e-05	TAGATCTA	MELO3C023570	Protein of unknown function (DUF288)	MELO3C010998	GO:0003677
MA1015.1	GATA12	MELO3C002458	1308	1315	-	10.2655	2.18e-05	TAGATCTA	MELO3C033133	Unknown protein	MELO3C010998	GO:0046872
MA1015.1	GATA12	MELO3C015998	1308	1315	-	10.2655	2.18e-05	TAGATCTA	MELO3C019932	Calcium-dependent protein kinase 19	MELO3C010980	GO:0015276
MA1015.1	GATA12	MELO3C002617	1315	1322	+	10.2655	2.18e-05	TAGATCTA	MELO3C014083	Unknown protein	MELO3C010980	GO:0034220
MA1015.1	GATA12	MELO3C033139	1308	1315	-	10.2655	2.18e-05	TAGATCTA	MELO3C028169	Unknown protein	MELO3C010980	GO:0016021
MA1015.1	GATA12	MELO3C019786	1315	1322	+	10.2655	2.18e-05	TAGATCTA	MELO3C012039	transcription factor MYB1R1	MELO3C030329	GO:0016021
MA1015.1	GATA12	MELO3C023960	1318	1325	+	10.2655	2.18e-05	TAGATCTA	MELO3C019560	organic cation/carnitine transporter 7	MELO3C010950	GO:0006890
MA1015.1	GATA12	MELO3C011856	1311	1318	-	10.2655	2.18e-05	TAGATCTA	MELO3C016006	universal stress protein A-like protein isoform X1	MELO3C010950	GO:0030173
MA1015.1	GATA12	MELO3C023286	1318	1325	+	10.2655	2.18e-05	TAGATCTA	MELO3C031917	Unknown protein	MELO3C010950	GO:0005783
MA1015.1	GATA12	MELO3C035024	1312	1319	-	10.2655	2.18e-05	TAGATCTA	MELO3C034215	Unknown protein	MELO3C010950	GO:0006621
MA1015.1	GATA12	MELO3C007078	1313	1320	-	10.2655	2.18e-05	TAGATCTA	MELO3C007106	Remorin_C domain-containing protein	MELO3C010939	GO:0016020
MA1015.1	GATA12	MELO3C006790	1313	1320	-	10.2655	2.18e-05	TAGATCTA	MELO3C014001	transmembrane protein 64-like	MELO3C010930	GO:0016021
MA1015.1	GATA12	MELO3C003773	1314	1321	-	10.2655	2.18e-05	TAGATCTA	MELO3C015295	Heat-shock protein 80	MELO3C010920	GO:0005737
MA1015.1	GATA12	MELO3C002617	1315	1322	-	10.2655	2.18e-05	TAGATCTA	MELO3C020159	transmembrane protein 87A	MELO3C010920	GO:0046872
MA1015.1	GATA12	MELO3C019786	1315	1322	-	10.2655	2.18e-05	TAGATCTA	MELO3C011348	Peroxidase	MELO3C010920	GO:0006508
MA1015.1	GATA12	MELO3C029171	1324	1331	+	10.2655	2.18e-05	TAGATCTA	MELO3C033524	RNA-binding protein 7-like isoform X2	MELO3C010920	GO:0016021
MA1015.1	GATA12	MELO3C023557	1324	1331	+	10.2655	2.18e-05	TAGATCTA	MELO3C021198	EGF-like domain-containing protein	MELO3C010920	GO:0007155
MA1015.1	GATA12	MELO3C023960	1318	1325	-	10.2655	2.18e-05	TAGATCTA	MELO3C008928	Flocculation protein FLO11-like	MELO3C010920	GO:0004222
MA1015.1	GATA12	MELO3C017884	1325	1332	+	10.2655	2.18e-05	TAGATCTA	MELO3C029240	Peroxidase	MELO3C010913	GO:0043130
MA1015.1	GATA12	MELO3C023286	1318	1325	-	10.2655	2.18e-05	TAGATCTA	MELO3C033256	ULP_PROTEASE domain-containing protein	MELO3C010913	GO:0046872
MA1015.1	GATA12	MELO3C015529	1326	1333	+	10.2655	2.18e-05	TAGATCTA	MELO3C013867	beta-amyrin 11-oxidase-like	MELO3C010893	GO:0005634
MA1015.1	GATA12	MELO3C024969	1328	1335	+	10.2655	2.18e-05	TAGATCTA	MELO3C035349	Carbonic anhydrase	MELO3C010893	GO:0000978
MA1015.1	GATA12	MELO3C021274	1330	1337	+	10.2655	2.18e-05	TAGATCTA	MELO3C000668	Protein DETOXIFICATION	MELO3C010893	GO:0000981
MA1015.1	GATA12	MELO3C023557	1324	1331	-	10.2655	2.18e-05	TAGATCTA	MELO3C005545	14 kDa proline-rich protein DC2.15-like	MELO3C010893	GO:0006357
MA1015.1	GATA12	MELO3C029171	1324	1331	-	10.2655	2.18e-05	TAGATCTA	MELO3C019210	Cytochrome P450 81D1-like	MELO3C010862	GO:0045492
MA1015.1	GATA12	MELO3C028839	1331	1338	+	10.2655	2.18e-05	TAGATCTA	MELO3C022488	Tubulin-specific chaperone D	MELO3C010862	GO:0015020
MA1015.1	GATA12	MELO3C017884	1325	1332	-	10.2655	2.18e-05	TAGATCTA	MELO3C030276	Unknown protein	MELO3C010862	GO:0016021
MA1015.1	GATA12	MELO3C010525	1333	1340	+	10.2655	2.18e-05	TAGATCTA	MELO3C003398	acetylornithine deacetylase-like	MELO3C010862	GO:0005794
MA1015.1	GATA12	MELO3C015529	1326	1333	-	10.2655	2.18e-05	TAGATCTA	MELO3C016716	Protein of unknown function (DUF1218)	MELO3C010862	GO:0009834
MA1015.1	GATA12	MELO3C024969	1328	1335	-	10.2655	2.18e-05	TAGATCTA	MELO3C035516	Unknown protein	MELO3C010858	GO:0010295
MA1015.1	GATA12	MELO3C003212	1337	1344	+	10.2655	2.18e-05	TAGATCTA	MELO3C027329	Unknown protein	MELO3C010858	GO:0005506
MA1015.1	GATA12	MELO3C003847	1337	1344	+	10.2655	2.18e-05	TAGATCTA	MELO3C003179	DUF4283 domain-containing protein	MELO3C010858	GO:0016021
MA1015.1	GATA12	MELO3C021274	1330	1337	-	10.2655	2.18e-05	TAGATCTA	MELO3C033695	ATP-dependent Clp protease proteolytic subunit	MELO3C010858	GO:0016125
MA1015.1	GATA12	MELO3C028839	1331	1338	-	10.2655	2.18e-05	TAGATCTA	MELO3C032317	Unknown protein	MELO3C010858	GO:0020037
MA1015.1	GATA12	MELO3C010525	1333	1340	-	10.2655	2.18e-05	TAGATCTA	MELO3C003754	AP complex subunit sigma	MELO3C010845	GO:1990544
MA1015.1	GATA12	MELO3C008066	1341	1348	+	10.2655	2.18e-05	TAGATCTA	MELO3C024345	Aldehyde dehydrogenase (NAD(+))	MELO3C010845	GO:0005471
MA1015.1	GATA12	MELO3C003212	1337	1344	-	10.2655	2.18e-05	TAGATCTA	MELO3C032588	PMD domain-containing protein	MELO3C010845	GO:0016021
MA1015.1	GATA12	MELO3C003847	1337	1344	-	10.2655	2.18e-05	TAGATCTA	MELO3C014468	Xyloglucan endotransglucosylase/hydrolase	MELO3C010845	GO:0140021
MA1015.1	GATA12	MELO3C008143	1344	1351	+	10.2655	2.18e-05	TAGATCTA	MELO3C010259	Protein SQS1	MELO3C010845	GO:0005743
MA1015.1	GATA12	MELO3C005912	1344	1351	+	10.2655	2.18e-05	TAGATCTA	MELO3C013043	dof zinc finger protein DOF1.7-like	MELO3C001392	GO:1990544
MA1015.1	GATA12	MELO3C013502	1346	1353	+	10.2655	2.18e-05	TAGATCTA	MELO3C034161	Unknown protein	MELO3C001392	GO:0005471
MA1015.1	GATA12	MELO3C020028	1347	1354	+	10.2655	2.18e-05	TAGATCTA	MELO3C022240	ATP-dependent RNA helicase, putative	MELO3C001392	GO:0016021
MA1015.1	GATA12	MELO3C008066	1341	1348	-	10.2655	2.18e-05	TAGATCTA	MELO3C008951	Envelope-like protein	MELO3C001392	GO:0140021
MA1015.1	GATA12	MELO3C026244	1348	1355	+	10.2655	2.18e-05	TAGATCTA	MELO3C025065	protein TIC 40, chloroplastic isoform X2	MELO3C001392	GO:0005743
MA1015.1	GATA12	MELO3C034604	1349	1356	+	10.2655	2.18e-05	TAGATCTA	MELO3C024214	Cytochrome b561 and DOMON domain-containing protein	MELO3C010791	GO:0004842
MA1015.1	GATA12	MELO3C005907	1350	1357	+	10.2655	2.18e-05	TAGATCTA	MELO3C019209	Cytochrome P450 81D1-like	MELO3C010791	GO:0016567
MA1015.1	GATA12	MELO3C029218	1350	1357	+	10.2655	2.18e-05	TAGATCTA	MELO3C024500	Threonine dehydratase	MELO3C010780	GO:0016021
MA1015.1	GATA12	MELO3C005912	1344	1351	-	10.2655	2.18e-05	TAGATCTA	MELO3C034262	Unknown protein	MELO3C010780	GO:0006952
MA1015.1	GATA12	MELO3C008143	1344	1351	-	10.2655	2.18e-05	TAGATCTA	MELO3C006901	DNA mismatch repair protein	MELO3C010763	GO:0006624
MA1015.1	GATA12	MELO3C019560	1351	1358	+	10.2655	2.18e-05	TAGATCTA	MELO3C007016	vacuolar protein sorting-associated protein 54, chloroplastic	MELO3C010763	GO:0004197
MA1015.1	GATA12	MELO3C013502	1346	1353	-	10.2655	2.18e-05	TAGATCTA	MELO3C019991	Unknown protein	MELO3C010763	GO:0005773
MA1015.1	GATA12	MELO3C020028	1347	1354	-	10.2655	2.18e-05	TAGATCTA	MELO3C022726	RING-type E3 ubiquitin transferase	MELO3C010763	GO:0051603
MA1015.1	GATA12	MELO3C033765	1354	1361	+	10.2655	2.18e-05	TAGATCTA	MELO3C012116	Mitochondrial uncoupling protein	MELO3C010756	GO:0005737
MA1015.1	GATA12	MELO3C018207	1355	1362	+	10.2655	2.18e-05	TAGATCTA	MELO3C032488	Unknown protein	MELO3C010756	GO:0016020
MA1015.1	GATA12	MELO3C014685	1355	1362	+	10.2655	2.18e-05	TAGATCTA	MELO3C007354	cysteine-rich receptor-like protein kinase 29	MELO3C010756	GO:0005509
MA1015.1	GATA12	MELO3C018868	1355	1362	+	10.2655	2.18e-05	TAGATCTA	MELO3C017028	Protein kinase domain-containing protein	MELO3C010756	GO:0065007
MA1015.1	GATA12	MELO3C026244	1348	1355	-	10.2655	2.18e-05	TAGATCTA	MELO3C015338	Ribosome biogenesis protein BRX1-like	MELO3C010737	GO:0005634
MA1015.1	GATA12	MELO3C035710	1356	1363	+	10.2655	2.18e-05	TAGATCTA	MELO3C008879	triosephosphate isomerase, cytosolic	MELO3C010737	GO:0005737
MA1015.1	GATA12	MELO3C019223	1356	1363	+	10.2655	2.18e-05	TAGATCTA	MELO3C015712	DNA-directed RNA polymerases II and IV subunit 5A	MELO3C010737	GO:0004842
MA1015.1	GATA12	MELO3C034604	1349	1356	-	10.2655	2.18e-05	TAGATCTA	MELO3C007941	Protein kinase domain-containing protein	MELO3C010737	GO:0007166
MA1015.1	GATA12	MELO3C005907	1350	1357	-	10.2655	2.18e-05	TAGATCTA	MELO3C034872	Hexosyltransferase	MELO3C010737	GO:0016567
MA1015.1	GATA12	MELO3C029218	1350	1357	-	10.2655	2.18e-05	TAGATCTA	MELO3C011299	BTB/POZ domain-containing protein NPY1	MELO3C010708	GO:0009523
MA1015.1	GATA12	MELO3C019560	1351	1358	-	10.2655	2.18e-05	TAGATCTA	MELO3C018577	Inositol-1,3,4-trisphosphate 5/6-kinase	MELO3C010708	GO:0009534
MA1015.1	GATA12	MELO3C033765	1354	1361	-	10.2655	2.18e-05	TAGATCTA	MELO3C034451	Protein CASP	MELO3C010708	GO:0016021
MA1015.1	GATA12	MELO3C002300	1361	1368	+	10.2655	2.18e-05	TAGATCTA	MELO3C003298	high mobility group B protein 1	MELO3C010708	GO:0030145
MA1015.1	GATA12	MELO3C014685	1355	1362	-	10.2655	2.18e-05	TAGATCTA	MELO3C007674	Malate dehydrogenase	MELO3C010708	GO:0051119
MA1015.1	GATA12	MELO3C004487	1362	1369	+	10.2655	2.18e-05	TAGATCTA	MELO3C029339	Unknown protein	MELO3C010708	GO:0015979
MA1015.1	GATA12	MELO3C018207	1355	1362	-	10.2655	2.18e-05	TAGATCTA	MELO3C015249	Pyrrolidone-carboxylate peptidase	MELO3C010708	GO:0034219
MA1015.1	GATA12	MELO3C018868	1355	1362	-	10.2655	2.18e-05	TAGATCTA	MELO3C031027	Unknown protein	MELO3C010708	GO:0045454
MA1015.1	GATA12	MELO3C035710	1356	1363	-	10.2655	2.18e-05	TAGATCTA	MELO3C030912	CACTA en-spm transposon protein	MELO3C010707	GO:0009535
MA1015.1	GATA12	MELO3C019223	1356	1363	-	10.2655	2.18e-05	TAGATCTA	MELO3C011164	NAC domain-containing protein	MELO3C010707	GO:0016021
MA1015.1	GATA12	MELO3C007538	1366	1373	+	10.2655	2.18e-05	TAGATCTA	MELO3C015681	Unknown protein	MELO3C010707	GO:0032977
MA1015.1	GATA12	MELO3C005633	1366	1373	+	10.2655	2.18e-05	TAGATCTA	MELO3C034972	Unknown protein	MELO3C010707	GO:0010027
MA1015.1	GATA12	MELO3C022045	1367	1374	+	10.2655	2.18e-05	TAGATCTA	MELO3C032743	Protein of unknown function (DUF707)	MELO3C010707	GO:0051205
MA1015.1	GATA12	MELO3C002300	1361	1368	-	10.2655	2.18e-05	TAGATCTA	MELO3C006414	C2H2-type domain-containing protein	MELO3C010707	GO:0072598
MA1015.1	GATA12	MELO3C007936	1368	1375	+	10.2655	2.18e-05	TAGATCTA	MELO3C031329	Unknown protein	MELO3C010694	GO:0004722
MA1015.1	GATA12	MELO3C009682	1368	1375	+	10.2655	2.18e-05	TAGATCTA	MELO3C021164	Glycosyltransferase	MELO3C010694	GO:0046872
MA1015.1	GATA12	MELO3C025210	1369	1376	+	10.2655	2.18e-05	TAGATCTA	MELO3C017615	Unknown protein	MELO3C010694	GO:0006470
MA1015.1	GATA12	MELO3C004487	1362	1369	-	10.2655	2.18e-05	TAGATCTA	MELO3C014084	enhancer of mRNA-decapping protein 4	MELO3C010693	GO:0016021
MA1015.1	GATA12	MELO3C004128	1372	1379	+	10.2655	2.18e-05	TAGATCTA	MELO3C007863	phosphatidylinositol/phosphatidylcholine transfer protein SFH12	MELO3C010667	GO:0034272
MA1015.1	GATA12	MELO3C007538	1366	1373	-	10.2655	2.18e-05	TAGATCTA	MELO3C034427	Protein Ycf2-like	MELO3C010667	GO:0034271
MA1015.1	GATA12	MELO3C005633	1366	1373	-	10.2655	2.18e-05	TAGATCTA	MELO3C019357	Unknown protein	MELO3C010667	GO:0009651
MA1015.1	GATA12	MELO3C004436	1374	1381	+	10.2655	2.18e-05	TAGATCTA	MELO3C022507	fasciclin-like arabinogalactan protein 10	MELO3C010667	GO:0000407
MA1015.1	GATA12	MELO3C022045	1367	1374	-	10.2655	2.18e-05	TAGATCTA	MELO3C016289	Unknown protein	MELO3C010667	GO:0036092
MA1015.1	GATA12	MELO3C007936	1368	1375	-	10.2655	2.18e-05	TAGATCTA	MELO3C012885	patellin-4-like	MELO3C010667	GO:0004650
MA1015.1	GATA12	MELO3C009682	1368	1375	-	10.2655	2.18e-05	TAGATCTA	MELO3C003487	receptor-like protein kinase HAIKU2	MELO3C010667	GO:0006897
MA1015.1	GATA12	MELO3C025210	1369	1376	-	10.2655	2.18e-05	TAGATCTA	MELO3C012140	CLAVATA3/ESR (CLE)-related protein 9-like	MELO3C010667	GO:0000045
MA1015.1	GATA12	MELO3C021161	1376	1383	+	10.2655	2.18e-05	TAGATCTA	MELO3C003032	Cold shock protein 2-like	MELO3C010667	GO:0005975
MA1015.1	GATA12	MELO3C022598	1376	1383	+	10.2655	2.18e-05	TAGATCTA	MELO3C009334	Methyltransf_11 domain-containing protein	MELO3C010667	GO:0072593
MA1015.1	GATA12	MELO3C024783	1378	1385	+	10.2655	2.18e-05	TAGATCTA	MELO3C022951	Unknown protein	MELO3C010667	GO:0005524
MA1015.1	GATA12	MELO3C011817	1378	1385	+	10.2655	2.18e-05	TAGATCTA	MELO3C031092	Serine-type D-Ala-D-Ala carboxypeptidase	MELO3C010667	GO:0005777
MA1015.1	GATA12	MELO3C018707	1379	1386	+	10.2655	2.18e-05	TAGATCTA	MELO3C028021	Unknown protein	MELO3C010667	GO:0005768
MA1015.1	GATA12	MELO3C014675	1379	1386	+	10.2655	2.18e-05	TAGATCTA	MELO3C033345	Protein kinase domain-containing protein	MELO3C010667	GO:0048015
MA1015.1	GATA12	MELO3C004128	1372	1379	-	10.2655	2.18e-05	TAGATCTA	MELO3C025586	Unknown protein	MELO3C010667	GO:0055046
MA1015.1	GATA12	MELO3C004436	1374	1381	-	10.2655	2.18e-05	TAGATCTA	MELO3C001923	Protein-serine/threonine phosphatase	MELO3C010667	GO:0030242
MA1015.1	GATA12	MELO3C014085	1381	1388	+	10.2655	2.18e-05	TAGATCTA	MELO3C006496	Meiotic recombination protein DMC1-like protein	MELO3C010667	GO:0016310
MA1015.1	GATA12	MELO3C007708	1383	1390	+	10.2655	2.18e-05	TAGATCTA	MELO3C026538	protein DELETION OF SUV3 SUPPRESSOR 1(I)-like	MELO3C010667	GO:0016303
MA1015.1	GATA12	MELO3C033583	1383	1390	+	10.2655	2.18e-05	TAGATCTA	MELO3C024783	2-oxoglutarate (2OG) and Fe(II)-dependent oxygenase superfamily protein	MELO3C003318	GO:0004620
MA1015.1	GATA12	MELO3C022598	1376	1383	-	10.2655	2.18e-05	TAGATCTA	MELO3C022518	gibberellin 20 oxidase 2-like	MELO3C003318	GO:0006629
MA1015.1	GATA12	MELO3C021161	1376	1383	-	10.2655	2.18e-05	TAGATCTA	MELO3C007561	Remorin_C domain-containing protein	MELO3C003319	GO:0046872
MA1015.1	GATA12	MELO3C015667	1384	1391	+	10.2655	2.18e-05	TAGATCTA	MELO3C014025	DEAD-box ATP-dependent RNA helicase 47	MELO3C003327	GO:0016021
MA1015.1	GATA12	MELO3C011817	1378	1385	-	10.2655	2.18e-05	TAGATCTA	MELO3C029962	Unknown protein	MELO3C003327	GO:0003924
MA1015.1	GATA12	MELO3C024783	1378	1385	-	10.2655	2.18e-05	TAGATCTA	MELO3C010893	MYB transcription factor	MELO3C003327	GO:0005525
MA1015.1	GATA12	MELO3C014675	1379	1386	-	10.2655	2.18e-05	TAGATCTA	MELO3C027839	Aha1 domain-containing protein	MELO3C003345	GO:0005524
MA1015.1	GATA12	MELO3C029952	1386	1393	+	10.2655	2.18e-05	TAGATCTA	MELO3C015083	Unknown protein	MELO3C003345	GO:0006468
MA1015.1	GATA12	MELO3C018707	1379	1386	-	10.2655	2.18e-05	TAGATCTA	MELO3C033766	Beta-galactosidase	MELO3C003345	GO:0004674
MA1015.1	GATA12	MELO3C014085	1381	1388	-	10.2655	2.18e-05	TAGATCTA	MELO3C006746	methyltransferase-like protein 13	MELO3C003366	GO:0005739
MA1015.1	GATA12	MELO3C007708	1383	1390	-	10.2655	2.18e-05	TAGATCTA	MELO3C009032	Fructokinase-like 2	MELO3C003366	GO:0045277
MA1015.1	GATA12	MELO3C033583	1383	1390	-	10.2655	2.18e-05	TAGATCTA	MELO3C005296	Protein BCCIP homolog	MELO3C003370	GO:0005737
MA1015.1	GATA12	MELO3C015667	1384	1391	-	10.2655	2.18e-05	TAGATCTA	MELO3C021388	F-box/LRR-repeat protein 4	MELO3C003370	GO:0005874
MA1015.1	GATA12	MELO3C029952	1386	1393	-	10.2655	2.18e-05	TAGATCTA	MELO3C029340	Retrotrans_gag domain-containing protein	MELO3C003370	GO:0016020
MA1015.1	GATA12	MELO3C007936	1393	1400	+	10.2655	2.18e-05	TAGATCTA	MELO3C031797	Unknown protein	MELO3C003370	GO:0003924
MA1015.1	GATA12	MELO3C000474	1395	1402	+	10.2655	2.18e-05	TAGATCTA	MELO3C003737	Subtilisin-like protease	MELO3C003370	GO:0005525
MA1015.1	GATA12	MELO3C031583	1397	1404	+	10.2655	2.18e-05	TAGATCTA	MELO3C030313	Unknown protein	MELO3C003370	GO:0008017
MA1015.1	GATA12	MELO3C005147	1397	1404	+	10.2655	2.18e-05	TAGATCTA	MELO3C028879	Gag/pol protein	MELO3C003379	GO:0000287
MA1015.1	GATA12	MELO3C009484	1397	1404	+	10.2655	2.18e-05	TAGATCTA	MELO3C012750	serine/threonine-protein kinase 19 isoform X1	MELO3C003379	GO:0005524
MA1015.1	GATA12	MELO3C025696	1399	1406	+	10.2655	2.18e-05	TAGATCTA	MELO3C003251	alcohol dehydrogenase	MELO3C003379	GO:0016757
MA1015.1	GATA12	MELO3C034332	1399	1406	+	10.2655	2.18e-05	TAGATCTA	MELO3C023790	Regulator of Vps4 activity in the MVB pathway protein, putative	MELO3C003379	GO:0009156
MA1015.1	GATA12	MELO3C003512	1400	1407	+	10.2655	2.18e-05	TAGATCTA	MELO3C010046	Serine carboxypeptidase-like	MELO3C003379	GO:0006164
MA1015.1	GATA12	MELO3C007936	1393	1400	-	10.2655	2.18e-05	TAGATCTA	MELO3C006663	translocator protein homolog	MELO3C003379	GO:0005737
MA1015.1	GATA12	MELO3C026619	1400	1407	+	10.2655	2.18e-05	TAGATCTA	MELO3C026389	DEAD-box ATP-dependent RNA helicase 53	MELO3C003379	GO:0004749
MA1015.1	GATA12	MELO3C000474	1395	1402	-	10.2655	2.18e-05	TAGATCTA	MELO3C016627	Potassium/sodium hyperpolarization-activated cyclic nucleotide-gated channel 1	MELO3C003379	GO:0009116
MA1015.1	GATA12	MELO3C027812	1403	1410	+	10.2655	2.18e-05	TAGATCTA	MELO3C030395	WRKY DNA-binding protein 39	MELO3C003379	GO:0016310
MA1015.1	GATA12	MELO3C031583	1397	1404	-	10.2655	2.18e-05	TAGATCTA	MELO3C032755	binding partner of ACD11 1-like	MELO3C003379	GO:0016301
MA1015.1	GATA12	MELO3C025747	1404	1411	+	10.2655	2.18e-05	TAGATCTA	MELO3C019832	AAA domain-containing protein	MELO3C003379	GO:0006015
MA1015.1	GATA12	MELO3C009484	1397	1404	-	10.2655	2.18e-05	TAGATCTA	MELO3C013979	UDP-glucuronate 4-epimerase	MELO3C003379	GO:0002189
MA1015.1	GATA12	MELO3C005147	1397	1404	-	10.2655	2.18e-05	TAGATCTA	MELO3C032079	protein TPX2	MELO3C003380	GO:0110165
MA1015.1	GATA12	MELO3C002438	1405	1412	+	10.2655	2.18e-05	TAGATCTA	MELO3C020461	Unknown protein	MELO3C000064	GO:0005506
MA1015.1	GATA12	MELO3C025696	1399	1406	-	10.2655	2.18e-05	TAGATCTA	MELO3C006188	ATP-dependent DNA helicase 2 subunit KU80	MELO3C000064	GO:0016021
MA1015.1	GATA12	MELO3C021808	1406	1413	+	10.2655	2.18e-05	TAGATCTA	MELO3C028619	Peroxidase	MELO3C000064	GO:0016132
MA1015.1	GATA12	MELO3C034332	1399	1406	-	10.2655	2.18e-05	TAGATCTA	MELO3C027057	9-cis-epoxycarotenoid dioxygenase, chloroplastic	MELO3C000064	GO:0005783
MA1015.1	GATA12	MELO3C026619	1400	1407	-	10.2655	2.18e-05	TAGATCTA	MELO3C023446	amino acid transporter AVT6E	MELO3C000064	GO:0016125
MA1015.1	GATA12	MELO3C003512	1400	1407	-	10.2655	2.18e-05	TAGATCTA	MELO3C006947	ABC transporter-like protein	MELO3C000064	GO:0010268
MA1015.1	GATA12	MELO3C008890	1408	1415	+	10.2655	2.18e-05	TAGATCTA	MELO3C014920	V-type proton ATPase subunit E	MELO3C000064	GO:0051777
MA1015.1	GATA12	MELO3C031609	1409	1416	+	10.2655	2.18e-05	TAGATCTA	MELO3C027644	TPRXL protein	MELO3C000064	GO:0020037
MA1015.1	GATA12	MELO3C025308	1410	1417	+	10.2655	2.18e-05	TAGATCTA	MELO3C022021	T4P13.26 protein isoform 1	MELO3C003398	GO:0016787
MA1015.1	GATA12	MELO3C027812	1403	1410	-	10.2655	2.18e-05	TAGATCTA	MELO3C030739	transcription factor AS1	MELO3C003406	GO:0016021
MA1015.1	GATA12	MELO3C025747	1404	1411	-	10.2655	2.18e-05	TAGATCTA	MELO3C007206	Protein kinase domain-containing protein	MELO3C003406	GO:0000064
MA1015.1	GATA12	MELO3C002438	1405	1412	-	10.2655	2.18e-05	TAGATCTA	MELO3C035764	Unknown protein	MELO3C003406	GO:1990575
MA1015.1	GATA12	MELO3C021808	1406	1413	-	10.2655	2.18e-05	TAGATCTA	MELO3C003915	Pentatricopeptide repeat-containing protein	MELO3C030366	GO:0016020
MA1015.1	GATA12	MELO3C008890	1408	1415	-	10.2655	2.18e-05	TAGATCTA	MELO3C033535	Unknown protein	MELO3C003417	GO:0005829
MA1015.1	GATA12	MELO3C031609	1409	1416	-	10.2655	2.18e-05	TAGATCTA	MELO3C017057	short-chain dehydrogenase/reductase family 42E member 1	MELO3C003417	GO:0061929
MA1015.1	GATA12	MELO3C025308	1410	1417	-	10.2655	2.18e-05	TAGATCTA	MELO3C008329	histone-lysine N-methyltransferase ASHH1	MELO3C003439	GO:0005739
MA1015.1	GATA12	MELO3C015798	1420	1427	+	10.2655	2.18e-05	TAGATCTA	MELO3C024161	glycine-rich cell wall structural protein 1-like	MELO3C003439	GO:0044877
MA1015.1	GATA12	MELO3C033583	1425	1432	+	10.2655	2.18e-05	TAGATCTA	MELO3C015237	titin isoform X1	MELO3C003439	GO:1901006
MA1015.1	GATA12	MELO3C015798	1420	1427	-	10.2655	2.18e-05	TAGATCTA	MELO3C016106	multiple organellar RNA editing factor 8, chloroplastic/mitochondrial-like	MELO3C003440	GO:0009570
MA1015.1	GATA12	MELO3C018832	1428	1435	+	10.2655	2.18e-05	TAGATCTA	MELO3C003417	Gamma-glutamylcyclotransferase family protein	MELO3C003440	GO:0102420
MA1015.1	GATA12	MELO3C026771	1429	1436	+	10.2655	2.18e-05	TAGATCTA	MELO3C014831	NBS-LRR type resistance protein	MELO3C003440	GO:0016024
MA1015.1	GATA12	MELO3C006291	1430	1437	+	10.2655	2.18e-05	TAGATCTA	MELO3C002922	Purple acid phosphatase	MELO3C003440	GO:0004366
MA1015.1	GATA12	MELO3C016688	1430	1437	+	10.2655	2.18e-05	TAGATCTA	MELO3C017555	Unknown protein	MELO3C003487	GO:0018108
MA1015.1	GATA12	MELO3C031473	1431	1438	+	10.2655	2.18e-05	TAGATCTA	MELO3C008270	Syntaxin-81	MELO3C003487	GO:0005524
MA1015.1	GATA12	MELO3C033583	1425	1432	-	10.2655	2.18e-05	TAGATCTA	MELO3C031217	ULP_PROTEASE domain-containing protein	MELO3C003487	GO:0006979
MA1015.1	GATA12	MELO3C003981	1434	1441	+	10.2655	2.18e-05	TAGATCTA	MELO3C005907	cytochrome b5	MELO3C003487	GO:0001653
MA1015.1	GATA12	MELO3C030788	1434	1441	+	10.2655	2.18e-05	TAGATCTA	MELO3C026661	Pentatricopeptide repeat-containing protein	MELO3C003487	GO:0005515
MA1015.1	GATA12	MELO3C018832	1428	1435	-	10.2655	2.18e-05	TAGATCTA	MELO3C021964	LOB domain-containing protein	MELO3C003487	GO:0032440
MA1015.1	GATA12	MELO3C026771	1429	1436	-	10.2655	2.18e-05	TAGATCTA	MELO3C031021	Unknown protein	MELO3C003487	GO:0004714
MA1015.1	GATA12	MELO3C026368	1436	1443	+	10.2655	2.18e-05	TAGATCTA	MELO3C021306	ethylene-responsive transcription factor RAP2-3-like	MELO3C003487	GO:0045087
MA1015.1	GATA12	MELO3C006291	1430	1437	-	10.2655	2.18e-05	TAGATCTA	MELO3C026990	Exostosin family protein	MELO3C003487	GO:0016021
MA1015.1	GATA12	MELO3C016688	1430	1437	-	10.2655	2.18e-05	TAGATCTA	MELO3C034422	Gag/pol protein	MELO3C003487	GO:0046777
MA1015.1	GATA12	MELO3C033256	1438	1445	+	10.2655	2.18e-05	TAGATCTA	MELO3C032903	Unknown protein	MELO3C003487	GO:0009845
MA1015.1	GATA12	MELO3C031473	1431	1438	-	10.2655	2.18e-05	TAGATCTA	MELO3C007618	Peroxidase	MELO3C003487	GO:0005886
MA1015.1	GATA12	MELO3C028804	1440	1447	+	10.2655	2.18e-05	TAGATCTA	MELO3C029404	Phosphoribosyl-AMP cyclohydrolase	MELO3C003496	GO:0005737
MA1015.1	GATA12	MELO3C030788	1434	1441	-	10.2655	2.18e-05	TAGATCTA	MELO3C035119	Unknown protein	MELO3C003496	GO:0016868
MA1015.1	GATA12	MELO3C003981	1434	1441	-	10.2655	2.18e-05	TAGATCTA	MELO3C002072	Usp domain-containing protein	MELO3C003512	GO:0005737
MA1015.1	GATA12	MELO3C026368	1436	1443	-	10.2655	2.18e-05	TAGATCTA	MELO3C030927	myb family transcription factor PHL5-like	MELO3C003512	GO:0005515
MA1015.1	GATA12	MELO3C033256	1438	1445	-	10.2655	2.18e-05	TAGATCTA	MELO3C034246	Glial fibrillary acidic protein-like	MELO3C003538	GO:0019005
MA1015.1	GATA12	MELO3C032410	1445	1452	+	10.2655	2.18e-05	TAGATCTA	MELO3C008633	Protein MNN4-like	MELO3C003538	GO:0005515
MA1015.1	GATA12	MELO3C023154	1446	1453	+	10.2655	2.18e-05	TAGATCTA	MELO3C004564	Protein NUCLEAR FUSION DEFECTIVE 6	MELO3C003538	GO:0031146
MA1015.1	GATA12	MELO3C028804	1440	1447	-	10.2655	2.18e-05	TAGATCTA	MELO3C014261	floral homeotic protein APETALA 2-like isoform X1	MELO3C003540	GO:0003676
MA1015.1	GATA12	MELO3C003186	1448	1455	+	10.2655	2.18e-05	TAGATCTA	MELO3C006968	DUF3143 domain-containing protein	MELO3C003540	GO:0004523
MA1015.1	GATA12	MELO3C015193	1450	1457	+	10.2655	2.18e-05	TAGATCTA	MELO3C009484	GATA zinc finger domain-containing protein isoform 1	MELO3C003540	GO:0090502
MA1015.1	GATA12	MELO3C012552	1451	1458	+	10.2655	2.18e-05	TAGATCTA	MELO3C018728	BHLH domain-containing protein	MELO3C003574	GO:0004722
MA1015.1	GATA12	MELO3C018817	1451	1458	+	10.2655	2.18e-05	TAGATCTA	MELO3C014020	replication factor C subunit 2	MELO3C003574	GO:0009882
MA1015.1	GATA12	MELO3C025693	1452	1459	+	10.2655	2.18e-05	TAGATCTA	MELO3C020169	Unknown protein	MELO3C003574	GO:1901363
MA1015.1	GATA12	MELO3C032410	1445	1452	-	10.2655	2.18e-05	TAGATCTA	MELO3C008908	zinc finger CCCH domain-containing protein 36-like	MELO3C003574	GO:0097159
MA1015.1	GATA12	MELO3C023154	1446	1453	-	10.2655	2.18e-05	TAGATCTA	MELO3C030770	protein GRAVITROPIC IN THE LIGHT 1	MELO3C003574	GO:0046872
MA1015.1	GATA12	MELO3C003186	1448	1455	-	10.2655	2.18e-05	TAGATCTA	MELO3C024685	cell division cycle protein 27 homolog B isoform X2	MELO3C003574	GO:0006470
MA1015.1	GATA12	MELO3C015249	1455	1462	+	10.2655	2.18e-05	TAGATCTA	MELO3C027241	Cleavage and polyadenylation specificity factor subunit 3-I-like	MELO3C003574	GO:0018298
MA1015.1	GATA12	MELO3C015193	1450	1457	-	10.2655	2.18e-05	TAGATCTA	MELO3C002259	E3 ubiquitin-protein ligase SIS3	MELO3C003574	GO:0009785
MA1015.1	GATA12	MELO3C018817	1451	1458	-	10.2655	2.18e-05	TAGATCTA	MELO3C009119	protein LURP-one-related 10	MELO3C003574	GO:0006139
MA1015.1	GATA12	MELO3C012552	1451	1458	-	10.2655	2.18e-05	TAGATCTA	MELO3C026244	protein SIEVE ELEMENT OCCLUSION B-like	MELO3C003574	GO:0006950
MA1015.1	GATA12	MELO3C018685	1459	1466	+	10.2655	2.18e-05	TAGATCTA	MELO3C020309	Pentatricopeptide repeat-containing protein	MELO3C003601	GO:0016021
MA1015.1	GATA12	MELO3C003715	1459	1466	+	10.2655	2.18e-05	TAGATCTA	MELO3C004059	(R)-mandelonitrile lyase 1-like	MELO3C003601	GO:0005524
MA1015.1	GATA12	MELO3C025693	1452	1459	-	10.2655	2.18e-05	TAGATCTA	MELO3C027998	Unknown protein	MELO3C003601	GO:0016301
MA1015.1	GATA12	MELO3C035549	1460	1467	+	10.2655	2.18e-05	TAGATCTA	MELO3C026848	Mitogen-activated protein kinase	MELO3C003601	GO:0016310
MA1015.1	GATA12	MELO3C015249	1455	1462	-	10.2655	2.18e-05	TAGATCTA	MELO3C002300	Unknown protein	MELO3C003617	GO:0005249
MA1015.1	GATA12	MELO3C018685	1459	1466	-	10.2655	2.18e-05	TAGATCTA	MELO3C031138	Unknown protein	MELO3C003617	GO:0071805
MA1015.1	GATA12	MELO3C003715	1459	1466	-	10.2655	2.18e-05	TAGATCTA	MELO3C033929	Gag/pol protein	MELO3C003617	GO:0016021
MA1015.1	GATA12	MELO3C014129	1466	1473	+	10.2655	2.18e-05	TAGATCTA	MELO3C013370	translocase of chloroplast 120, chloroplastic-like	MELO3C003620	GO:0008115
MA1015.1	GATA12	MELO3C035549	1460	1467	-	10.2655	2.18e-05	TAGATCTA	MELO3C031455	Retrovirus-related Pol polyprotein from transposon TNT 1-94	MELO3C003620	GO:0046653
MA1015.1	GATA12	MELO3C029013	1468	1475	+	10.2655	2.18e-05	TAGATCTA	MELO3C018764	Vacuolar protein sorting-associated protein 18-like protein	MELO3C003624	GO:0003729
MA1015.1	GATA12	MELO3C010635	1473	1480	+	10.2655	2.18e-05	TAGATCTA	MELO3C032569	Cell division protein ftsH	MELO3C003624	GO:0005515
MA1015.1	GATA12	MELO3C033472	1473	1480	+	10.2655	2.18e-05	TAGATCTA	MELO3C013111	MBOAT (membrane bound O-acyl transferase) family protein	MELO3C003624	GO:0015074
MA1015.1	GATA12	MELO3C014129	1466	1473	-	10.2655	2.18e-05	TAGATCTA	MELO3C020028	Procollagen-proline 3-dioxygenase	MELO3C003656	GO:0005249
MA1015.1	GATA12	MELO3C032854	1474	1481	+	10.2655	2.18e-05	TAGATCTA	MELO3C019831	DUF4050 domain-containing protein	MELO3C003656	GO:0071805
MA1015.1	GATA12	MELO3C013694	1474	1481	+	10.2655	2.18e-05	TAGATCTA	MELO3C029593	Unknown protein	MELO3C003656	GO:0016021
MA1015.1	GATA12	MELO3C029013	1468	1475	-	10.2655	2.18e-05	TAGATCTA	MELO3C035431	Retrotransposon protein	MELO3C003664	GO:0016021
MA1015.1	GATA12	MELO3C033636	1476	1483	+	10.2655	2.18e-05	TAGATCTA	MELO3C005513	E3 ubiquitin-protein ligase HOS1	MELO3C003669	GO:0043130
MA1015.1	GATA12	MELO3C030415	1477	1484	+	10.2655	2.18e-05	TAGATCTA	MELO3C032165	Unknown protein	MELO3C003681	GO:0005789
MA1015.1	GATA12	MELO3C012968	1479	1486	+	10.2655	2.18e-05	TAGATCTA	MELO3C012712	NAD(P)H dehydrogenase subunit M	MELO3C003681	GO:0005249
MA1015.1	GATA12	MELO3C010635	1473	1480	-	10.2655	2.18e-05	TAGATCTA	MELO3C021577	Unknown protein	MELO3C003681	GO:0042802
MA1015.1	GATA12	MELO3C033472	1473	1480	-	10.2655	2.18e-05	TAGATCTA	MELO3C005379	E3 ubiquitin-protein ligase XBAT33 isoform X1	MELO3C003681	GO:0071805
MA1015.1	GATA12	MELO3C032854	1474	1481	-	10.2655	2.18e-05	TAGATCTA	MELO3C017632	Protein-methionine-S-oxide reductase	MELO3C003681	GO:0042391
MA1015.1	GATA12	MELO3C013694	1474	1481	-	10.2655	2.18e-05	TAGATCTA	MELO3C035548	Unknown protein	MELO3C003681	GO:0009737
MA1015.1	GATA12	MELO3C035071	1482	1489	+	10.2655	2.18e-05	TAGATCTA	MELO3C011171	AIG2-like protein	MELO3C003681	GO:0016021
MA1015.1	GATA12	MELO3C033636	1476	1483	-	10.2655	2.18e-05	TAGATCTA	MELO3C008786	rhomboid-like protein 15	MELO3C003692	GO:0005794
MA1015.1	GATA12	MELO3C007862	1483	1490	+	10.2655	2.18e-05	TAGATCTA	MELO3C018066	SNARE domain-containing protein	MELO3C003692	GO:0016021
MA1015.1	GATA12	MELO3C030415	1477	1484	-	10.2655	2.18e-05	TAGATCTA	MELO3C033349	beta-(1,2)-xylosyltransferase-like	MELO3C003692	GO:0015297
MA1015.1	GATA12	MELO3C001244	1485	1492	+	10.2655	2.18e-05	TAGATCTA	MELO3C023658	Protein DETOXIFICATION	MELO3C003692	GO:0055085
MA1015.1	GATA12	MELO3C011066	1486	1493	+	10.2655	2.18e-05	TAGATCTA	MELO3C012496	Unknown protein	MELO3C003708	GO:0005768
MA1015.1	GATA12	MELO3C012968	1479	1486	-	10.2655	2.18e-05	TAGATCTA	MELO3C023611	Unknown protein	MELO3C003708	GO:0016020
MA1015.1	GATA12	MELO3C019357	1486	1493	+	10.2655	2.18e-05	TAGATCTA	MELO3C020204	glutathione S-transferase DHAR3, chloroplastic	MELO3C003708	GO:0003677
MA1015.1	GATA12	MELO3C010858	1487	1494	+	10.2655	2.18e-05	TAGATCTA	MELO3C033373	Pre-mRNA-splicing factor CWC25-like protein	MELO3C003708	GO:0003899
MA1015.1	GATA12	MELO3C035071	1482	1489	-	10.2655	2.18e-05	TAGATCTA	MELO3C031661	Ulp1-like peptidase	MELO3C003708	GO:0035091
MA1015.1	GATA12	MELO3C025278	1489	1496	+	10.2655	2.18e-05	TAGATCTA	MELO3C016635	(1->3)-beta-glucan endohydrolase	MELO3C003708	GO:0006351
MA1015.1	GATA12	MELO3C031217	1489	1496	+	10.2655	2.18e-05	TAGATCTA	MELO3C013880	protein N-lysine methyltransferase METTL21A-like	MELO3C003708	GO:0015031
MA1015.1	GATA12	MELO3C007862	1483	1490	-	10.2655	2.18e-05	TAGATCTA	MELO3C004482	prostatic spermine-binding protein-like	MELO3C003715	GO:0046524
MA1015.1	GATA12	MELO3C006033	1492	1499	+	10.2655	2.18e-05	TAGATCTA	MELO3C032311	Unknown protein	MELO3C003715	GO:0005986
MA1015.1	GATA12	MELO3C001244	1485	1492	-	10.2655	2.18e-05	TAGATCTA	MELO3C021266	HYPK_UBA domain-containing protein	MELO3C003737	GO:0006508
MA1015.1	GATA12	MELO3C011066	1486	1493	-	10.2655	2.18e-05	TAGATCTA	MELO3C018277	coumaroyl-CoA:anthocyanidin 3-O-glucoside-6''-O-coumaroyltransferase 1-like	MELO3C003737	GO:0004252
MA1015.1	GATA12	MELO3C028616	1493	1500	+	10.2655	2.18e-05	TAGATCTA	MELO3C030594	Cell division protein ftsH	MELO3C003737	GO:0009610
MA1015.1	GATA12	MELO3C019357	1486	1493	-	10.2655	2.18e-05	TAGATCTA	MELO3C024308	Unknown protein	MELO3C028143	GO:0004252
MA1015.1	GATA12	MELO3C010858	1487	1494	-	10.2655	2.18e-05	TAGATCTA	MELO3C013409	GAGA-binding transcriptional activator	MELO3C028143	GO:0006508
MA1015.1	GATA12	MELO3C031217	1489	1496	-	10.2655	2.18e-05	TAGATCTA	MELO3C012155	ninja-family protein AFP3-like	MELO3C028143	GO:0009610
MA1015.1	GATA12	MELO3C025278	1489	1496	-	10.2655	2.18e-05	TAGATCTA	MELO3C017762	BAG-associated GRAM protein 1	MELO3C003754	GO:0072583
MA1015.1	GATA12	MELO3C018612	1499	1506	+	10.2655	2.18e-05	TAGATCTA	MELO3C023430	Checkpoint protein	MELO3C003754	GO:0016021
MA1015.1	GATA12	MELO3C006033	1492	1499	-	10.2655	2.18e-05	TAGATCTA	MELO3C009512	Protein GL2-INTERACTING REPRESSOR 1	MELO3C003754	GO:0035615
MA1015.1	GATA12	MELO3C022064	1500	1507	+	10.2655	2.18e-05	TAGATCTA	MELO3C012180	chaperonin 60 beta	MELO3C003754	GO:0030122
MA1015.1	GATA12	MELO3C028616	1493	1500	-	10.2655	2.18e-05	TAGATCTA	MELO3C023752	Transcription elongation factor SPT4 homolog	MELO3C003754	GO:0006886
MA1015.1	GATA12	MELO3C008518	1503	1510	+	10.2655	2.18e-05	TAGATCTA	MELO3C003620	Sarcosine oxidase	MELO3C003773	GO:0005516
MA1015.1	GATA12	MELO3C014526	1504	1511	+	10.2655	2.18e-05	TAGATCTA	MELO3C007572	floral homeotic protein APETALA 2-like isoform X2	MELO3C003785	GO:0005634
MA1015.1	GATA12	MELO3C018612	1499	1506	-	10.2655	2.18e-05	TAGATCTA	MELO3C024731	disease resistance protein RGA2-like	MELO3C003785	GO:0003700
MA1015.1	GATA12	MELO3C016755	1506	1513	+	10.2655	2.18e-05	TAGATCTA	MELO3C020263	Calcium-binding EF-hand family protein	MELO3C003785	GO:0045893
MA1015.1	GATA12	MELO3C022064	1500	1507	-	10.2655	2.18e-05	TAGATCTA	MELO3C030881	Envelope-like protein	MELO3C003785	GO:0000976
MA1015.1	GATA12	MELO3C025278	1507	1514	+	10.2655	2.18e-05	TAGATCTA	MELO3C023894	mediator of RNA polymerase II transcription subunit 12-like isoform X1	MELO3C012552	GO:0005506
MA1015.1	GATA12	MELO3C017285	1508	1515	+	10.2655	2.18e-05	TAGATCTA	MELO3C007250	OPA3-like protein	MELO3C012552	GO:0016020
MA1015.1	GATA12	MELO3C019210	1508	1515	+	10.2655	2.18e-05	TAGATCTA	MELO3C012319	beta-glucosidase BoGH3B isoform X1	MELO3C012552	GO:0016709
MA1015.1	GATA12	MELO3C005899	1509	1516	+	10.2655	2.18e-05	TAGATCTA	MELO3C009958	Carbonic anhydrase	MELO3C012552	GO:0020037
MA1015.1	GATA12	MELO3C008518	1503	1510	-	10.2655	2.18e-05	TAGATCTA	MELO3C020556	60S acidic ribosomal protein P0	MELO3C030511	GO:0005634
MA1015.1	GATA12	MELO3C014526	1504	1511	-	10.2655	2.18e-05	TAGATCTA	MELO3C006494	protein argonaute 10	MELO3C030511	GO:0022627
MA1015.1	GATA12	MELO3C014142	1512	1519	+	10.2655	2.18e-05	TAGATCTA	MELO3C007842	Mannan endo-1,4-beta-mannosidase	MELO3C030511	GO:0003723
MA1015.1	GATA12	MELO3C016755	1506	1513	-	10.2655	2.18e-05	TAGATCTA	MELO3C005314	Fasciclin-like arabinogalactan protein	MELO3C030511	GO:0003735
MA1015.1	GATA12	MELO3C018799	1514	1521	+	10.2655	2.18e-05	TAGATCTA	MELO3C008708	protein prenyltransferase alpha subunit repeat-containing protein 1	MELO3C030511	GO:0008233
MA1015.1	GATA12	MELO3C025278	1507	1514	-	10.2655	2.18e-05	TAGATCTA	MELO3C034304	Maturase K	MELO3C030511	GO:0000724
MA1015.1	GATA12	MELO3C019210	1508	1515	-	10.2655	2.18e-05	TAGATCTA	MELO3C004576	sugar transport protein 14-like	MELO3C030511	GO:0006334
MA1015.1	GATA12	MELO3C017285	1508	1515	-	10.2655	2.18e-05	TAGATCTA	MELO3C029914	CCHC-type domain-containing protein	MELO3C030511	GO:0006412
MA1015.1	GATA12	MELO3C005899	1509	1516	-	10.2655	2.18e-05	TAGATCTA	MELO3C007642	Amino-acid N-acetyltransferase	MELO3C030511	GO:0006508
MA1015.1	GATA12	MELO3C002830	1518	1525	+	10.2655	2.18e-05	TAGATCTA	MELO3C029416	Retrotransposon protein	MELO3C003811	GO:0005840
MA1015.1	GATA12	MELO3C014142	1512	1519	-	10.2655	2.18e-05	TAGATCTA	MELO3C015574	Acetyl-coenzyme A synthetase	MELO3C003811	GO:0003735
MA1015.1	GATA12	MELO3C018799	1514	1521	-	10.2655	2.18e-05	TAGATCTA	MELO3C015193	chaperonin-like RbcX protein 2, chloroplastic	MELO3C003811	GO:0006412
MA1015.1	GATA12	MELO3C015375	1522	1529	+	10.2655	2.18e-05	TAGATCTA	MELO3C004534	RRM domain-containing protein	MELO3C030404	GO:0005506
MA1015.1	GATA12	MELO3C019440	1522	1529	+	10.2655	2.18e-05	TAGATCTA	MELO3C033895	Photosystem II reaction center protein H	MELO3C030404	GO:0016020
MA1015.1	GATA12	MELO3C019607	1522	1529	+	10.2655	2.18e-05	TAGATCTA	MELO3C012854	Long-chain-alcohol oxidase	MELO3C030404	GO:0016709
MA1015.1	GATA12	MELO3C025278	1525	1532	+	10.2655	2.18e-05	TAGATCTA	MELO3C026349	DNA repair protein recA-like protein 2	MELO3C030404	GO:0020037
MA1015.1	GATA12	MELO3C002830	1518	1525	-	10.2655	2.18e-05	TAGATCTA	MELO3C025277	ATP synthase epsilon chain, chloroplastic-like	MELO3C003847	GO:0016021
MA1015.1	GATA12	MELO3C012268	1527	1534	+	10.2655	2.18e-05	TAGATCTA	MELO3C021113	Asparagine--tRNA ligase	MELO3C030575	GO:0016021
MA1015.1	GATA12	MELO3C019607	1522	1529	-	10.2655	2.18e-05	TAGATCTA	MELO3C024103	Glutaredoxin-dependent peroxiredoxin	MELO3C030575	GO:0003676
MA1015.1	GATA12	MELO3C032837	1529	1536	+	10.2655	2.18e-05	TAGATCTA	MELO3C013727	WUSCHEL-related homeobox 13	MELO3C003858	GO:0016491
MA1015.1	GATA12	MELO3C015375	1522	1529	-	10.2655	2.18e-05	TAGATCTA	MELO3C014735	L-ascorbate oxidase homolog	MELO3C003858	GO:0046872
MA1015.1	GATA12	MELO3C019440	1522	1529	-	10.2655	2.18e-05	TAGATCTA	MELO3C030511	DUF1985 domain-containing protein	MELO3C030412	GO:0008234
MA1015.1	GATA12	MELO3C025278	1525	1532	-	10.2655	2.18e-05	TAGATCTA	MELO3C025699	Mitochondrial substrate carrier family protein	MELO3C030412	GO:0016301
MA1015.1	GATA12	MELO3C015314	1532	1539	+	10.2655	2.18e-05	TAGATCTA	MELO3C005337	Unknown protein	MELO3C030412	GO:0006508
MA1015.1	GATA12	MELO3C025277	1534	1541	+	10.2655	2.18e-05	TAGATCTA	MELO3C029675	ULP_PROTEASE domain-containing protein	MELO3C030412	GO:0016310
MA1015.1	GATA12	MELO3C012268	1527	1534	-	10.2655	2.18e-05	TAGATCTA	MELO3C011493	AB hydrolase-1 domain-containing protein	MELO3C003902	GO:0016021
MA1015.1	GATA12	MELO3C032837	1529	1536	-	10.2655	2.18e-05	TAGATCTA	MELO3C032283	Unknown protein	MELO3C003902	GO:0004497
MA1015.1	GATA12	MELO3C017143	1538	1545	+	10.2655	2.18e-05	TAGATCTA	MELO3C030569	Unknown protein	MELO3C003902	GO:0005506
MA1015.1	GATA12	MELO3C007210	1539	1546	+	10.2655	2.18e-05	TAGATCTA	MELO3C022521	Peroxisomal membrane protein PEX16	MELO3C003902	GO:0016705
MA1015.1	GATA12	MELO3C015314	1532	1539	-	10.2655	2.18e-05	TAGATCTA	MELO3C011874	Signal peptidase complex subunit 1	MELO3C003902	GO:0020037
MA1015.1	GATA12	MELO3C032103	1539	1546	+	10.2655	2.18e-05	TAGATCTA	MELO3C015109	Pentatricopeptide repeat-containing protein	MELO3C003902	GO:0098542
MA1015.1	GATA12	MELO3C024834	1539	1546	+	10.2655	2.18e-05	TAGATCTA	MELO3C006615	E3 ubiquitin-protein ligase MIEL1	MELO3C003899	GO:0016021
MA1015.1	GATA12	MELO3C002240	1541	1548	+	10.2655	2.18e-05	TAGATCTA	MELO3C011609	Stress response protein NST1-like	MELO3C003899	GO:0004497
MA1015.1	GATA12	MELO3C025277	1534	1541	-	10.2655	2.18e-05	TAGATCTA	MELO3C025347	NAD(P)-binding Rossmann-fold superfamily protein	MELO3C003899	GO:0005506
MA1015.1	GATA12	MELO3C026811	1542	1549	+	10.2655	2.18e-05	TAGATCTA	MELO3C031219	Protein of unknown function (DUF668)	MELO3C003899	GO:0016705
MA1015.1	GATA12	MELO3C015151	1542	1549	+	10.2655	2.18e-05	TAGATCTA	MELO3C023787	S-adenosylmethionine decarboxylase proenzyme	MELO3C003899	GO:0020037
MA1015.1	GATA12	MELO3C017143	1538	1545	-	10.2655	2.18e-05	TAGATCTA	MELO3C022045	Cytochrome P450	MELO3C003899	GO:0098542
MA1015.1	GATA12	MELO3C025412	1546	1553	+	10.2655	2.18e-05	TAGATCTA	MELO3C006141	S-adenosyl-L-methionine-dependent methyltransferases superfamily protein	MELO3C030602	GO:0005840
MA1015.1	GATA12	MELO3C007210	1539	1546	-	10.2655	2.18e-05	TAGATCTA	MELO3C020403	Unknown protein	MELO3C030602	GO:0003735
MA1015.1	GATA12	MELO3C033415	1546	1553	+	10.2655	2.18e-05	TAGATCTA	MELO3C032827	Unknown protein	MELO3C030602	GO:0003964
MA1015.1	GATA12	MELO3C032103	1539	1546	-	10.2655	2.18e-05	TAGATCTA	MELO3C023857	mediator of RNA polymerase II transcription subunit 12-like isoform X1	MELO3C030602	GO:0004190
MA1015.1	GATA12	MELO3C024834	1539	1546	-	10.2655	2.18e-05	TAGATCTA	MELO3C004981	RING-CH-type domain-containing protein	MELO3C030602	GO:0004519
MA1015.1	GATA12	MELO3C010434	1548	1555	+	10.2655	2.18e-05	TAGATCTA	MELO3C031373	Mitochondrial outer membrane porin	MELO3C030602	GO:0008270
MA1015.1	GATA12	MELO3C006523	1548	1555	+	10.2655	2.18e-05	TAGATCTA	MELO3C023383	pleiotropic drug resistance protein 1-like	MELO3C030602	GO:0019843
MA1015.1	GATA12	MELO3C002240	1541	1548	-	10.2655	2.18e-05	TAGATCTA	MELO3C006011	Pyridoxal 5'-phosphate synthase	MELO3C030602	GO:0006278
MA1015.1	GATA12	MELO3C026811	1542	1549	-	10.2655	2.18e-05	TAGATCTA	MELO3C003773	protein IQ-DOMAIN 32 isoform X1	MELO3C030602	GO:0006412
MA1015.1	GATA12	MELO3C015151	1542	1549	-	10.2655	2.18e-05	TAGATCTA	MELO3C006932	Unknown protein	MELO3C030602	GO:0006508
MA1015.1	GATA12	MELO3C018039	1549	1556	+	10.2655	2.18e-05	TAGATCTA	MELO3C021716	protein CLMP1-like	MELO3C030602	GO:0015074
MA1015.1	GATA12	MELO3C004527	1550	1557	+	10.2655	2.18e-05	TAGATCTA	MELO3C025763	Protein transport protein Sec61 subunit beta	MELO3C030602	GO:0090305
MA1015.1	GATA12	MELO3C030806	1551	1558	+	10.2655	2.18e-05	TAGATCTA	MELO3C033765	Beta-galactosidase	MELO3C026492	GO:0016021
MA1015.1	GATA12	MELO3C006932	1551	1558	+	10.2655	2.18e-05	TAGATCTA	MELO3C022274	COP9 signalosome complex subunit 7 isoform X3	MELO3C026492	GO:0004497
MA1015.1	GATA12	MELO3C025277	1552	1559	+	10.2655	2.18e-05	TAGATCTA	MELO3C009013	tRNA pseudouridine synthase	MELO3C026492	GO:0005506
MA1015.1	GATA12	MELO3C033415	1546	1553	-	10.2655	2.18e-05	TAGATCTA	MELO3C026057	Histidine-rich glycoprotein-like	MELO3C026492	GO:0016705
MA1015.1	GATA12	MELO3C025412	1546	1553	-	10.2655	2.18e-05	TAGATCTA	MELO3C015798	sulfate transporter 3.1-like	MELO3C026492	GO:0020037
MA1015.1	GATA12	MELO3C003237	1554	1561	+	10.2655	2.18e-05	TAGATCTA	MELO3C002982	exopolygalacturonase-like	MELO3C026492	GO:0098542
MA1015.1	GATA12	MELO3C020157	1554	1561	+	10.2655	2.18e-05	TAGATCTA	MELO3C020913	red chlorophyll catabolite reductase-like	MELO3C026494	GO:0016021
MA1015.1	GATA12	MELO3C014284	1555	1562	+	10.2655	2.18e-05	TAGATCTA	MELO3C026492	Cytochrome P450	MELO3C026494	GO:0004497
MA1015.1	GATA12	MELO3C010434	1548	1555	-	10.2655	2.18e-05	TAGATCTA	MELO3C016291	Mitochondrial inner membrane protein OXA1	MELO3C026494	GO:0005506
MA1015.1	GATA12	MELO3C025767	1555	1562	+	10.2655	2.18e-05	TAGATCTA	MELO3C028896	Asp_protease domain-containing protein	MELO3C026494	GO:0016705
MA1015.1	GATA12	MELO3C006523	1548	1555	-	10.2655	2.18e-05	TAGATCTA	MELO3C012318	neurofilament heavy polypeptide-like	MELO3C026494	GO:0020037
MA1015.1	GATA12	MELO3C033822	1556	1563	+	10.2655	2.18e-05	TAGATCTA	MELO3C026706	Unknown protein	MELO3C026494	GO:0098542
MA1015.1	GATA12	MELO3C018039	1549	1556	-	10.2655	2.18e-05	TAGATCTA	MELO3C025535	Fe_hyd_SSU domain-containing protein	MELO3C018255	GO:0005634
MA1015.1	GATA12	MELO3C004527	1550	1557	-	10.2655	2.18e-05	TAGATCTA	MELO3C030312	Unknown protein	MELO3C018255	GO:0000976
MA1015.1	GATA12	MELO3C030806	1551	1558	-	10.2655	2.18e-05	TAGATCTA	MELO3C019367	Unknown protein	MELO3C018255	GO:0006355
MA1015.1	GATA12	MELO3C006932	1551	1558	-	10.2655	2.18e-05	TAGATCTA	MELO3C013016	Protein kinase domain-containing protein	MELO3C018255	GO:0010158
MA1015.1	GATA12	MELO3C014433	1558	1565	+	10.2655	2.18e-05	TAGATCTA	MELO3C034375	CACTA en-spm transposon protein	MELO3C018224	GO:0000919
MA1015.1	GATA12	MELO3C025277	1552	1559	-	10.2655	2.18e-05	TAGATCTA	MELO3C019897	Hemerythrin domain-containing protein	MELO3C018224	GO:0005802
MA1015.1	GATA12	MELO3C003237	1554	1561	-	10.2655	2.18e-05	TAGATCTA	MELO3C015158	nuclear cap-binding protein subunit 1	MELO3C018224	GO:1990071
MA1015.1	GATA12	MELO3C020157	1554	1561	-	10.2655	2.18e-05	TAGATCTA	MELO3C005725	Reticulon-like protein	MELO3C018224	GO:0005829
MA1015.1	GATA12	MELO3C014284	1555	1562	-	10.2655	2.18e-05	TAGATCTA	MELO3C033051	ARM REPEAT PROTEIN INTERACTING WITH ABF2-like	MELO3C018224	GO:0006891
MA1015.1	GATA12	MELO3C025767	1555	1562	-	10.2655	2.18e-05	TAGATCTA	MELO3C023951	Nuclear envelope integral membrane protein 1 isoform X1	MELO3C018224	GO:0034498
MA1015.1	GATA12	MELO3C025944	1563	1570	+	10.2655	2.18e-05	TAGATCTA	MELO3C000296	DnaJ-like protein subfamily B member 4	MELO3C018207	GO:0003676
MA1015.1	GATA12	MELO3C033822	1556	1563	-	10.2655	2.18e-05	TAGATCTA	MELO3C024070	Unknown protein	MELO3C018207	GO:0015074
MA1015.1	GATA12	MELO3C014433	1558	1565	-	10.2655	2.18e-05	TAGATCTA	MELO3C027628	Pol protein	MELO3C030443	GO:0005975
MA1015.1	GATA12	MELO3C002554	1567	1574	+	10.2655	2.18e-05	TAGATCTA	MELO3C013516	Protein MNN4-like	MELO3C030443	GO:0048046
MA1015.1	GATA12	MELO3C006345	1567	1574	+	10.2655	2.18e-05	TAGATCTA	MELO3C021847	Flocculation protein FLO11-like	MELO3C030443	GO:0030246
MA1015.1	GATA12	MELO3C025277	1570	1577	+	10.2655	2.18e-05	TAGATCTA	MELO3C008538	Condensin complex subunit 1	MELO3C030443	GO:0005773
MA1015.1	GATA12	MELO3C025944	1563	1570	-	10.2655	2.18e-05	TAGATCTA	MELO3C002271	Protein ApaG like	MELO3C030443	GO:0004565
MA1015.1	GATA12	MELO3C006345	1567	1574	-	10.2655	2.18e-05	TAGATCTA	MELO3C009970	Pectin lyase-like superfamily protein	MELO3C030695	GO:0005886
MA1015.1	GATA12	MELO3C002554	1567	1574	-	10.2655	2.18e-05	TAGATCTA	MELO3C018612	KH domain-containing protein	MELO3C030695	GO:0016021
MA1015.1	GATA12	MELO3C029948	1576	1583	+	10.2655	2.18e-05	TAGATCTA	MELO3C010667	Phosphatidylinositol 3-kinase	MELO3C030695	GO:0005524
MA1015.1	GATA12	MELO3C025277	1570	1577	-	10.2655	2.18e-05	TAGATCTA	MELO3C014806	Phosphoglycerate mutase family protein	MELO3C030695	GO:0008553
MA1015.1	GATA12	MELO3C025629	1577	1584	+	10.2655	2.18e-05	TAGATCTA	MELO3C022831	condensin complex subunit 3	MELO3C030695	GO:0120029
MA1015.1	GATA12	MELO3C028858	1579	1586	+	10.2655	2.18e-05	TAGATCTA	MELO3C012946	Flocculation protein FLO11-like	MELO3C018181	GO:0016021
MA1015.1	GATA12	MELO3C018764	1579	1586	+	10.2655	2.18e-05	TAGATCTA	MELO3C004782	Flocculation protein FLO11-like	MELO3C030457	GO:0005777
MA1015.1	GATA12	MELO3C011348	1581	1588	+	10.2655	2.18e-05	TAGATCTA	MELO3C005238	GAGA-binding transcriptional activator	MELO3C030457	GO:0001522
MA1015.1	GATA12	MELO3C029948	1576	1583	-	10.2655	2.18e-05	TAGATCTA	MELO3C030394	Unknown protein	MELO3C030457	GO:0046872
MA1015.1	GATA12	MELO3C031022	1583	1590	+	10.2655	2.18e-05	TAGATCTA	MELO3C021159	receptor-like kinase TMK4	MELO3C030457	GO:0046983
MA1015.1	GATA12	MELO3C025629	1577	1584	-	10.2655	2.18e-05	TAGATCTA	MELO3C011423	PLASMODESMATA CALLOSE-BINDING PROTEIN 3-like	MELO3C030457	GO:0030597
MA1015.1	GATA12	MELO3C024416	1586	1593	+	10.2655	2.18e-05	TAGATCTA	MELO3C030404	Cytochrome P450 77A3-like	MELO3C030457	GO:0004730
MA1015.1	GATA12	MELO3C014917	1586	1593	+	10.2655	2.18e-05	TAGATCTA	MELO3C015938	dnaJ protein ERDJ3B	MELO3C030723	GO:0098869
MA1015.1	GATA12	MELO3C028858	1579	1586	-	10.2655	2.18e-05	TAGATCTA	MELO3C003785	dehydration-responsive element-binding protein 2D	MELO3C030723	GO:0008379
MA1015.1	GATA12	MELO3C018764	1579	1586	-	10.2655	2.18e-05	TAGATCTA	MELO3C008147	50S ribosomal protein-like protein	MELO3C030723	GO:0034599
MA1015.1	GATA12	MELO3C017343	1587	1594	+	10.2655	2.18e-05	TAGATCTA	MELO3C032558	Serine/threonine-protein kinase TOR isoform X3	MELO3C030723	GO:0045454
MA1015.1	GATA12	MELO3C013689	1588	1595	+	10.2655	2.18e-05	TAGATCTA	MELO3C012366	Unknown protein	MELO3C030723	GO:0009535
MA1015.1	GATA12	MELO3C011348	1581	1588	-	10.2655	2.18e-05	TAGATCTA	MELO3C030047	Cyclic nucleotide-gated ion channel 1-like isoform X3	MELO3C018119	GO:0003723
MA1015.1	GATA12	MELO3C023899	1590	1597	+	10.2655	2.18e-05	TAGATCTA	MELO3C032993	Unknown protein	MELO3C018119	GO:0000373
MA1015.1	GATA12	MELO3C031022	1583	1590	-	10.2655	2.18e-05	TAGATCTA	MELO3C022322	protein LAZY 1-like	MELO3C018119	GO:0006397
MA1015.1	GATA12	MELO3C026298	1590	1597	+	10.2655	2.18e-05	TAGATCTA	MELO3C014284	Epidermal patterning factor-like protein	MELO3C018066	GO:0030173
MA1015.1	GATA12	MELO3C003961	1590	1597	+	10.2655	2.18e-05	TAGATCTA	MELO3C029937	ULP_PROTEASE domain-containing protein	MELO3C018066	GO:0015031
MA1015.1	GATA12	MELO3C022247	1591	1598	+	10.2655	2.18e-05	TAGATCTA	MELO3C032511	protein NUCLEAR FUSION DEFECTIVE 6, chloroplastic/mitochondrial-like isoform X1	MELO3C012802	GO:0008270
MA1015.1	GATA12	MELO3C024416	1586	1593	-	10.2655	2.18e-05	TAGATCTA	MELO3C019842	Protein of unknown function (DUF1635)	MELO3C012802	GO:0090116
MA1015.1	GATA12	MELO3C030945	1593	1600	+	10.2655	2.18e-05	TAGATCTA	MELO3C014400	G domain-containing protein	MELO3C012802	GO:0009793
MA1015.1	GATA12	MELO3C014917	1586	1593	-	10.2655	2.18e-05	TAGATCTA	MELO3C010913	protein DA1	MELO3C012802	GO:0010183
MA1015.1	GATA12	MELO3C017343	1587	1594	-	10.2655	2.18e-05	TAGATCTA	MELO3C006598	serine/arginine-rich SC35-like splicing factor SCL28	MELO3C012802	GO:0008422
MA1015.1	GATA12	MELO3C013689	1588	1595	-	10.2655	2.18e-05	TAGATCTA	MELO3C016089	Homogentisate 1,2-dioxygenase	MELO3C012802	GO:0006355
MA1015.1	GATA12	MELO3C032079	1596	1603	+	10.2655	2.18e-05	TAGATCTA	MELO3C002236	E2F transcription factor-like E2FE isoform X2	MELO3C012802	GO:0006694
MA1015.1	GATA12	MELO3C023899	1590	1597	-	10.2655	2.18e-05	TAGATCTA	MELO3C005432	rubredoxin family protein	MELO3C012802	GO:0006325
MA1015.1	GATA12	MELO3C003961	1590	1597	-	10.2655	2.18e-05	TAGATCTA	MELO3C016776	Protein kinase domain-containing protein	MELO3C012802	GO:0004674
MA1015.1	GATA12	MELO3C026298	1590	1597	-	10.2655	2.18e-05	TAGATCTA	MELO3C007320	Secretory carrier-associated membrane protein	MELO3C012802	GO:0006468
MA1015.1	GATA12	MELO3C030294	1597	1604	+	10.2655	2.18e-05	TAGATCTA	MELO3C030723	Thioredoxin-dependent peroxiredoxin	MELO3C012802	GO:0005886
MA1015.1	GATA12	MELO3C003669	1598	1605	+	10.2655	2.18e-05	TAGATCTA	MELO3C009166	FCP1 homology domain-containing protein	MELO3C012802	GO:0005654
MA1015.1	GATA12	MELO3C022247	1591	1598	-	10.2655	2.18e-05	TAGATCTA	MELO3C025739	tRNA-intron lyase	MELO3C012802	GO:0003676
MA1015.1	GATA12	MELO3C017291	1600	1607	+	10.2655	2.18e-05	TAGATCTA	MELO3C004565	3-hydroxyacyl-CoA dehydrogenase	MELO3C012802	GO:0004402
MA1015.1	GATA12	MELO3C030945	1593	1600	-	10.2655	2.18e-05	TAGATCTA	MELO3C000347	Protein transport protein Sec61 subunit alpha-like	MELO3C012802	GO:0003886
MA1015.1	GATA12	MELO3C035761	1600	1607	+	10.2655	2.18e-05	TAGATCTA	MELO3C029779	Unknown protein	MELO3C012802	GO:0005524
MA1015.1	GATA12	MELO3C014359	1602	1609	+	10.2655	2.18e-05	TAGATCTA	MELO3C002875	WRKY domain-containing protein	MELO3C012802	GO:0003854
MA1015.1	GATA12	MELO3C032079	1596	1603	-	10.2655	2.18e-05	TAGATCTA	MELO3C006077	AB hydrolase-1 domain-containing protein	MELO3C012802	GO:0052861
MA1015.1	GATA12	MELO3C030294	1597	1604	-	10.2655	2.18e-05	TAGATCTA	MELO3C014435	Embryo defective 1381 isoform 1	MELO3C012802	GO:0052862
MA1015.1	GATA12	MELO3C003669	1598	1605	-	10.2655	2.18e-05	TAGATCTA	MELO3C017737	NAD(P)-linked oxidoreductase superfamily protein	MELO3C012802	GO:0016021
MA1015.1	GATA12	MELO3C035761	1600	1607	-	10.2655	2.18e-05	TAGATCTA	MELO3C020157	Glycerol-3-phosphate dehydrogenase [NAD(+)]	MELO3C012802	GO:0016573
MA1015.1	GATA12	MELO3C017291	1600	1607	-	10.2655	2.18e-05	TAGATCTA	MELO3C028976	Thionin-like protein 2	MELO3C030770	GO:0009639
MA1015.1	GATA12	MELO3C014359	1602	1609	-	10.2655	2.18e-05	TAGATCTA	MELO3C034826	Pectinesterase inhibitor-like	MELO3C030770	GO:0009959
MA1015.1	GATA12	MELO3C012318	1610	1617	+	10.2655	2.18e-05	TAGATCTA	MELO3C004628	DNA repair protein recA-like protein 3	MELO3C012854	GO:0046593
MA1015.1	GATA12	MELO3C029005	1610	1617	+	10.2655	2.18e-05	TAGATCTA	MELO3C030205	Unknown protein	MELO3C012854	GO:0050660
MA1015.1	GATA12	MELO3C034374	1613	1620	+	10.2655	2.18e-05	TAGATCTA	MELO3C012982	bet1-like SNARE 1-2	MELO3C012854	GO:0016021
MA1015.1	GATA12	MELO3C010931	1613	1620	+	10.2655	2.18e-05	TAGATCTA	MELO3C016839	Unknown protein	MELO3C012854	GO:0046577
MA1015.1	GATA12	MELO3C013981	1617	1624	+	10.2655	2.18e-05	TAGATCTA	MELO3C007876	FG-GAP repeat-containing protein	MELO3C012861	GO:0005315
MA1015.1	GATA12	MELO3C029005	1610	1617	-	10.2655	2.18e-05	TAGATCTA	MELO3C025440	Xanthine/uracil permease family protein	MELO3C012861	GO:0055085
MA1015.1	GATA12	MELO3C012318	1610	1617	-	10.2655	2.18e-05	TAGATCTA	MELO3C029626	Aminoacylase-1-like	MELO3C012861	GO:0006817
MA1015.1	GATA12	MELO3C013636	1618	1625	+	10.2655	2.18e-05	TAGATCTA	MELO3C023975	Late embryogenesis abundant protein, group 2	MELO3C012861	GO:0016021
MA1015.1	GATA12	MELO3C034374	1613	1620	-	10.2655	2.18e-05	TAGATCTA	MELO3C035443	endoribonuclease Dicer homolog 2 isoform X2	MELO3C012861	GO:0015293
MA1015.1	GATA12	MELO3C013622	1620	1627	+	10.2655	2.18e-05	TAGATCTA	MELO3C034651	Hexosyltransferase	MELO3C012861	GO:0016787
MA1015.1	GATA12	MELO3C010931	1613	1620	-	10.2655	2.18e-05	TAGATCTA	MELO3C013670	Exocyst subunit Exo70 family protein	MELO3C012863	GO:0005094
MA1015.1	GATA12	MELO3C018277	1624	1631	+	10.2655	2.18e-05	TAGATCTA	MELO3C016184	protein JASON	MELO3C012863	GO:0050790
MA1015.1	GATA12	MELO3C013981	1617	1624	-	10.2655	2.18e-05	TAGATCTA	MELO3C008609	RBR-type E3 ubiquitin transferase	MELO3C012863	GO:0016020
MA1015.1	GATA12	MELO3C023715	1625	1632	+	10.2655	2.18e-05	TAGATCTA	MELO3C027997	Unknown protein	MELO3C012863	GO:0005829
MA1015.1	GATA12	MELO3C013636	1618	1625	-	10.2655	2.18e-05	TAGATCTA	MELO3C021790	Protein ROOT HAIR DEFECTIVE 3 homolog	MELO3C012863	GO:0007266
MA1015.1	GATA12	MELO3C016058	1626	1633	+	10.2655	2.18e-05	TAGATCTA	MELO3C028861	Ty3-gypsy retrotransposon protein	MELO3C012885	GO:0016020
MA1015.1	GATA12	MELO3C013622	1620	1627	-	10.2655	2.18e-05	TAGATCTA	MELO3C005251	Beta-galactosidase	MELO3C012885	GO:0008289
MA1015.1	GATA12	MELO3C013376	1629	1636	+	10.2655	2.18e-05	TAGATCTA	MELO3C011728	Tudor/PWWP/MBT superfamily protein isoform 5	MELO3C012885	GO:0009987
MA1015.1	GATA12	MELO3C030945	1629	1636	+	10.2655	2.18e-05	TAGATCTA	MELO3C025811	protein BIG GRAIN 1-like B	MELO3C012887	GO:0043245
MA1015.1	GATA12	MELO3C022194	1631	1638	+	10.2655	2.18e-05	TAGATCTA	MELO3C029270	PRA1 family protein	MELO3C012887	GO:0019863
MA1015.1	GATA12	MELO3C010707	1631	1638	+	10.2655	2.18e-05	TAGATCTA	MELO3C017821	DCD domain-containing protein	MELO3C012887	GO:0045735
MA1015.1	GATA12	MELO3C018277	1624	1631	-	10.2655	2.18e-05	TAGATCTA	MELO3C010474	UDP-galactose transporter 1	MELO3C012887	GO:0010431
MA1015.1	GATA12	MELO3C023715	1625	1632	-	10.2655	2.18e-05	TAGATCTA	MELO3C026860	protein MIZU-KUSSEI 1-like	MELO3C012954	GO:0006888
MA1015.1	GATA12	MELO3C016058	1626	1633	-	10.2655	2.18e-05	TAGATCTA	MELO3C016566	Diacylglycerol kinase	MELO3C012954	GO:0005515
MA1015.1	GATA12	MELO3C024360	1633	1640	+	10.2655	2.18e-05	TAGATCTA	MELO3C013738	ganglioside-induced differentiation-associated protein 2	MELO3C012954	GO:0006890
MA1015.1	GATA12	MELO3C013376	1629	1636	-	10.2655	2.18e-05	TAGATCTA	MELO3C027639	Unknown protein	MELO3C012954	GO:0005198
MA1015.1	GATA12	MELO3C030945	1629	1636	-	10.2655	2.18e-05	TAGATCTA	MELO3C026338	Threonine-tRNA ligase	MELO3C012954	GO:0000139
MA1015.1	GATA12	MELO3C022194	1631	1638	-	10.2655	2.18e-05	TAGATCTA	MELO3C018659	sulfate transporter 1.2-like	MELO3C012954	GO:0006891
MA1015.1	GATA12	MELO3C010707	1631	1638	-	10.2655	2.18e-05	TAGATCTA	MELO3C035262	ATPase subunit 1 (Mitochondrion)	MELO3C012954	GO:0006886
MA1015.1	GATA12	MELO3C024360	1633	1640	-	10.2655	2.18e-05	TAGATCTA	MELO3C031597	Monocarboxylate transporter 9	MELO3C012954	GO:0030126
MA1015.1	GATA12	MELO3C002821	1641	1648	+	10.2655	2.18e-05	TAGATCTA	MELO3C005680	GMP synthase (glutamine-hydrolyzing), putative / glutamine amidotransferase, putative	MELO3C012982	GO:0030173
MA1015.1	GATA12	MELO3C022171	1644	1651	+	10.2655	2.18e-05	TAGATCTA	MELO3C014983	Reverse transcriptase Ty1/copia-type domain-containing protein	MELO3C012982	GO:0015031
MA1015.1	GATA12	MELO3C019595	1646	1653	+	10.2655	2.18e-05	TAGATCTA	MELO3C018576	L-galactose dehydrogenase	MELO3C013013	GO:0005737
MA1015.1	GATA12	MELO3C003366	1646	1653	+	10.2655	2.18e-05	TAGATCTA	MELO3C035549	LEA_2 domain-containing protein	MELO3C013013	GO:0016021
MA1015.1	GATA12	MELO3C008177	1648	1655	+	10.2655	2.18e-05	TAGATCTA	MELO3C028043	NBS-LRR type resistance protein	MELO3C013013	GO:0005506
MA1015.1	GATA12	MELO3C002821	1641	1648	-	10.2655	2.18e-05	TAGATCTA	MELO3C003232	Flocculation protein FLO11-like	MELO3C013013	GO:0016788
MA1015.1	GATA12	MELO3C022171	1644	1651	-	10.2655	2.18e-05	TAGATCTA	MELO3C034130	axial regulator YABBY 4	MELO3C013013	GO:0050113
MA1015.1	GATA12	MELO3C031971	1651	1658	+	10.2655	2.18e-05	TAGATCTA	MELO3C003134	Expansin	MELO3C013013	GO:0019310
MA1015.1	GATA12	MELO3C019595	1646	1653	-	10.2655	2.18e-05	TAGATCTA	MELO3C034604	ATP-binding/protein serine/threonine kinase	MELO3C013013	GO:0019853
MA1015.1	GATA12	MELO3C003366	1646	1653	-	10.2655	2.18e-05	TAGATCTA	MELO3C015028	CWF19-like protein 2 homolog	MELO3C013016	GO:0016021
MA1015.1	GATA12	MELO3C008177	1648	1655	-	10.2655	2.18e-05	TAGATCTA	MELO3C008740	Unknown protein	MELO3C013016	GO:0004672
MA1015.1	GATA12	MELO3C028593	1655	1662	+	10.2655	2.18e-05	TAGATCTA	MELO3C026436	2-oxoglutarate (2OG) and Fe(II)-dependent oxygenase superfamily protein	MELO3C013016	GO:0005524
MA1015.1	GATA12	MELO3C017309	1656	1663	+	10.2655	2.18e-05	TAGATCTA	MELO3C017631	Cyclin	MELO3C013016	GO:0006468
MA1015.1	GATA12	MELO3C031971	1651	1658	-	10.2655	2.18e-05	TAGATCTA	MELO3C023810	Protein kinase domain-containing protein	MELO3C013025	GO:0016757
MA1015.1	GATA12	MELO3C010268	1661	1668	+	10.2655	2.18e-05	TAGATCTA	MELO3C015739	ethylene-responsive transcription factor ERF098-like	MELO3C013025	GO:0016021
MA1015.1	GATA12	MELO3C028757	1661	1668	+	10.2655	2.18e-05	TAGATCTA	MELO3C016860	Unknown protein	MELO3C013043	GO:0005634
MA1015.1	GATA12	MELO3C028593	1655	1662	-	10.2655	2.18e-05	TAGATCTA	MELO3C023940	cinnamoyl coa reductase	MELO3C013043	GO:0003677
MA1015.1	GATA12	MELO3C017309	1656	1663	-	10.2655	2.18e-05	TAGATCTA	MELO3C021752	Pentatricopeptide repeat-containing protein	MELO3C013043	GO:0006355
MA1015.1	GATA12	MELO3C000294	1667	1674	+	10.2655	2.18e-05	TAGATCTA	MELO3C017370	Methyltransferase-related protein	MELO3C030806	GO:0003723
MA1015.1	GATA12	MELO3C022254	1667	1674	+	10.2655	2.18e-05	TAGATCTA	MELO3C014142	kinesin-like protein KIN12B	MELO3C030806	GO:0016607
MA1015.1	GATA12	MELO3C028757	1661	1668	-	10.2655	2.18e-05	TAGATCTA	MELO3C010525	ABC transporter E family member 2	MELO3C030806	GO:0000398
MA1015.1	GATA12	MELO3C019145	1668	1675	+	10.2655	2.18e-05	TAGATCTA	MELO3C007936	aspartyl protease family protein 1-like	MELO3C013062	GO:0006886
MA1015.1	GATA12	MELO3C010268	1661	1668	-	10.2655	2.18e-05	TAGATCTA	MELO3C035336	Unknown protein	MELO3C013075	GO:0010052
MA1015.1	GATA12	MELO3C028961	1672	1679	+	10.2655	2.18e-05	TAGATCTA	MELO3C006128	LIM domain-containing protein PLIM2b-like	MELO3C013075	GO:0005576
MA1015.1	GATA12	MELO3C000294	1667	1674	-	10.2655	2.18e-05	TAGATCTA	MELO3C034556	Unknown protein	MELO3C013087	GO:0008252
MA1015.1	GATA12	MELO3C002072	1674	1681	+	10.2655	2.18e-05	TAGATCTA	MELO3C009495	CASP-like protein	MELO3C025840	GO:0005975
MA1015.1	GATA12	MELO3C022254	1667	1674	-	10.2655	2.18e-05	TAGATCTA	MELO3C029664	Nodulin homeobox isoform X2	MELO3C025840	GO:0016020
MA1015.1	GATA12	MELO3C019145	1668	1675	-	10.2655	2.18e-05	TAGATCTA	MELO3C002545	purine permease 3	MELO3C025840	GO:0048046
MA1015.1	GATA12	MELO3C017416	1675	1682	+	10.2655	2.18e-05	TAGATCTA	MELO3C026814	RNA-dependent RNA polymerase	MELO3C025840	GO:0005773
MA1015.1	GATA12	MELO3C006554	1675	1682	+	10.2655	2.18e-05	TAGATCTA	MELO3C017416	Cyclin-dependent protein kinase inhibitor SMR6-like protein	MELO3C025840	GO:0004565
MA1015.1	GATA12	MELO3C003540	1676	1683	+	10.2655	2.18e-05	TAGATCTA	MELO3C019509	protein disulfide-isomerase SCO2	MELO3C025813	GO:0010494
MA1015.1	GATA12	MELO3C003370	1677	1684	+	10.2655	2.18e-05	TAGATCTA	MELO3C002651	Protein SCAR	MELO3C025813	GO:0003723
MA1015.1	GATA12	MELO3C007272	1678	1685	+	10.2655	2.18e-05	TAGATCTA	MELO3C031600	phosphatidylinositol N-acetylglucosaminyltransferase subunit P-like	MELO3C025813	GO:0034063
MA1015.1	GATA12	MELO3C013272	1678	1685	+	10.2655	2.18e-05	TAGATCTA	MELO3C014130	RNA polymerase II elongation factor	MELO3C030837	GO:0005634
MA1015.1	GATA12	MELO3C011874	1679	1686	+	10.2655	2.18e-05	TAGATCTA	MELO3C007807	aminopeptidase P1	MELO3C030837	GO:0003677
MA1015.1	GATA12	MELO3C028961	1672	1679	-	10.2655	2.18e-05	TAGATCTA	MELO3C024874	LRR receptor-like serine/threonine-protein kinase RPK2	MELO3C030837	GO:0046872
MA1015.1	GATA12	MELO3C018611	1680	1687	+	10.2655	2.18e-05	TAGATCTA	MELO3C026967	GDSL esterase/lipase	MELO3C030837	GO:0046983
MA1015.1	GATA12	MELO3C002072	1674	1681	-	10.2655	2.18e-05	TAGATCTA	MELO3C002795	WAT1-related protein	MELO3C030837	GO:0009791
MA1015.1	GATA12	MELO3C017416	1675	1682	-	10.2655	2.18e-05	TAGATCTA	MELO3C009081	Organic cation/carnitine transporter 7	MELO3C025811	GO:0005886
MA1015.1	GATA12	MELO3C006554	1675	1682	-	10.2655	2.18e-05	TAGATCTA	MELO3C000772	Peroxidase	MELO3C025811	GO:0009734
MA1015.1	GATA12	MELO3C019475	1682	1689	+	10.2655	2.18e-05	TAGATCTA	MELO3C002331	B3 domain-containing protein	MELO3C025809	GO:0000045
MA1015.1	GATA12	MELO3C003540	1676	1683	-	10.2655	2.18e-05	TAGATCTA	MELO3C011623	CMP-sialic acid transporter	MELO3C025809	GO:0044804
MA1015.1	GATA12	MELO3C023940	1683	1690	+	10.2655	2.18e-05	TAGATCTA	MELO3C015809	guanine nucleotide-binding protein-like NSN1	MELO3C025809	GO:0034045
MA1015.1	GATA12	MELO3C003370	1677	1684	-	10.2655	2.18e-05	TAGATCTA	MELO3C018469	Glycosyltransferase	MELO3C025809	GO:0034274
MA1015.1	GATA12	MELO3C013272	1678	1685	-	10.2655	2.18e-05	TAGATCTA	MELO3C013975	Plant invertase/pectin methylesterase inhibitor superfamily protein	MELO3C025809	GO:0006501
MA1015.1	GATA12	MELO3C007272	1678	1685	-	10.2655	2.18e-05	TAGATCTA	MELO3C027867	Unknown protein	MELO3C025809	GO:0000422
MA1015.1	GATA12	MELO3C011874	1679	1686	-	10.2655	2.18e-05	TAGATCTA	MELO3C008611	Metallophos domain-containing protein	MELO3C030838	GO:0016021
MA1015.1	GATA12	MELO3C024266	1687	1694	+	10.2655	2.18e-05	TAGATCTA	MELO3C004201	ATP-dependent DNA helicase	MELO3C025798	GO:0016021
MA1015.1	GATA12	MELO3C018611	1680	1687	-	10.2655	2.18e-05	TAGATCTA	MELO3C019865	pectinesterase inhibitor-like	MELO3C025798	GO:0004497
MA1015.1	GATA12	MELO3C015564	1687	1694	+	10.2655	2.18e-05	TAGATCTA	MELO3C032333	peroxisome biogenesis factor 10	MELO3C025798	GO:0005506
MA1015.1	GATA12	MELO3C011164	1688	1695	+	10.2655	2.18e-05	TAGATCTA	MELO3C027239	high mobility group B protein 7-like	MELO3C025798	GO:0016705
MA1015.1	GATA12	MELO3C019475	1682	1689	-	10.2655	2.18e-05	TAGATCTA	MELO3C013502	RING-type E3 ubiquitin transferase	MELO3C025798	GO:0020037
MA1015.1	GATA12	MELO3C023940	1683	1690	-	10.2655	2.18e-05	TAGATCTA	MELO3C004116	autophagy-related protein 11 isoform X1	MELO3C025790	GO:0005524
MA1015.1	GATA12	MELO3C032386	1691	1698	+	10.2655	2.18e-05	TAGATCTA	MELO3C031967	U11/U12 small nuclear ribonucleoprotein 59 kDa protein isoform X1	MELO3C025790	GO:0005737
MA1015.1	GATA12	MELO3C029240	1691	1698	+	10.2655	2.18e-05	TAGATCTA	MELO3C002759	endochitinase EP3-like	MELO3C025790	GO:0006468
MA1015.1	GATA12	MELO3C024266	1687	1694	-	10.2655	2.18e-05	TAGATCTA	MELO3C004589	mitochondrial import inner membrane translocase subunit TIM17-2-like	MELO3C025790	GO:0004674
MA1015.1	GATA12	MELO3C015564	1687	1694	-	10.2655	2.18e-05	TAGATCTA	MELO3C032876	Unknown protein	MELO3C022726	GO:0005634
MA1015.1	GATA12	MELO3C011164	1688	1695	-	10.2655	2.18e-05	TAGATCTA	MELO3C019651	peptidyl-prolyl cis-trans isomerase FKBP5	MELO3C022726	GO:0005737
MA1015.1	GATA12	MELO3C035051	1696	1703	+	10.2655	2.18e-05	TAGATCTA	MELO3C006306	Chromatin assembly factor 1 subunit A	MELO3C022726	GO:0004842
MA1015.1	GATA12	MELO3C002685	1696	1703	+	10.2655	2.18e-05	TAGATCTA	MELO3C015704	protein TRIGALACTOSYLDIACYLGLYCEROL 2, chloroplastic-like	MELO3C022726	GO:0005515
MA1015.1	GATA12	MELO3C029240	1691	1698	-	10.2655	2.18e-05	TAGATCTA	MELO3C034864	Unknown protein	MELO3C022726	GO:0016567
MA1015.1	GATA12	MELO3C033535	1698	1705	+	10.2655	2.18e-05	TAGATCTA	MELO3C035761	S-protein homolog	MELO3C022746	GO:0015203
MA1015.1	GATA12	MELO3C028652	1698	1705	+	10.2655	2.18e-05	TAGATCTA	MELO3C006553	3-dehydrosphinganine reductase TSC10A	MELO3C022746	GO:1902047
MA1015.1	GATA12	MELO3C017631	1698	1705	+	10.2655	2.18e-05	TAGATCTA	MELO3C015998	blue-light photoreceptor PHR2	MELO3C022746	GO:0016021
MA1015.1	GATA12	MELO3C032386	1691	1698	-	10.2655	2.18e-05	TAGATCTA	MELO3C030914	Protein FAR-RED ELONGATED HYPOCOTYL 3-like	MELO3C022746	GO:0005886
MA1015.1	GATA12	MELO3C017687	1699	1706	+	10.2655	2.18e-05	TAGATCTA	MELO3C031598	Phosphatidylinositol N-acetylglucosaminyltransferase subunit P-like	MELO3C022751	GO:0004721
MA1015.1	GATA12	MELO3C024731	1701	1708	+	10.2655	2.18e-05	TAGATCTA	MELO3C005477	alpha/beta-Hydrolases superfamily protein	MELO3C022751	GO:0006470
MA1015.1	GATA12	MELO3C002685	1696	1703	-	10.2655	2.18e-05	TAGATCTA	MELO3C018255	SANT domain-containing protein	MELO3C026706	GO:0016021
MA1015.1	GATA12	MELO3C035051	1696	1703	-	10.2655	2.18e-05	TAGATCTA	MELO3C011066	Unknown protein	MELO3C026699	GO:0009507
MA1015.1	GATA12	MELO3C033535	1698	1705	-	10.2655	2.18e-05	TAGATCTA	MELO3C017724	NAD(P)-linked oxidoreductase superfamily protein	MELO3C026699	GO:0004519
MA1015.1	GATA12	MELO3C028652	1698	1705	-	10.2655	2.18e-05	TAGATCTA	MELO3C011671	ethylene-responsive transcription factor CRF6-like	MELO3C026699	GO:0005515
MA1015.1	GATA12	MELO3C007930	1705	1712	+	10.2655	2.18e-05	TAGATCTA	MELO3C028623	GATA zinc finger domain-containing protein 10-like isoform X2	MELO3C026699	GO:0000373
MA1015.1	GATA12	MELO3C017631	1698	1705	-	10.2655	2.18e-05	TAGATCTA	MELO3C001980	AB hydrolase-1 domain-containing protein	MELO3C026699	GO:0006388
MA1015.1	GATA12	MELO3C017687	1699	1706	-	10.2655	2.18e-05	TAGATCTA	MELO3C008562	GATA zinc finger domain-containing protein 10-like isoform X2	MELO3C026699	GO:0010239
MA1015.1	GATA12	MELO3C024731	1701	1708	-	10.2655	2.18e-05	TAGATCTA	MELO3C002581	Protein of unknown function (DUF1218)	MELO3C026699	GO:0045292
MA1015.1	GATA12	MELO3C009841	1710	1717	+	10.2655	2.18e-05	TAGATCTA	MELO3C026269	LOB domain-containing protein	MELO3C026699	GO:0048564
MA1015.1	GATA12	MELO3C031909	1712	1719	+	10.2655	2.18e-05	TAGATCTA	MELO3C026850	enoyl-[acyl-carrier-protein] reductase, mitochondrial	MELO3C026699	GO:0090305
MA1015.1	GATA12	MELO3C007930	1705	1712	-	10.2655	2.18e-05	TAGATCTA	MELO3C014317	Histone H2A	MELO3C026698	GO:0005634
MA1015.1	GATA12	MELO3C003620	1712	1719	+	10.2655	2.18e-05	TAGATCTA	MELO3C008432	Unknown protein	MELO3C026698	GO:0005829
MA1015.1	GATA12	MELO3C019453	1714	1721	+	10.2655	2.18e-05	TAGATCTA	MELO3C003231	josephin-like protein	MELO3C026698	GO:0005524
MA1015.1	GATA12	MELO3C007397	1714	1721	+	10.2655	2.18e-05	TAGATCTA	MELO3C026222	transcription factor GTE10 isoform X1	MELO3C026698	GO:0016887
MA1015.1	GATA12	MELO3C024816	1714	1721	+	10.2655	2.18e-05	TAGATCTA	MELO3C034755	Unknown protein	MELO3C026655	GO:0005743
MA1015.1	GATA12	MELO3C014034	1715	1722	+	10.2655	2.18e-05	TAGATCTA	MELO3C005360	rRNA 2'-O-methyltransferase fibrillarin	MELO3C026655	GO:0045261
MA1015.1	GATA12	MELO3C009841	1710	1717	-	10.2655	2.18e-05	TAGATCTA	MELO3C013752	F-box protein	MELO3C026655	GO:0005524
MA1015.1	GATA12	MELO3C005305	1718	1725	+	10.2655	2.18e-05	TAGATCTA	MELO3C006210	tRNA threonylcarbamoyladenosine dehydratase isoform X1	MELO3C026655	GO:0046933
MA1015.1	GATA12	MELO3C034091	1719	1726	+	10.2655	2.18e-05	TAGATCTA	MELO3C005073	calumenin-like	MELO3C026655	GO:0015986
[truncated: 4,406 more rows]

## Sheet: Table S8
Table S8 Statistical analysis of miRNA genes interaction prediction results in Cucumis melo.
miRNA_Acc.	Target_Acc.	Expectation	UPE$	miRNA_start	miRNA_end	Target_start	Target_end	miRNA_aligned_fragment	alignment	Target_aligned_fragment	Inhibition	Target_Desc.	Multiplicity
cme-miR156f	MELO3C014895.2.1	0	-1	1	20	1149	1168	UGACAGAAGAUAGAGAGCAC	::::::::::::::::::::	GUGCUCUCUAUCUUCUGUCA	Cleavage	gene=MELO3C014895.2 CDS=374-1408	1
cme-miR160a	MELO3C019801.2.1	0	-1	1	21	2087	2107	UGCCUGGCUCCCUGUAUGCCA	::::::::::::::::::::	AGGCAUACAGGGAGCCAGGCA	Cleavage	gene=MELO3C019801.2 CDS=753-2873	1
cme-miR160a	MELO3C025777.2.1	0	-1	1	21	2006	2026	UGCCUGGCUCCCUGUAUGCCA	::::::::::::::::::::	AGGCAUACAGGGAGCCAGGCA	Cleavage	gene=MELO3C025777.2 CDS=672-2822	1
cme-miR160b	MELO3C019801.2.1	0	-1	1	21	2087	2107	UGCCUGGCUCCCUGUAUGCCA	::::::::::::::::::::	AGGCAUACAGGGAGCCAGGCA	Cleavage	gene=MELO3C019801.2 CDS=753-2873	1
cme-miR160b	MELO3C025777.2.1	0	-1	1	21	2006	2026	UGCCUGGCUCCCUGUAUGCCA	::::::::::::::::::::	AGGCAUACAGGGAGCCAGGCA	Cleavage	gene=MELO3C025777.2 CDS=672-2822	1
cme-miR160c	MELO3C019801.2.1	0	-1	1	21	2087	2107	UGCCUGGCUCCCUGUAUGCCA	::::::::::::::::::::	AGGCAUACAGGGAGCCAGGCA	Cleavage	gene=MELO3C019801.2 CDS=753-2873	1
cme-miR160c	MELO3C025777.2.1	0	-1	1	21	2006	2026	UGCCUGGCUCCCUGUAUGCCA	::::::::::::::::::::	AGGCAUACAGGGAGCCAGGCA	Cleavage	gene=MELO3C025777.2 CDS=672-2822	1
cme-miR164a	MELO3C001996.2.1	0	-1	1	21	705	725	UGGAGAAGCAGGGCACGUGCU	:::::::::::::::::::	CUCACGUGCCCUGCUUCUCCA	Cleavage	gene=MELO3C001996.2 CDS=74-1072	1
cme-miR164c	MELO3C001996.2.1	0	-1	1	21	705	725	UGGAGAAGCAGGGCACGUGCA	:::::::::::::::::::	CUCACGUGCCCUGCUUCUCCA	Cleavage	gene=MELO3C001996.2 CDS=74-1072	1
cme-miR164d	MELO3C001996.2.1	0	-1	1	21	705	725	UGGAGAAGCAGGGCACGUGCA	:::::::::::::::::::	CUCACGUGCCCUGCUUCUCCA	Cleavage	gene=MELO3C001996.2 CDS=74-1072	1
cme-miR167a	MELO3C007008.2.1	0	-1	1	21	1295	1315	UGAAGCUGCCAGCAUGAUCUA	::::::::::::::::::::	CAGAUCAUGCUGGCAGCUUCA	Cleavage	gene=MELO3C007008.2 CDS=1-435	1
cme-miR167b	MELO3C007008.2.1	0	-1	1	21	1295	1315	UGAAGCUGCCAGCAUGAUCUA	::::::::::::::::::::	CAGAUCAUGCUGGCAGCUUCA	Cleavage	gene=MELO3C007008.2 CDS=1-435	1
cme-miR167c	MELO3C007008.2.1	0	-1	1	21	1295	1315	UGAAGCUGCCAGCAUGAUCUU	::::::::::::::::::::	CAGAUCAUGCUGGCAGCUUCA	Cleavage	gene=MELO3C007008.2 CDS=1-435	1
cme-miR167d	MELO3C007008.2.1	0	-1	1	21	1295	1315	UGAAGCUGCCAGCAUGAUCUG	:::::::::::::::::::::	CAGAUCAUGCUGGCAGCUUCA	Cleavage	gene=MELO3C007008.2 CDS=1-435	1
cme-miR167f	MELO3C007008.2.1	0	-1	1	21	1295	1315	UGAAGCUGCCAGCAUGAUCUG	:::::::::::::::::::::	CAGAUCAUGCUGGCAGCUUCA	Cleavage	gene=MELO3C007008.2 CDS=1-435	1
cme-miR169e	MELO3C022346.2.1	0	-1	1	21	1214	1234	UAGCCAAGGAUGACUUGCCUG	:::::::::::::::::::::	CAGGCAAGUCAUCCUUGGCUA	Cleavage	gene=MELO3C022346.2 CDS=116-520	1
cme-miR169n	MELO3C022346.2.1	0	-1	1	21	1214	1234	UAGCCAAGGAUGACUUGCCUG	:::::::::::::::::::::	CAGGCAAGUCAUCCUUGGCUA	Cleavage	gene=MELO3C022346.2 CDS=116-520	1
cme-miR171a	MELO3C013947.2.1	0	-1	1	21	1279	1299	UGAUUGAGCCGCGCCAAUAUC	:::::::::::::::::::::	GAUAUUGGCGCGGCUCAAUCA	Cleavage	gene=MELO3C013947.2 CDS=2-2308	1
cme-miR171a	MELO3C021146.2.1	0	-1	1	21	1638	1658	UGAUUGAGCCGCGCCAAUAUC	:::::::::::::::::::::	GAUAUUGGCGCGGCUCAAUCA	Cleavage	gene=MELO3C021146.2 CDS=412-2676	1
cme-miR171e	MELO3C013947.2.1	0	-1	1	21	1279	1299	UGAUUGAGCCGCGCCAAUAUC	:::::::::::::::::::::	GAUAUUGGCGCGGCUCAAUCA	Cleavage	gene=MELO3C013947.2 CDS=2-2308	1
cme-miR171e	MELO3C021146.2.1	0	-1	1	21	1638	1658	UGAUUGAGCCGCGCCAAUAUC	:::::::::::::::::::::	GAUAUUGGCGCGGCUCAAUCA	Cleavage	gene=MELO3C021146.2 CDS=412-2676	1
cme-miR171g	MELO3C013947.2.1	0	-1	1	21	1279	1299	UGAUUGAGCCGCGCCAAUAUC	:::::::::::::::::::::	GAUAUUGGCGCGGCUCAAUCA	Cleavage	gene=MELO3C013947.2 CDS=2-2308	1
cme-miR171g	MELO3C021146.2.1	0	-1	1	21	1638	1658	UGAUUGAGCCGCGCCAAUAUC	:::::::::::::::::::::	GAUAUUGGCGCGGCUCAAUCA	Cleavage	gene=MELO3C021146.2 CDS=412-2676	1
cme-miR171i	MELO3C017548.2.1	0	-1	1	21	567	587	UUGAGCCGUUCCAAUAUCACA	:::::::::::::::::::::	UGUGAUAUUGGAACGGCUCAA	Cleavage	gene=MELO3C017548.2 CDS=1-1602	1
cme-miR2111a	MELO3C014876.2.1	0	-1	1	21	738	758	UAAUCUGCAUCCUGAGGUUUA	::::::::::::::::::::	GAAACCUCAGGAUGCAGAUUA	Cleavage	gene=MELO3C014876.2 CDS=574-1845	1
cme-miR2111b	MELO3C014876.2.1	0	-1	1	21	738	758	UAAUCUGCAUCCUGAGGUUUA	::::::::::::::::::::	GAAACCUCAGGAUGCAGAUUA	Cleavage	gene=MELO3C014876.2 CDS=574-1845	1
cme-miR319a	MELO3C012302.2.1	0	-1	1	20	3334	3353	UUGGACUGAAGGGAGCUCCC	::::::::::::::::::::	GGGAGCUCCCUUCAGUCCAA	Cleavage	gene=MELO3C012302.2 CDS=262-2595	1
cme-miR319b	MELO3C012302.2.1	0	-1	1	20	3334	3353	UUGGACUGAAGGGAGCUCCC	::::::::::::::::::::	GGGAGCUCCCUUCAGUCCAA	Cleavage	gene=MELO3C012302.2 CDS=262-2595	1
cme-miR319c	MELO3C012302.2.1	0	-1	1	20	3334	3353	UUGGACUGAAGGGAGCUCCU	.:::::::::::::::::::	GGGAGCUCCCUUCAGUCCAA	Cleavage	gene=MELO3C012302.2 CDS=262-2595	1
cme-miR319d	MELO3C012302.2.1	0	-1	1	20	3334	3353	UUGGACUGAAGGGAGCUCCU	.:::::::::::::::::::	GGGAGCUCCCUUCAGUCCAA	Cleavage	gene=MELO3C012302.2 CDS=262-2595	1
cme-miR390a	MELO3C025698.2.1	0	-1	1	21	79	99	AAGCUCAGGAGGGAUAGCGCC	:::::::::::::::::::::	GGCGCUAUCCCUCCUGAGCUU	Cleavage	gene=MELO3C025698.2 CDS=1-171	1
cme-miR390b	MELO3C025698.2.1	0	-1	1	21	79	99	AAGCUCAGGAGGGAUAGCGCC	:::::::::::::::::::::	GGCGCUAUCCCUCCUGAGCUU	Cleavage	gene=MELO3C025698.2 CDS=1-171	1
cme-miR390c	MELO3C025698.2.1	0	-1	1	21	79	99	AAGCUCAGGAGGGAUAGCGCC	:::::::::::::::::::::	GGCGCUAUCCCUCCUGAGCUU	Cleavage	gene=MELO3C025698.2 CDS=1-171	1
cme-miR390d	MELO3C025698.2.1	0	-1	1	21	79	99	AAGCUCAGGAGGGAUAGCGCC	:::::::::::::::::::::	GGCGCUAUCCCUCCUGAGCUU	Cleavage	gene=MELO3C025698.2 CDS=1-171	1
cme-miR397	MELO3C002550.2.1	0	-1	1	21	2167	2187	UCAUUGAGUGCAGCGUUGAUG	:::::::::::::::::::::	CAUCAACGCUGCACUCAAUGA	Cleavage	CDS=1291-1815	1
cme-miR399a	MELO3C007283.2.1	0	-1	1	21	739	759	UGCCAAAGGAGAUUUGCCCCG	:::::::::::::::::::	UUGGGCAAAUCUCCUUUGGCA	Cleavage	gene=MELO3C007283.2 CDS=1314-4049	3
cme-miR399a	MELO3C007283.2.1	0	-1	1	21	952	972	UGCCAAAGGAGAUUUGCCCCG	:::::::::::::::::::	GUGGGCAAAUCUCCUUUGGCA	Cleavage	gene=MELO3C007283.2 CDS=1314-4049	3
cme-miR399c	MELO3C007283.2.1	0	-1	1	21	739	759	UGCCAAAGGAGAUUUGCCCGG	..:::::::::::::::::::	UUGGGCAAAUCUCCUUUGGCA	Cleavage	gene=MELO3C007283.2 CDS=1314-4049	3
cme-miR399c	MELO3C007283.2.1	0	-1	1	21	952	972	UGCCAAAGGAGAUUUGCCCGG	.:::::::::::::::::::	GUGGGCAAAUCUCCUUUGGCA	Cleavage	gene=MELO3C007283.2 CDS=1314-4049	3
cme-miR408	MELO3C011817.2.1	0	-1	1	21	2020	2040	AUGCACUGCCUCUUCCCUGGC	:::::::::::::::::::::	GCCAGGGAAGAGGCAGUGCAU	Cleavage	CDS=212-1555	1
cme-miR530b	MELO3C026907.2.1	0	-1	1	20	354	373	UGCAUUUGCACCUACACCUU	::::::::::::::::::::	AAGGUGUAGGUGCAAAUGCA	Cleavage	gene=MELO3C026907.2 CDS=122-385	1
cme-miR530b	MELO3C006469.2.1	0	-1	1	20	333	352	UGCAUUUGCACCUACACCUU	:::::::::::::::::::	CAGGUGUAGGUGCAAAUGCA	Cleavage	gene=MELO3C006469.2 CDS=236-3388	1
cme-miR156g	MELO3C005966.2.1	0.5	-1	1	20	833	852	UGACAGAAGAGAGGGAGCAC	::::::.:::::::::::::	GUGCUCUCUCUCUUCUGUCA	Cleavage	gene=MELO3C005966.2 CDS=1-1233	2
cme-miR156g	MELO3C002370.2.1	0.5	-1	1	20	809	828	UGACAGAAGAGAGGGAGCAC	::::::.:::::::::::::	GUGCUCUCUCUCUUCUGUCA	Cleavage	gene=MELO3C002370.2 CDS=157-1125	2
cme-miR156g	MELO3C026196.2.1	0.5	-1	1	20	1285	1304	UGACAGAAGAGAGGGAGCAC	::::::.:::::::::::::	GUGCUCUCUCUCUUCUGUCA	Cleavage	gene=MELO3C026196.2 CDS=408-1547	1
cme-miR156g	MELO3C009639.2.1	0.5	-1	1	20	1110	1129	UGACAGAAGAGAGGGAGCAC	::::::.:::::::::::::	GUGCUCUCUCUCUUCUGUCA	Cleavage	gene=MELO3C009639.2 CDS=311-1459	1
cme-miR156g	MELO3C022318.2.1	0.5	-1	1	20	1379	1398	UGACAGAAGAGAGGGAGCAC	::::::.:::::::::::::	GUGCUCUCUCUCUUCUGUCA	Cleavage	gene=MELO3C022318.2 CDS=628-1614	1
cme-miR156g	MELO3C017245.2.1	0.5	-1	1	20	1424	1443	UGACAGAAGAGAGGGAGCAC	::::::.:::::::::::::	GUGCUCUCUCUCUUCUGUCA	Cleavage	gene=MELO3C017245.2 CDS=205-1854	1
cme-miR156g	MELO3C002048.2.1	0.5	-1	1	20	1960	1979	UGACAGAAGAGAGGGAGCAC	::::::.:::::::::::::	GUGCUCUCUCUCUUCUGUCA	Cleavage	gene=MELO3C002048.2 CDS=717-2360	1
cme-miR156g	MELO3C002618.2.1	0.5	-1	1	20	816	835	UGACAGAAGAGAGGGAGCAC	:::::.:::::::::::::	UUGCUCUCUCUCUUCUGUCA	Cleavage	gene=MELO3C002618.2 CDS=185-688	1
cme-miR156g	MELO3C025597.2.1	0.5	-1	1	20	1042	1061	UGACAGAAGAGAGGGAGCAC	:::::.:::::::::::::	UUGCUCUCUCUCUUCUGUCA	Cleavage	gene=MELO3C025597.2 CDS=421-1020	1
cme-miR156h	MELO3C005966.2.1	0.5	-1	1	20	833	852	UGACAGAAGAGAGGGAGCAC	::::::.:::::::::::::	GUGCUCUCUCUCUUCUGUCA	Cleavage	gene=MELO3C005966.2 CDS=1-1233	2
cme-miR156h	MELO3C002370.2.1	0.5	-1	1	20	809	828	UGACAGAAGAGAGGGAGCAC	::::::.:::::::::::::	GUGCUCUCUCUCUUCUGUCA	Cleavage	gene=MELO3C002370.2 CDS=157-1125	2
cme-miR156h	MELO3C026196.2.1	0.5	-1	1	20	1285	1304	UGACAGAAGAGAGGGAGCAC	::::::.:::::::::::::	GUGCUCUCUCUCUUCUGUCA	Cleavage	gene=MELO3C026196.2 CDS=408-1547	1
cme-miR156h	MELO3C009639.2.1	0.5	-1	1	20	1110	1129	UGACAGAAGAGAGGGAGCAC	::::::.:::::::::::::	GUGCUCUCUCUCUUCUGUCA	Cleavage	gene=MELO3C009639.2 CDS=311-1459	1
cme-miR156h	MELO3C022318.2.1	0.5	-1	1	20	1379	1398	UGACAGAAGAGAGGGAGCAC	::::::.:::::::::::::	GUGCUCUCUCUCUUCUGUCA	Cleavage	gene=MELO3C022318.2 CDS=628-1614	1
cme-miR156h	MELO3C017245.2.1	0.5	-1	1	20	1424	1443	UGACAGAAGAGAGGGAGCAC	::::::.:::::::::::::	GUGCUCUCUCUCUUCUGUCA	Cleavage	gene=MELO3C017245.2 CDS=205-1854	1
cme-miR156h	MELO3C002048.2.1	0.5	-1	1	20	1960	1979	UGACAGAAGAGAGGGAGCAC	::::::.:::::::::::::	GUGCUCUCUCUCUUCUGUCA	Cleavage	gene=MELO3C002048.2 CDS=717-2360	1
cme-miR156h	MELO3C002618.2.1	0.5	-1	1	20	816	835	UGACAGAAGAGAGGGAGCAC	:::::.:::::::::::::	UUGCUCUCUCUCUUCUGUCA	Cleavage	gene=MELO3C002618.2 CDS=185-688	1
cme-miR156h	MELO3C025597.2.1	0.5	-1	1	20	1042	1061	UGACAGAAGAGAGGGAGCAC	:::::.:::::::::::::	UUGCUCUCUCUCUUCUGUCA	Cleavage	gene=MELO3C025597.2 CDS=421-1020	1
cme-miR159a	MELO3C018820.2.1	0.5	-1	1	21	905	925	UUUGGAUUGAAGGGAGCUCUA	::::::.:::::::::::::	CAGAGCUUCCUUCAAUCCAAA	Cleavage	gene=MELO3C018820.2 CDS=1-1530	1
cme-miR160a	MELO3C011372.2.1	0.5	-1	1	21	1457	1477	UGCCUGGCUCCCUGUAUGCCA	::::::.::::::::::::::	UGGCAUGCAGGGAGCCAGGCA	Cleavage	gene=MELO3C011372.2 CDS=270-1829	1
cme-miR160a	MELO3C014232.2.1	0.5	-1	1	21	2349	2369	UGCCUGGCUCCCUGUAUGCCA	::::::.::::::::::::::	UGGCAUGCAGGGAGCCAGGCA	Cleavage	gene=MELO3C014232.2 CDS=1000-3096	1
cme-miR160b	MELO3C011372.2.1	0.5	-1	1	21	1457	1477	UGCCUGGCUCCCUGUAUGCCA	::::::.::::::::::::::	UGGCAUGCAGGGAGCCAGGCA	Cleavage	gene=MELO3C011372.2 CDS=270-1829	1
cme-miR160b	MELO3C014232.2.1	0.5	-1	1	21	2349	2369	UGCCUGGCUCCCUGUAUGCCA	::::::.::::::::::::::	UGGCAUGCAGGGAGCCAGGCA	Cleavage	gene=MELO3C014232.2 CDS=1000-3096	1
cme-miR160c	MELO3C011372.2.1	0.5	-1	1	21	1457	1477	UGCCUGGCUCCCUGUAUGCCA	::::::.::::::::::::::	UGGCAUGCAGGGAGCCAGGCA	Cleavage	gene=MELO3C011372.2 CDS=270-1829	1
cme-miR160c	MELO3C014232.2.1	0.5	-1	1	21	2349	2369	UGCCUGGCUCCCUGUAUGCCA	::::::.::::::::::::::	UGGCAUGCAGGGAGCCAGGCA	Cleavage	gene=MELO3C014232.2 CDS=1000-3096	1
cme-miR166a	MELO3C024446.2.1	0.5	-1	1	21	1514	1534	UCGGACCAGGCUUCAUUCCCC	::::::::::::::::::.	CUGGAAUGAAGCCUGGUCCGG	Cleavage	gene=MELO3C024446.2 CDS=964-3753	1
cme-miR166b	MELO3C024446.2.1	0.5	-1	1	21	1514	1534	UCGGACCAGGCUUCAUUCCCC	::::::::::::::::::.	CUGGAAUGAAGCCUGGUCCGG	Cleavage	gene=MELO3C024446.2 CDS=964-3753	1
cme-miR166c	MELO3C024446.2.1	0.5	-1	1	21	1514	1534	UCGGACCAGGCUUCAUUCCCC	::::::::::::::::::.	CUGGAAUGAAGCCUGGUCCGG	Cleavage	gene=MELO3C024446.2 CDS=964-3753	1
cme-miR166d	MELO3C024446.2.1	0.5	-1	1	21	1514	1534	UCGGACCAGGCUUCAUUCCCC	::::::::::::::::::.	CUGGAAUGAAGCCUGGUCCGG	Cleavage	gene=MELO3C024446.2 CDS=964-3753	1
cme-miR166e	MELO3C024446.2.1	0.5	-1	1	21	1514	1534	UCGGACCAGGCUUCAUUCCUC	::::::::::::::::::.	CUGGAAUGAAGCCUGGUCCGG	Cleavage	gene=MELO3C024446.2 CDS=964-3753	1
cme-miR166f	MELO3C024446.2.1	0.5	-1	1	21	1514	1534	UCGGACCAGGCUUCAUUCCCC	::::::::::::::::::.	CUGGAAUGAAGCCUGGUCCGG	Cleavage	gene=MELO3C024446.2 CDS=964-3753	1
cme-miR166g	MELO3C024446.2.1	0.5	-1	1	20	1515	1534	UCGGACCAGGCUUCAUUCCC	::::::::::::::::::.	UGGAAUGAAGCCUGGUCCGG	Cleavage	gene=MELO3C024446.2 CDS=964-3753	1
cme-miR166h	MELO3C024446.2.1	0.5	-1	1	21	1514	1534	UCGGACCAGGCUUCAUUCCCC	::::::::::::::::::.	CUGGAAUGAAGCCUGGUCCGG	Cleavage	gene=MELO3C024446.2 CDS=964-3753	1
cme-miR169g	MELO3C023554.2.1	0.5	-1	1	21	1366	1386	AAGCCAAGGAUGAAUUGCCGG	: ::::::::::.::::::::	CAGGCAAUUCAUUCUUGGCUU	Cleavage	gene=MELO3C023554.2 CDS=220-1176	1
cme-miR169r	MELO3C009551.2.1	0.5	-1	1	21	1226	1246	GAGCCAAGAAUGACUUGCCGG	.:::::::::::.:::::::	AUGGCAAGUCAUUUUUGGCUC	Cleavage	gene=MELO3C009551.2 CDS=108-1085	1
cme-miR171c	MELO3C013947.2.1	0.5	-1	1	21	1279	1299	UGAUUGAGCCGUGCCAAUAUC	:::::::::.:::::::::::	GAUAUUGGCGCGGCUCAAUCA	Cleavage	gene=MELO3C013947.2 CDS=2-2308	1
cme-miR171c	MELO3C021146.2.1	0.5	-1	1	21	1638	1658	UGAUUGAGCCGUGCCAAUAUC	:::::::::.:::::::::::	GAUAUUGGCGCGGCUCAAUCA	Cleavage	gene=MELO3C021146.2 CDS=412-2676	1
cme-miR171f	MELO3C013947.2.1	0.5	-1	1	21	1279	1299	UGAUUGAGCCGUGCCAAUAUC	:::::::::.:::::::::::	GAUAUUGGCGCGGCUCAAUCA	Cleavage	gene=MELO3C013947.2 CDS=2-2308	1
cme-miR171f	MELO3C021146.2.1	0.5	-1	1	21	1638	1658	UGAUUGAGCCGUGCCAAUAUC	:::::::::.:::::::::::	GAUAUUGGCGCGGCUCAAUCA	Cleavage	gene=MELO3C021146.2 CDS=412-2676	1
cme-miR171h	MELO3C013947.2.1	0.5	-1	1	21	1279	1299	UGAUUGAGCCGCGUCAAUAUC	:::::::.:::::::::::::	GAUAUUGGCGCGGCUCAAUCA	Cleavage	gene=MELO3C013947.2 CDS=2-2308	1
cme-miR171h	MELO3C021146.2.1	0.5	-1	1	21	1638	1658	UGAUUGAGCCGCGUCAAUAUC	:::::::.:::::::::::::	GAUAUUGGCGCGGCUCAAUCA	Cleavage	gene=MELO3C021146.2 CDS=412-2676	1
cme-miR172a	MELO3C014261.2.1	0.5	-1	1	21	1208	1228	GGAAUCUUGAUGAUGCUGCAG	::::::::::::::.::::::	CUGCAGCAUCAUCAGGAUUCC	Cleavage	gene=MELO3C014261.2 CDS=1-1359	1
cme-miR172a	MELO3C020848.2.1	0.5	-1	1	21	1969	1989	GGAAUCUUGAUGAUGCUGCAG	::::::::::::::.::::::	CUGCAGCAUCAUCAGGAUUCC	Cleavage	gene=MELO3C020848.2 CDS=669-2066	1
cme-miR172b	MELO3C011722.2.1	0.5	-1	1	21	1745	1765	AGAAUCUUGAUGAUGCUGCAU	::::::::::::::.::::::	AUGCAGCAUCAUCAGGAUUCU	Cleavage	CDS=417-1367	1
cme-miR172b	MELO3C025726.2.1	0.5	-1	1	21	1361	1381	AGAAUCUUGAUGAUGCUGCAU	:::::::::::::.::::::	CUGCAGCAUCAUCAGGAUUCU	Cleavage	CDS=1-1539	2
cme-miR172c	MELO3C011722.2.1	0.5	-1	1	21	1745	1765	AGAAUCUUGAUGAUGCUGCAU	::::::::::::::.::::::	AUGCAGCAUCAUCAGGAUUCU	Cleavage	CDS=417-1367	1
cme-miR172c	MELO3C025726.2.1	0.5	-1	1	21	1361	1381	AGAAUCUUGAUGAUGCUGCAU	:::::::::::::.::::::	CUGCAGCAUCAUCAGGAUUCU	Cleavage	CDS=1-1539	2
cme-miR172d	MELO3C014261.2.1	0.5	-1	1	21	1208	1228	GGAAUCUUGAUGAUGCUGCAU	:::::::::::::.::::::	CUGCAGCAUCAUCAGGAUUCC	Cleavage	gene=MELO3C014261.2 CDS=1-1359	1
cme-miR172d	MELO3C020848.2.1	0.5	-1	1	21	1969	1989	GGAAUCUUGAUGAUGCUGCAU	:::::::::::::.::::::	CUGCAGCAUCAUCAGGAUUCC	Cleavage	gene=MELO3C020848.2 CDS=669-2066	1
cme-miR172e	MELO3C025726.2.1	0.5	-1	1	21	1361	1381	AGAAUCUUGAUGAUGCUGCAG	::::::::::::::.::::::	CUGCAGCAUCAUCAGGAUUCU	Cleavage	CDS=1-1539	2
cme-miR172e	MELO3C011722.2.1	0.5	-1	1	21	1745	1765	AGAAUCUUGAUGAUGCUGCAG	:::::::::::::.::::::	AUGCAGCAUCAUCAGGAUUCU	Cleavage	CDS=417-1367	1
cme-miR395b	MELO3C022802.2.1	0.5	-1	1	21	53	73	UUGAAGUGUUUGGGGGAACUC	: ::::.::::::::::::::	GUGUUCUCCCAAACACUUCAA	Cleavage	gene=MELO3C022802.2 CDS=92-1222	1
cme-miR395c	MELO3C022802.2.1	0.5	-1	1	21	53	73	UUGAAGUGUUUGGGGGAACUC	: ::::.::::::::::::::	GUGUUCUCCCAAACACUUCAA	Cleavage	gene=MELO3C022802.2 CDS=92-1222	1
cme-miR397	MELO3C003228.2.1	0.5	-1	1	21	1020	1040	UCAUUGAGUGCAGCGUUGAUG	:::::.::::::::::::::	AAUCAAUGCUGCACUCAAUGA	Cleavage	gene=MELO3C003228.2 CDS=358-2028	1
cme-miR530a	MELO3C026907.2.1	0.5	-1	1	20	354	373	UGCAUUUGCACCUGCACCUU	::::::.:::::::::::::	AAGGUGUAGGUGCAAAUGCA	Cleavage	gene=MELO3C026907.2 CDS=122-385	1
cme-miR530a	MELO3C006469.2.1	0.5	-1	1	20	333	352	UGCAUUUGCACCUGCACCUU	:::::.:::::::::::::	CAGGUGUAGGUGCAAAUGCA	Cleavage	gene=MELO3C006469.2 CDS=236-3388	1
cme-miR156a	MELO3C005966.2.1	1	-1	1	20	833	852	UGACAGAAGAGAGUGAGCAC	:::::: :::::::::::::	GUGCUCUCUCUCUUCUGUCA	Cleavage	gene=MELO3C005966.2 CDS=1-1233	2
cme-miR156a	MELO3C002370.2.1	1	-1	1	20	809	828	UGACAGAAGAGAGUGAGCAC	:::::: :::::::::::::	GUGCUCUCUCUCUUCUGUCA	Cleavage	gene=MELO3C002370.2 CDS=157-1125	1
cme-miR156a	MELO3C026196.2.1	1	-1	1	20	1285	1304	UGACAGAAGAGAGUGAGCAC	:::::: :::::::::::::	GUGCUCUCUCUCUUCUGUCA	Cleavage	gene=MELO3C026196.2 CDS=408-1547	1
cme-miR156a	MELO3C009639.2.1	1	-1	1	20	1110	1129	UGACAGAAGAGAGUGAGCAC	:::::: :::::::::::::	GUGCUCUCUCUCUUCUGUCA	Cleavage	gene=MELO3C009639.2 CDS=311-1459	1
cme-miR156a	MELO3C022318.2.1	1	-1	1	20	1379	1398	UGACAGAAGAGAGUGAGCAC	:::::: :::::::::::::	GUGCUCUCUCUCUUCUGUCA	Cleavage	gene=MELO3C022318.2 CDS=628-1614	1
cme-miR156a	MELO3C017245.2.1	1	-1	1	20	1424	1443	UGACAGAAGAGAGUGAGCAC	:::::: :::::::::::::	GUGCUCUCUCUCUUCUGUCA	Cleavage	gene=MELO3C017245.2 CDS=205-1854	1
cme-miR156a	MELO3C002048.2.1	1	-1	1	20	1960	1979	UGACAGAAGAGAGUGAGCAC	:::::: :::::::::::::	GUGCUCUCUCUCUUCUGUCA	Cleavage	gene=MELO3C002048.2 CDS=717-2360	1
cme-miR156a	MELO3C002618.2.1	1	-1	1	20	816	835	UGACAGAAGAGAGUGAGCAC	::::: :::::::::::::	UUGCUCUCUCUCUUCUGUCA	Cleavage	gene=MELO3C002618.2 CDS=185-688	1
cme-miR156a	MELO3C025597.2.1	1	-1	1	20	1042	1061	UGACAGAAGAGAGUGAGCAC	::::: :::::::::::::	UUGCUCUCUCUCUUCUGUCA	Cleavage	gene=MELO3C025597.2 CDS=421-1020	2
cme-miR156b	MELO3C014895.2.1	1	-1	1	21	1149	1169	UUGACAGAAGAUAGAGAGCAC	::::::::::::::::::::	GUGCUCUCUAUCUUCUGUCAU	Cleavage	gene=MELO3C014895.2 CDS=374-1408	1
cme-miR156c	MELO3C005966.2.1	1	-1	1	20	833	852	UGACAGAAGAGAGUGAGCAC	:::::: :::::::::::::	GUGCUCUCUCUCUUCUGUCA	Cleavage	gene=MELO3C005966.2 CDS=1-1233	2
cme-miR156c	MELO3C002370.2.1	1	-1	1	20	809	828	UGACAGAAGAGAGUGAGCAC	:::::: :::::::::::::	GUGCUCUCUCUCUUCUGUCA	Cleavage	gene=MELO3C002370.2 CDS=157-1125	1
cme-miR156c	MELO3C026196.2.1	1	-1	1	20	1285	1304	UGACAGAAGAGAGUGAGCAC	:::::: :::::::::::::	GUGCUCUCUCUCUUCUGUCA	Cleavage	gene=MELO3C026196.2 CDS=408-1547	1
cme-miR156c	MELO3C009639.2.1	1	-1	1	20	1110	1129	UGACAGAAGAGAGUGAGCAC	:::::: :::::::::::::	GUGCUCUCUCUCUUCUGUCA	Cleavage	gene=MELO3C009639.2 CDS=311-1459	1
cme-miR156c	MELO3C022318.2.1	1	-1	1	20	1379	1398	UGACAGAAGAGAGUGAGCAC	:::::: :::::::::::::	GUGCUCUCUCUCUUCUGUCA	Cleavage	gene=MELO3C022318.2 CDS=628-1614	1
cme-miR156c	MELO3C017245.2.1	1	-1	1	20	1424	1443	UGACAGAAGAGAGUGAGCAC	:::::: :::::::::::::	GUGCUCUCUCUCUUCUGUCA	Cleavage	gene=MELO3C017245.2 CDS=205-1854	1
cme-miR156c	MELO3C002048.2.1	1	-1	1	20	1960	1979	UGACAGAAGAGAGUGAGCAC	:::::: :::::::::::::	GUGCUCUCUCUCUUCUGUCA	Cleavage	gene=MELO3C002048.2 CDS=717-2360	1
cme-miR156c	MELO3C002618.2.1	1	-1	1	20	816	835	UGACAGAAGAGAGUGAGCAC	::::: :::::::::::::	UUGCUCUCUCUCUUCUGUCA	Cleavage	gene=MELO3C002618.2 CDS=185-688	1
cme-miR156c	MELO3C025597.2.1	1	-1	1	20	1042	1061	UGACAGAAGAGAGUGAGCAC	::::: :::::::::::::	UUGCUCUCUCUCUUCUGUCA	Cleavage	gene=MELO3C025597.2 CDS=421-1020	2
cme-miR156d	MELO3C005966.2.1	1	-1	1	20	833	852	UGACAGAAGAGAGUGAGCAC	:::::: :::::::::::::	GUGCUCUCUCUCUUCUGUCA	Cleavage	gene=MELO3C005966.2 CDS=1-1233	2
cme-miR156d	MELO3C002370.2.1	1	-1	1	20	809	828	UGACAGAAGAGAGUGAGCAC	:::::: :::::::::::::	GUGCUCUCUCUCUUCUGUCA	Cleavage	gene=MELO3C002370.2 CDS=157-1125	1
cme-miR156d	MELO3C026196.2.1	1	-1	1	20	1285	1304	UGACAGAAGAGAGUGAGCAC	:::::: :::::::::::::	GUGCUCUCUCUCUUCUGUCA	Cleavage	gene=MELO3C026196.2 CDS=408-1547	1
cme-miR156d	MELO3C009639.2.1	1	-1	1	20	1110	1129	UGACAGAAGAGAGUGAGCAC	:::::: :::::::::::::	GUGCUCUCUCUCUUCUGUCA	Cleavage	gene=MELO3C009639.2 CDS=311-1459	1
cme-miR156d	MELO3C022318.2.1	1	-1	1	20	1379	1398	UGACAGAAGAGAGUGAGCAC	:::::: :::::::::::::	GUGCUCUCUCUCUUCUGUCA	Cleavage	gene=MELO3C022318.2 CDS=628-1614	1
cme-miR156d	MELO3C017245.2.1	1	-1	1	20	1424	1443	UGACAGAAGAGAGUGAGCAC	:::::: :::::::::::::	GUGCUCUCUCUCUUCUGUCA	Cleavage	gene=MELO3C017245.2 CDS=205-1854	1
cme-miR156d	MELO3C002048.2.1	1	-1	1	20	1960	1979	UGACAGAAGAGAGUGAGCAC	:::::: :::::::::::::	GUGCUCUCUCUCUUCUGUCA	Cleavage	gene=MELO3C002048.2 CDS=717-2360	1
cme-miR156d	MELO3C002618.2.1	1	-1	1	20	816	835	UGACAGAAGAGAGUGAGCAC	::::: :::::::::::::	UUGCUCUCUCUCUUCUGUCA	Cleavage	gene=MELO3C002618.2 CDS=185-688	1
cme-miR156d	MELO3C025597.2.1	1	-1	1	20	1042	1061	UGACAGAAGAGAGUGAGCAC	::::: :::::::::::::	UUGCUCUCUCUCUUCUGUCA	Cleavage	gene=MELO3C025597.2 CDS=421-1020	2
cme-miR156f	MELO3C016149.2.1	1	-1	1	20	379	398	UGACAGAAGAUAGAGAGCAC	::::::::.::::::::.:	UUGCUCUCUGUCUUCUGUUA	Cleavage	gene=MELO3C016149.2 CDS=1-1785	1
cme-miR156i	MELO3C005966.2.1	1	-1	1	20	833	852	UGACAGAAGAGAGUGAGCAC	:::::: :::::::::::::	GUGCUCUCUCUCUUCUGUCA	Cleavage	gene=MELO3C005966.2 CDS=1-1233	2
cme-miR156i	MELO3C002370.2.1	1	-1	1	20	809	828	UGACAGAAGAGAGUGAGCAC	:::::: :::::::::::::	GUGCUCUCUCUCUUCUGUCA	Cleavage	gene=MELO3C002370.2 CDS=157-1125	1
cme-miR156i	MELO3C026196.2.1	1	-1	1	20	1285	1304	UGACAGAAGAGAGUGAGCAC	:::::: :::::::::::::	GUGCUCUCUCUCUUCUGUCA	Cleavage	gene=MELO3C026196.2 CDS=408-1547	1
cme-miR156i	MELO3C009639.2.1	1	-1	1	20	1110	1129	UGACAGAAGAGAGUGAGCAC	:::::: :::::::::::::	GUGCUCUCUCUCUUCUGUCA	Cleavage	gene=MELO3C009639.2 CDS=311-1459	1
cme-miR156i	MELO3C022318.2.1	1	-1	1	20	1379	1398	UGACAGAAGAGAGUGAGCAC	:::::: :::::::::::::	GUGCUCUCUCUCUUCUGUCA	Cleavage	gene=MELO3C022318.2 CDS=628-1614	1
cme-miR156i	MELO3C017245.2.1	1	-1	1	20	1424	1443	UGACAGAAGAGAGUGAGCAC	:::::: :::::::::::::	GUGCUCUCUCUCUUCUGUCA	Cleavage	gene=MELO3C017245.2 CDS=205-1854	1
cme-miR156i	MELO3C002048.2.1	1	-1	1	20	1960	1979	UGACAGAAGAGAGUGAGCAC	:::::: :::::::::::::	GUGCUCUCUCUCUUCUGUCA	Cleavage	gene=MELO3C002048.2 CDS=717-2360	1
cme-miR156i	MELO3C002618.2.1	1	-1	1	20	816	835	UGACAGAAGAGAGUGAGCAC	::::: :::::::::::::	UUGCUCUCUCUCUUCUGUCA	Cleavage	gene=MELO3C002618.2 CDS=185-688	1
cme-miR156i	MELO3C025597.2.1	1	-1	1	20	1042	1061	UGACAGAAGAGAGUGAGCAC	::::: :::::::::::::	UUGCUCUCUCUCUUCUGUCA	Cleavage	gene=MELO3C025597.2 CDS=421-1020	2
cme-miR156j	MELO3C022318.2.1	1	-1	1	22	1379	1400	GUUGACAGAAGAGAGUGAGCAC	:::::: :::::::::::::::	GUGCUCUCUCUCUUCUGUCAAC	Cleavage	gene=MELO3C022318.2 CDS=628-1614	1
cme-miR159a	MELO3C012302.2.1	1	-1	1	21	3334	3354	UUUGGAUUGAAGGGAGCUCUA	.::::::::::::.:::::.	GGGAGCUCCCUUCAGUCCAAG	Cleavage	gene=MELO3C012302.2 CDS=262-2595	1
cme-miR160d	MELO3C011372.2.1	1	-1	1	21	1457	1477	UGCCUGGCUCCCUGAAUGCCA	:::::: ::::::::::::::	UGGCAUGCAGGGAGCCAGGCA	Cleavage	gene=MELO3C011372.2 CDS=270-1829	1
cme-miR160d	MELO3C014232.2.1	1	-1	1	21	2349	2369	UGCCUGGCUCCCUGAAUGCCA	:::::: ::::::::::::::	UGGCAUGCAGGGAGCCAGGCA	Cleavage	gene=MELO3C014232.2 CDS=1000-3096	1
cme-miR160d	MELO3C019801.2.1	1	-1	1	21	2087	2107	UGCCUGGCUCCCUGAAUGCCA	::::: ::::::::::::::	AGGCAUACAGGGAGCCAGGCA	Cleavage	gene=MELO3C019801.2 CDS=753-2873	1
cme-miR160d	MELO3C025777.2.1	1	-1	1	21	2006	2026	UGCCUGGCUCCCUGAAUGCCA	::::: ::::::::::::::	AGGCAUACAGGGAGCCAGGCA	Cleavage	gene=MELO3C025777.2 CDS=672-2822	1
cme-miR164a	MELO3C025611.2.1	1	-1	1	21	970	990	UGGAGAAGCAGGGCACGUGCU	::::::::.::::.:::::::	AGCACGUGUCCUGUUUCUCCA	Cleavage	gene=MELO3C025611.2 CDS=225-1304	1
cme-miR164a	MELO3C010555.2.1	1	-1	1	21	643	663	UGGAGAAGCAGGGCACGUGCU	:::: ::::::::::::::::	AGCAAGUGCCCUGCUUCUCCA	Cleavage	gene=MELO3C010555.2 CDS=63-971	1
cme-miR164a	MELO3C017185.2.1	1	-1	1	21	659	679	UGGAGAAGCAGGGCACGUGCU	::::::::::::::::::	AUAACGUGCCCUGCUUCUCCA	Cleavage	gene=MELO3C017185.2 CDS=1-1119	1
cme-miR164c	MELO3C025611.2.1	1	-1	1	21	970	990	UGGAGAAGCAGGGCACGUGCA	:::::::.::::.:::::::	AGCACGUGUCCUGUUUCUCCA	Cleavage	gene=MELO3C025611.2 CDS=225-1304	1
cme-miR164c	MELO3C010555.2.1	1	-1	1	21	643	663	UGGAGAAGCAGGGCACGUGCA	::: ::::::::::::::::	AGCAAGUGCCCUGCUUCUCCA	Cleavage	gene=MELO3C010555.2 CDS=63-971	1
cme-miR164c	MELO3C017185.2.1	1	-1	1	21	659	679	UGGAGAAGCAGGGCACGUGCA	::::::::::::::::::	AUAACGUGCCCUGCUUCUCCA	Cleavage	gene=MELO3C017185.2 CDS=1-1119	1
cme-miR164d	MELO3C025611.2.1	1	-1	1	21	970	990	UGGAGAAGCAGGGCACGUGCA	:::::::.::::.:::::::	AGCACGUGUCCUGUUUCUCCA	Cleavage	gene=MELO3C025611.2 CDS=225-1304	1
cme-miR164d	MELO3C010555.2.1	1	-1	1	21	643	663	UGGAGAAGCAGGGCACGUGCA	::: ::::::::::::::::	AGCAAGUGCCCUGCUUCUCCA	Cleavage	gene=MELO3C010555.2 CDS=63-971	1
cme-miR164d	MELO3C017185.2.1	1	-1	1	21	659	679	UGGAGAAGCAGGGCACGUGCA	::::::::::::::::::	AUAACGUGCCCUGCUUCUCCA	Cleavage	gene=MELO3C017185.2 CDS=1-1119	1
cme-miR166a	MELO3C003468.2.1	1	-1	1	21	1020	1040	UCGGACCAGGCUUCAUUCCCC	::.:::::::::::::::.	CUGGGAUGAAGCCUGGUCCGG	Cleavage	gene=MELO3C003468.2 CDS=455-2944	1
cme-miR166a	MELO3C002807.2.1	1	-1	1	21	1379	1399	UCGGACCAGGCUUCAUUCCCC	::.:::::::::::::::.	UUGGGAUGAAGCCUGGUCCGG	Cleavage	gene=MELO3C002807.2 CDS=814-3348	1
cme-miR166a	MELO3C007078.2.1	1	-1	1	21	1689	1709	UCGGACCAGGCUUCAUUCCCC	::.:::::::::::::::.	UUGGGAUGAAGCCUGGUCCGG	Cleavage	gene=MELO3C007078.2 CDS=1121-3661	1
cme-miR166b	MELO3C003468.2.1	1	-1	1	21	1020	1040	UCGGACCAGGCUUCAUUCCCC	::.:::::::::::::::.	CUGGGAUGAAGCCUGGUCCGG	Cleavage	gene=MELO3C003468.2 CDS=455-2944	1
cme-miR166b	MELO3C002807.2.1	1	-1	1	21	1379	1399	UCGGACCAGGCUUCAUUCCCC	::.:::::::::::::::.	UUGGGAUGAAGCCUGGUCCGG	Cleavage	gene=MELO3C002807.2 CDS=814-3348	1
cme-miR166b	MELO3C007078.2.1	1	-1	1	21	1689	1709	UCGGACCAGGCUUCAUUCCCC	::.:::::::::::::::.	UUGGGAUGAAGCCUGGUCCGG	Cleavage	gene=MELO3C007078.2 CDS=1121-3661	1
cme-miR166c	MELO3C003468.2.1	1	-1	1	21	1020	1040	UCGGACCAGGCUUCAUUCCCC	::.:::::::::::::::.	CUGGGAUGAAGCCUGGUCCGG	Cleavage	gene=MELO3C003468.2 CDS=455-2944	1
cme-miR166c	MELO3C002807.2.1	1	-1	1	21	1379	1399	UCGGACCAGGCUUCAUUCCCC	::.:::::::::::::::.	UUGGGAUGAAGCCUGGUCCGG	Cleavage	gene=MELO3C002807.2 CDS=814-3348	1
cme-miR166c	MELO3C007078.2.1	1	-1	1	21	1689	1709	UCGGACCAGGCUUCAUUCCCC	::.:::::::::::::::.	UUGGGAUGAAGCCUGGUCCGG	Cleavage	gene=MELO3C007078.2 CDS=1121-3661	1
cme-miR166d	MELO3C003468.2.1	1	-1	1	21	1020	1040	UCGGACCAGGCUUCAUUCCCC	::.:::::::::::::::.	CUGGGAUGAAGCCUGGUCCGG	Cleavage	gene=MELO3C003468.2 CDS=455-2944	1
cme-miR166d	MELO3C002807.2.1	1	-1	1	21	1379	1399	UCGGACCAGGCUUCAUUCCCC	::.:::::::::::::::.	UUGGGAUGAAGCCUGGUCCGG	Cleavage	gene=MELO3C002807.2 CDS=814-3348	1
cme-miR166d	MELO3C007078.2.1	1	-1	1	21	1689	1709	UCGGACCAGGCUUCAUUCCCC	::.:::::::::::::::.	UUGGGAUGAAGCCUGGUCCGG	Cleavage	gene=MELO3C007078.2 CDS=1121-3661	1
cme-miR166e	MELO3C003468.2.1	1	-1	1	21	1020	1040	UCGGACCAGGCUUCAUUCCUC	::.:::::::::::::::.	CUGGGAUGAAGCCUGGUCCGG	Cleavage	gene=MELO3C003468.2 CDS=455-2944	1
cme-miR166e	MELO3C002807.2.1	1	-1	1	21	1379	1399	UCGGACCAGGCUUCAUUCCUC	::.:::::::::::::::.	UUGGGAUGAAGCCUGGUCCGG	Cleavage	gene=MELO3C002807.2 CDS=814-3348	1
cme-miR166e	MELO3C007078.2.1	1	-1	1	21	1689	1709	UCGGACCAGGCUUCAUUCCUC	::.:::::::::::::::.	UUGGGAUGAAGCCUGGUCCGG	Cleavage	gene=MELO3C007078.2 CDS=1121-3661	1
cme-miR166f	MELO3C003468.2.1	1	-1	1	21	1020	1040	UCGGACCAGGCUUCAUUCCCC	::.:::::::::::::::.	CUGGGAUGAAGCCUGGUCCGG	Cleavage	gene=MELO3C003468.2 CDS=455-2944	1
cme-miR166f	MELO3C002807.2.1	1	-1	1	21	1379	1399	UCGGACCAGGCUUCAUUCCCC	::.:::::::::::::::.	UUGGGAUGAAGCCUGGUCCGG	Cleavage	gene=MELO3C002807.2 CDS=814-3348	1
cme-miR166f	MELO3C007078.2.1	1	-1	1	21	1689	1709	UCGGACCAGGCUUCAUUCCCC	::.:::::::::::::::.	UUGGGAUGAAGCCUGGUCCGG	Cleavage	gene=MELO3C007078.2 CDS=1121-3661	1
cme-miR166g	MELO3C003468.2.1	1	-1	1	20	1021	1040	UCGGACCAGGCUUCAUUCCC	::.:::::::::::::::.	UGGGAUGAAGCCUGGUCCGG	Cleavage	gene=MELO3C003468.2 CDS=455-2944	1
cme-miR166g	MELO3C002807.2.1	1	-1	1	20	1380	1399	UCGGACCAGGCUUCAUUCCC	::.:::::::::::::::.	UGGGAUGAAGCCUGGUCCGG	Cleavage	gene=MELO3C002807.2 CDS=814-3348	1
cme-miR166g	MELO3C007078.2.1	1	-1	1	20	1690	1709	UCGGACCAGGCUUCAUUCCC	::.:::::::::::::::.	UGGGAUGAAGCCUGGUCCGG	Cleavage	gene=MELO3C007078.2 CDS=1121-3661	1
cme-miR166h	MELO3C003468.2.1	1	-1	1	21	1020	1040	UCGGACCAGGCUUCAUUCCCC	::.:::::::::::::::.	CUGGGAUGAAGCCUGGUCCGG	Cleavage	gene=MELO3C003468.2 CDS=455-2944	1
cme-miR166h	MELO3C002807.2.1	1	-1	1	21	1379	1399	UCGGACCAGGCUUCAUUCCCC	::.:::::::::::::::.	UUGGGAUGAAGCCUGGUCCGG	Cleavage	gene=MELO3C002807.2 CDS=814-3348	1
cme-miR166h	MELO3C007078.2.1	1	-1	1	21	1689	1709	UCGGACCAGGCUUCAUUCCCC	::.:::::::::::::::.	UUGGGAUGAAGCCUGGUCCGG	Cleavage	gene=MELO3C007078.2 CDS=1121-3661	1
cme-miR166i	MELO3C024446.2.1	1	-1	1	20	1515	1534	UCGGACCAGGCUUCAUUCUC	.:::::::::::::::::.	UGGAAUGAAGCCUGGUCCGG	Cleavage	gene=MELO3C024446.2 CDS=964-3753	1
cme-miR169a	MELO3C009551.2.1	1	-1	1	21	1226	1246	UAGCCAAAAAUGACUUGCCUG	::::::::::::::::::	AUGGCAAGUCAUUUUUGGCUC	Cleavage	gene=MELO3C009551.2 CDS=108-1085	1
cme-miR169b	MELO3C009551.2.1	1	-1	1	21	1226	1246	UAGCCAAAAAUGACUUGCCUG	::::::::::::::::::	AUGGCAAGUCAUUUUUGGCUC	Cleavage	gene=MELO3C009551.2 CDS=108-1085	1
cme-miR169f	MELO3C022346.2.1	1	-1	1	21	1214	1234	CAGCCAAGGAUGACUUGCCGG	: ::::::::::::::::::	CAGGCAAGUCAUCCUUGGCUA	Cleavage	gene=MELO3C022346.2 CDS=116-520	1
cme-miR169h	MELO3C022346.2.1	1	-1	1	21	1214	1234	CAGCCAAGGAUGACUUGCCGG	: ::::::::::::::::::	CAGGCAAGUCAUCCUUGGCUA	Cleavage	gene=MELO3C022346.2 CDS=116-520	1
cme-miR169i	MELO3C009551.2.1	1	-1	1	22	1225	1246	UAGCCAAAAAUGACUUGCCUGC	::::::::::::::::::	AAUGGCAAGUCAUUUUUGGCUC	Cleavage	gene=MELO3C009551.2 CDS=108-1085	1
cme-miR169j	MELO3C009551.2.1	1	-1	1	22	1225	1246	UAGCCAAAAAUGACUUGCCUGC	::::::::::::::::::	AAUGGCAAGUCAUUUUUGGCUC	Cleavage	gene=MELO3C009551.2 CDS=108-1085	1
cme-miR169l	MELO3C009551.2.1	1	-1	1	22	1225	1246	UAGCCAAAAAUGACUUGCCUGC	::::::::::::::::::	AAUGGCAAGUCAUUUUUGGCUC	Cleavage	gene=MELO3C009551.2 CDS=108-1085	1
cme-miR169m	MELO3C009551.2.1	1	-1	1	22	1225	1246	UAGCCAAAAAUGACUUGCCUGC	::::::::::::::::::	AAUGGCAAGUCAUUUUUGGCUC	Cleavage	gene=MELO3C009551.2 CDS=108-1085	1
cme-miR172a	MELO3C025726.2.1	1	-1	1	21	1361	1381	GGAAUCUUGAUGAUGCUGCAG	::::::::::::::.:::::.	CUGCAGCAUCAUCAGGAUUCU	Cleavage	CDS=1-1539	2
cme-miR172a	MELO3C011722.2.1	1	-1	1	21	1745	1765	GGAAUCUUGAUGAUGCUGCAG	:::::::::::::.:::::.	AUGCAGCAUCAUCAGGAUUCU	Cleavage	CDS=417-1367	1
cme-miR172d	MELO3C011722.2.1	1	-1	1	21	1745	1765	GGAAUCUUGAUGAUGCUGCAU	::::::::::::::.:::::.	AUGCAGCAUCAUCAGGAUUCU	Cleavage	CDS=417-1367	1
cme-miR172d	MELO3C025726.2.1	1	-1	1	21	1361	1381	GGAAUCUUGAUGAUGCUGCAU	:::::::::::::.:::::.	CUGCAGCAUCAUCAGGAUUCU	Cleavage	CDS=1-1539	2
cme-miR393a	MELO3C014799.2.1	1	-1	1	21	2263	2283	UCCAAAGGGAUCGCAUUGAUC	: ::::::::::::::::::	AAACAAUGCGAUCCCUUUGGA	Cleavage	CDS=762-2525	1
cme-miR393a	MELO3C015898.2.1	1	-1	1	21	1847	1867	UCCAAAGGGAUCGCAUUGAUC	::::::::::::::::::	AGACAAUGCGAUCCCUUUGGA	Cleavage	gene=MELO3C015898.2 CDS=334-2088	1
cme-miR393b	MELO3C014799.2.1	1	-1	1	21	2263	2283	UCCAAAGGGAUCGCAUUGAUC	: ::::::::::::::::::	AAACAAUGCGAUCCCUUUGGA	Cleavage	CDS=762-2525	1
cme-miR393b	MELO3C015898.2.1	1	-1	1	21	1847	1867	UCCAAAGGGAUCGCAUUGAUC	::::::::::::::::::	AGACAAUGCGAUCCCUUUGGA	Cleavage	gene=MELO3C015898.2 CDS=334-2088	1
cme-miR393c	MELO3C014799.2.1	1	-1	1	21	2263	2283	UCCAAAGGGAUCGCAUUGAUC	: ::::::::::::::::::	AAACAAUGCGAUCCCUUUGGA	Cleavage	CDS=762-2525	1
cme-miR393c	MELO3C015898.2.1	1	-1	1	21	1847	1867	UCCAAAGGGAUCGCAUUGAUC	::::::::::::::::::	AGACAAUGCGAUCCCUUUGGA	Cleavage	gene=MELO3C015898.2 CDS=334-2088	1
cme-miR394a	MELO3C022422.2.1	1	-1	1	20	1255	1274	UUGGCAUUCUGUCCACCUCC	:::::: :::::::::::::	GGAGGUUGACAGAAUGCCAA	Cleavage	gene=MELO3C022422.2 CDS=89-1498	1
cme-miR394b	MELO3C022422.2.1	1	-1	1	20	1255	1274	UUGGCAUUCUGUCCACCUCC	:::::: :::::::::::::	GGAGGUUGACAGAAUGCCAA	Cleavage	gene=MELO3C022422.2 CDS=89-1498	1
cme-miR477b	MELO3C026237.2.1	1	-1	1	20	734	753	CUCUCCCUCAAAGGCUUCUG	..::::.:::::::::::::	UGGAAGUCUUUGAGGGAGAG	Cleavage	gene=MELO3C026237.2 CDS=1-1536	1
cme-miR530a	MELO3C019592.2.1	1	-1	1	20	1094	1113	UGCAUUUGCACCUGCACCUU	:::::::::::::..::::	CAGGUGCAGGUGCAGGUGCA	Cleavage	gene=MELO3C019592.2 CDS=565-1950	1
cme-miR156b	MELO3C009639.2.1	1.5	-1	1	21	1110	1130	UUGACAGAAGAUAGAGAGCAC	::::::::: :::::::::::	GUGCUCUCUCUCUUCUGUCAA	Cleavage	gene=MELO3C009639.2 CDS=311-1459	1
cme-miR156b	MELO3C022318.2.1	1.5	-1	1	21	1379	1399	UUGACAGAAGAUAGAGAGCAC	::::::::: :::::::::::	GUGCUCUCUCUCUUCUGUCAA	Cleavage	gene=MELO3C022318.2 CDS=628-1614	1
cme-miR156b	MELO3C002618.2.1	1.5	-1	1	21	816	836	UUGACAGAAGAUAGAGAGCAC	:::::::: :::::::::::	UUGCUCUCUCUCUUCUGUCAA	Cleavage	gene=MELO3C002618.2 CDS=185-688	1
cme-miR156e	MELO3C014895.2.1	1.5	-1	1	21	1149	1169	UUGACAGAAGAUAGAGGGCAC	::::.:::::::::::::::	GUGCUCUCUAUCUUCUGUCAU	Cleavage	gene=MELO3C014895.2 CDS=374-1408	1
cme-miR156f	MELO3C005966.2.1	1.5	-1	1	20	833	852	UGACAGAAGAUAGAGAGCAC	::::::::: ::::::::::	GUGCUCUCUCUCUUCUGUCA	Translation	gene=MELO3C005966.2 CDS=1-1233	2
cme-miR156f	MELO3C002370.2.1	1.5	-1	1	20	809	828	UGACAGAAGAUAGAGAGCAC	::::::::: ::::::::::	GUGCUCUCUCUCUUCUGUCA	Translation	gene=MELO3C002370.2 CDS=157-1125	1
cme-miR156f	MELO3C026196.2.1	1.5	-1	1	20	1285	1304	UGACAGAAGAUAGAGAGCAC	::::::::: ::::::::::	GUGCUCUCUCUCUUCUGUCA	Translation	gene=MELO3C026196.2 CDS=408-1547	1
cme-miR156f	MELO3C009639.2.1	1.5	-1	1	20	1110	1129	UGACAGAAGAUAGAGAGCAC	::::::::: ::::::::::	GUGCUCUCUCUCUUCUGUCA	Translation	gene=MELO3C009639.2 CDS=311-1459	1
cme-miR156f	MELO3C022318.2.1	1.5	-1	1	20	1379	1398	UGACAGAAGAUAGAGAGCAC	::::::::: ::::::::::	GUGCUCUCUCUCUUCUGUCA	Translation	gene=MELO3C022318.2 CDS=628-1614	2
cme-miR156f	MELO3C017245.2.1	1.5	-1	1	20	1424	1443	UGACAGAAGAUAGAGAGCAC	::::::::: ::::::::::	GUGCUCUCUCUCUUCUGUCA	Translation	gene=MELO3C017245.2 CDS=205-1854	1
cme-miR156f	MELO3C002048.2.1	1.5	-1	1	20	1960	1979	UGACAGAAGAUAGAGAGCAC	::::::::: ::::::::::	GUGCUCUCUCUCUUCUGUCA	Translation	gene=MELO3C002048.2 CDS=717-2360	1
cme-miR156f	MELO3C002618.2.1	1.5	-1	1	20	816	835	UGACAGAAGAUAGAGAGCAC	:::::::: ::::::::::	UUGCUCUCUCUCUUCUGUCA	Translation	gene=MELO3C002618.2 CDS=185-688	1
cme-miR156f	MELO3C025597.2.1	1.5	-1	1	20	1042	1061	UGACAGAAGAUAGAGAGCAC	:::::::: ::::::::::	UUGCUCUCUCUCUUCUGUCA	Translation	gene=MELO3C025597.2 CDS=421-1020	1
cme-miR156j	MELO3C002618.2.1	1.5	-1	1	22	816	837	GUUGACAGAAGAGAGUGAGCAC	::::: ::::::::::::::.	UUGCUCUCUCUCUUCUGUCAAU	Cleavage	gene=MELO3C002618.2 CDS=185-688	1
cme-miR159b	MELO3C012302.2.1	1.5	-1	1	21	3334	3354	AUUGGAUUGAAGGGAGCUCCU	.:::::::::::::.:::::	GGGAGCUCCCUUCAGUCCAAG	Cleavage	gene=MELO3C012302.2 CDS=262-2595	1
cme-miR159b	MELO3C019923.2.1	1.5	-1	1	21	1441	1461	AUUGGAUUGAAGGGAGCUCCU	::::::::::::: ::::::	UGGAGCUCCCUUCACUCCAAU	Cleavage	gene=MELO3C019923.2 CDS=501-2162	1
cme-miR159b	MELO3C018820.2.1	1.5	-1	1	21	905	925	AUUGGAUUGAAGGGAGCUCCU	:::::.::::::::::::	CAGAGCUUCCUUCAAUCCAAA	Cleavage	gene=MELO3C018820.2 CDS=1-1530	1
cme-miR164a	MELO3C009855.2.1	1.5	-1	1	21	1228	1248	UGGAGAAGCAGGGCACGUGCU	::::::: ::::::::::::	UGCACGUGACCUGCUUCUCCA	Cleavage	gene=MELO3C009855.2 CDS=594-1445	1
cme-miR164a	MELO3C022002.2.1	1.5	-1	1	21	682	702	UGGAGAAGCAGGGCACGUGCU	:::::: .::::::::::::	CGCACGUCUCCUGCUUCUCCA	Cleavage	gene=MELO3C022002.2 CDS=3-1010	1
cme-miR164b	MELO3C010555.2.1	1.5	-1	1	21	643	663	UGGAGAGGCAGGGCACAUGCU	:::: :::::::::.::::::	AGCAAGUGCCCUGCUUCUCCA	Cleavage	gene=MELO3C010555.2 CDS=63-971	1
cme-miR164b	MELO3C001996.2.1	1.5	-1	1	21	705	725	UGGAGAGGCAGGGCACAUGCU	:: :::::::::.::::::	CUCACGUGCCCUGCUUCUCCA	Cleavage	gene=MELO3C001996.2 CDS=74-1072	1
cme-miR164c	MELO3C009855.2.1	1.5	-1	1	21	1228	1248	UGGAGAAGCAGGGCACGUGCA	:::::::: ::::::::::::	UGCACGUGACCUGCUUCUCCA	Cleavage	gene=MELO3C009855.2 CDS=594-1445	1
cme-miR164c	MELO3C022002.2.1	1.5	-1	1	21	682	702	UGGAGAAGCAGGGCACGUGCA	:::::: .::::::::::::	CGCACGUCUCCUGCUUCUCCA	Cleavage	gene=MELO3C022002.2 CDS=3-1010	1
cme-miR164d	MELO3C009855.2.1	1.5	-1	1	21	1228	1248	UGGAGAAGCAGGGCACGUGCA	:::::::: ::::::::::::	UGCACGUGACCUGCUUCUCCA	Cleavage	gene=MELO3C009855.2 CDS=594-1445	1
cme-miR164d	MELO3C022002.2.1	1.5	-1	1	21	682	702	UGGAGAAGCAGGGCACGUGCA	:::::: .::::::::::::	CGCACGUCUCCUGCUUCUCCA	Cleavage	gene=MELO3C022002.2 CDS=3-1010	1
cme-miR166i	MELO3C003468.2.1	1.5	-1	1	20	1021	1040	UCGGACCAGGCUUCAUUCUC	.:.:::::::::::::::.	UGGGAUGAAGCCUGGUCCGG	Cleavage	gene=MELO3C003468.2 CDS=455-2944	1
cme-miR166i	MELO3C002807.2.1	1.5	-1	1	20	1380	1399	UCGGACCAGGCUUCAUUCUC	.:.:::::::::::::::.	UGGGAUGAAGCCUGGUCCGG	Cleavage	gene=MELO3C002807.2 CDS=814-3348	1
cme-miR166i	MELO3C007078.2.1	1.5	-1	1	20	1690	1709	UCGGACCAGGCUUCAUUCUC	.:.:::::::::::::::.	UGGGAUGAAGCCUGGUCCGG	Cleavage	gene=MELO3C007078.2 CDS=1121-3661	1
cme-miR167e	MELO3C007008.2.1	1.5	-1	1	21	1295	1315	UCAAGCUGCCAGCAUGAUCUA	:::::::::::::::::: :	CAGAUCAUGCUGGCAGCUUCA	Cleavage	gene=MELO3C007008.2 CDS=1-435	1
cme-miR169c	MELO3C022346.2.1	1.5	-1	1	21	1214	1234	UAGCCAAAGAUGACUUGCCUG	::::::::::::: :::::::	CAGGCAAGUCAUCCUUGGCUA	Cleavage	gene=MELO3C022346.2 CDS=116-520	1
cme-miR169c	MELO3C009551.2.1	1.5	-1	1	21	1226	1246	UAGCCAAAGAUGACUUGCCUG	::::::::::.:::::::	AUGGCAAGUCAUUUUUGGCUC	Cleavage	gene=MELO3C009551.2 CDS=108-1085	1
cme-miR169d	MELO3C022346.2.1	1.5	-1	1	21	1214	1234	UAGCCAAAGAUGACUUGCCUG	::::::::::::: :::::::	CAGGCAAGUCAUCCUUGGCUA	Cleavage	gene=MELO3C022346.2 CDS=116-520	1
cme-miR169d	MELO3C009551.2.1	1.5	-1	1	21	1226	1246	UAGCCAAAGAUGACUUGCCUG	::::::::::.:::::::	AUGGCAAGUCAUUUUUGGCUC	Cleavage	gene=MELO3C009551.2 CDS=108-1085	1
cme-miR169g	MELO3C014590.2.1	1.5	-1	1	21	1269	1289	AAGCCAAGGAUGAAUUGCCGG	:::::: ::::.::::::::	GCGGCAAAUCAUUCUUGGCUU	Cleavage	gene=MELO3C014590.2 CDS=175-1200	1
cme-miR169g	MELO3C015196.2.1	1.5	-1	1	21	1078	1098	AAGCCAAGGAUGAAUUGCCGG	:::::: ::::.::::::::	GCGGCAAAUCAUUCUUGGCUU	Cleavage	gene=MELO3C015196.2 CDS=1-969	1
cme-miR169o	MELO3C022346.2.1	1.5	-1	1	21	1214	1234	UAGCCAAAGAUGACUUGCCUG	::::::::::::: :::::::	CAGGCAAGUCAUCCUUGGCUA	Cleavage	gene=MELO3C022346.2 CDS=116-520	1
cme-miR169o	MELO3C009551.2.1	1.5	-1	1	21	1226	1246	UAGCCAAAGAUGACUUGCCUG	::::::::::.:::::::	AUGGCAAGUCAUUUUUGGCUC	Cleavage	gene=MELO3C009551.2 CDS=108-1085	1
cme-miR169p	MELO3C009551.2.1	1.5	-1	1	21	1227	1247	UGAGCCAAAGAUGACUUGCCU	::::::::::.::::::::	UGGCAAGUCAUUUUUGGCUCU	Cleavage	gene=MELO3C009551.2 CDS=108-1085	1
cme-miR169q	MELO3C009551.2.1	1.5	-1	1	21	1227	1247	UGAGCCAAAGAUGACUUGCCU	::::::::::.::::::::	UGGCAAGUCAUUUUUGGCUCU	Cleavage	gene=MELO3C009551.2 CDS=108-1085	1
cme-miR169r	MELO3C014590.2.1	1.5	-1	1	21	1269	1289	GAGCCAAGAAUGACUUGCCGG	:::::: ::::::::::::.	GCGGCAAAUCAUUCUUGGCUU	Cleavage	gene=MELO3C014590.2 CDS=175-1200	1
cme-miR169r	MELO3C015196.2.1	1.5	-1	1	21	1078	1098	GAGCCAAGAAUGACUUGCCGG	:::::: ::::::::::::.	GCGGCAAAUCAUUCUUGGCUU	Cleavage	gene=MELO3C015196.2 CDS=1-969	1
cme-miR169r	MELO3C023554.2.1	1.5	-1	1	21	1366	1386	GAGCCAAGAAUGACUUGCCGG	: ::::: ::::::::::::.	CAGGCAAUUCAUUCUUGGCUU	Cleavage	gene=MELO3C023554.2 CDS=220-1176	1
cme-miR169s	MELO3C009551.2.1	1.5	-1	1	21	1227	1247	UGAGCCAAAGAUGACUUGCCU	::::::::::.::::::::	UGGCAAGUCAUUUUUGGCUCU	Cleavage	gene=MELO3C009551.2 CDS=108-1085	1
cme-miR169t	MELO3C009551.2.1	1.5	-1	1	23	1225	1247	UGAGCCAAGAAUGACUUGCCGGC	.:::::::::::.:::::::	AAUGGCAAGUCAUUUUUGGCUCU	Cleavage	gene=MELO3C009551.2 CDS=108-1085	1
cme-miR171b	MELO3C017548.2.1	1.5	-1	1	21	567	587	UUGAGCCGUGCCAAUAUCACG	.:::::::::: :::::::::	UGUGAUAUUGGAACGGCUCAA	Translation	gene=MELO3C017548.2 CDS=1-1602	1
cme-miR171b	MELO3C013947.2.1	1.5	-1	1	21	1276	1296	UUGAGCCGUGCCAAUAUCACG	: :::::::::.::::::::	AGGGAUAUUGGCGCGGCUCAA	Cleavage	gene=MELO3C013947.2 CDS=2-2308	1
cme-miR171b	MELO3C021146.2.1	1.5	-1	1	21	1635	1655	UUGAGCCGUGCCAAUAUCACG	: :::::::::.::::::::	AGGGAUAUUGGCGCGGCUCAA	Cleavage	gene=MELO3C021146.2 CDS=412-2676	1
cme-miR171c	MELO3C017548.2.1	1.5	-1	1	21	570	590	UGAUUGAGCCGUGCCAAUAUC	:::::::: ::::::::::::	GAUAUUGGAACGGCUCAAUCA	Cleavage	gene=MELO3C017548.2 CDS=1-1602	1
cme-miR171d	MELO3C017548.2.1	1.5	-1	1	21	567	587	UUGAGCCGUGCCAAUAUCACG	.:::::::::: :::::::::	UGUGAUAUUGGAACGGCUCAA	Translation	gene=MELO3C017548.2 CDS=1-1602	1
cme-miR171d	MELO3C013947.2.1	1.5	-1	1	21	1276	1296	UUGAGCCGUGCCAAUAUCACG	: :::::::::.::::::::	AGGGAUAUUGGCGCGGCUCAA	Cleavage	gene=MELO3C013947.2 CDS=2-2308	1
cme-miR171d	MELO3C021146.2.1	1.5	-1	1	21	1635	1655	UUGAGCCGUGCCAAUAUCACG	: :::::::::.::::::::	AGGGAUAUUGGCGCGGCUCAA	Cleavage	gene=MELO3C021146.2 CDS=412-2676	1
cme-miR171f	MELO3C017548.2.1	1.5	-1	1	21	570	590	UGAUUGAGCCGUGCCAAUAUC	:::::::: ::::::::::::	GAUAUUGGAACGGCUCAAUCA	Cleavage	gene=MELO3C017548.2 CDS=1-1602	1
cme-miR171i	MELO3C017547.2.1	1.5	-1	1	21	495	515	UUGAGCCGUUCCAAUAUCACA	::::::::::::::: :::::	UGUGAUAUUGGAACGACUCAA	Cleavage	gene=MELO3C017547.2 CDS=1-1536	1
cme-miR171i	MELO3C009195.2.1	1.5	-1	1	21	1095	1115	UUGAGCCGUUCCAAUAUCACA	: ::::::::::::.::::	AUUUAUAUUGGAACGGUUCAA	Cleavage	CDS=1-684	1
cme-miR172a	MELO3C007572.2.1	1.5	-1	1	21	2086	2106	GGAAUCUUGAUGAUGCUGCAG	::::::::::::::.:::::	CUGCAGCAUCAUCAGGAUUCG	Cleavage	gene=MELO3C007572.2 CDS=565-1677	1
cme-miR172b	MELO3C014261.2.1	1.5	-1	1	21	1208	1228	AGAAUCUUGAUGAUGCUGCAU	:::::::::::::.:::::	CUGCAGCAUCAUCAGGAUUCC	Cleavage	gene=MELO3C014261.2 CDS=1-1359	1
cme-miR172b	MELO3C007572.2.1	1.5	-1	1	21	2086	2106	AGAAUCUUGAUGAUGCUGCAU	:::::::::::::.:::::	CUGCAGCAUCAUCAGGAUUCG	Cleavage	gene=MELO3C007572.2 CDS=565-1677	1
cme-miR172b	MELO3C020848.2.1	1.5	-1	1	21	1969	1989	AGAAUCUUGAUGAUGCUGCAU	:::::::::::::.:::::	CUGCAGCAUCAUCAGGAUUCC	Cleavage	gene=MELO3C020848.2 CDS=669-2066	1
cme-miR172c	MELO3C014261.2.1	1.5	-1	1	21	1208	1228	AGAAUCUUGAUGAUGCUGCAU	:::::::::::::.:::::	CUGCAGCAUCAUCAGGAUUCC	Cleavage	gene=MELO3C014261.2 CDS=1-1359	1
cme-miR172c	MELO3C007572.2.1	1.5	-1	1	21	2086	2106	AGAAUCUUGAUGAUGCUGCAU	:::::::::::::.:::::	CUGCAGCAUCAUCAGGAUUCG	Cleavage	gene=MELO3C007572.2 CDS=565-1677	1
cme-miR172c	MELO3C020848.2.1	1.5	-1	1	21	1969	1989	AGAAUCUUGAUGAUGCUGCAU	:::::::::::::.:::::	CUGCAGCAUCAUCAGGAUUCC	Cleavage	gene=MELO3C020848.2 CDS=669-2066	1
cme-miR172d	MELO3C007572.2.1	1.5	-1	1	21	2086	2106	GGAAUCUUGAUGAUGCUGCAU	:::::::::::::.:::::	CUGCAGCAUCAUCAGGAUUCG	Cleavage	gene=MELO3C007572.2 CDS=565-1677	1
cme-miR172e	MELO3C014261.2.1	1.5	-1	1	21	1208	1228	AGAAUCUUGAUGAUGCUGCAG	::::::::::::::.:::::	CUGCAGCAUCAUCAGGAUUCC	Cleavage	gene=MELO3C014261.2 CDS=1-1359	1
cme-miR172e	MELO3C007572.2.1	1.5	-1	1	21	2086	2106	AGAAUCUUGAUGAUGCUGCAG	::::::::::::::.:::::	CUGCAGCAUCAUCAGGAUUCG	Cleavage	gene=MELO3C007572.2 CDS=565-1677	1
cme-miR172e	MELO3C020848.2.1	1.5	-1	1	21	1969	1989	AGAAUCUUGAUGAUGCUGCAG	::::::::::::::.:::::	CUGCAGCAUCAUCAGGAUUCC	Cleavage	gene=MELO3C020848.2 CDS=669-2066	1
cme-miR319a	MELO3C019923.2.1	1.5	-1	1	20	1441	1460	UUGGACUGAAGGGAGCUCCC	::::::::::::: :::::	UGGAGCUCCCUUCACUCCAA	Cleavage	gene=MELO3C019923.2 CDS=501-2162	1
cme-miR319b	MELO3C019923.2.1	1.5	-1	1	20	1441	1460	UUGGACUGAAGGGAGCUCCC	::::::::::::: :::::	UGGAGCUCCCUUCACUCCAA	Cleavage	gene=MELO3C019923.2 CDS=501-2162	1
cme-miR319c	MELO3C019923.2.1	1.5	-1	1	20	1441	1460	UUGGACUGAAGGGAGCUCCU	::::::::::::: :::::	UGGAGCUCCCUUCACUCCAA	Cleavage	gene=MELO3C019923.2 CDS=501-2162	1
cme-miR319d	MELO3C019923.2.1	1.5	-1	1	20	1441	1460	UUGGACUGAAGGGAGCUCCU	::::::::::::: :::::	UGGAGCUCCCUUCACUCCAA	Cleavage	gene=MELO3C019923.2 CDS=501-2162	1
cme-miR390a	MELO3C003606.2.1	1.5	-1	1	21	2376	2396	AAGCUCAGGAGGGAUAGCGCC	:::::::.::::::::::	AAGGCUAUCCUUCCUGAGCUU	Cleavage	gene=MELO3C003606.2 CDS=198-2555	1
cme-miR390b	MELO3C003606.2.1	1.5	-1	1	21	2376	2396	AAGCUCAGGAGGGAUAGCGCC	:::::::.::::::::::	AAGGCUAUCCUUCCUGAGCUU	Cleavage	gene=MELO3C003606.2 CDS=198-2555	1
cme-miR390c	MELO3C003606.2.1	1.5	-1	1	21	2376	2396	AAGCUCAGGAGGGAUAGCGCC	:::::::.::::::::::	AAGGCUAUCCUUCCUGAGCUU	Cleavage	gene=MELO3C003606.2 CDS=198-2555	1
cme-miR390d	MELO3C003606.2.1	1.5	-1	1	21	2376	2396	AAGCUCAGGAGGGAUAGCGCC	:::::::.::::::::::	AAGGCUAUCCUUCCUGAGCUU	Cleavage	gene=MELO3C003606.2 CDS=198-2555	1
cme-miR394a	MELO3C023888.2.1	1.5	-1	1	20	1569	1588	UUGGCAUUCUGUCCACCUCC	:::::: ::::::::::.::	GGAGGUUGACAGAAUGCUAA	Cleavage	gene=MELO3C023888.2 CDS=454-2514	1
cme-miR394b	MELO3C023888.2.1	1.5	-1	1	20	1569	1588	UUGGCAUUCUGUCCACCUCC	:::::: ::::::::::.::	GGAGGUUGACAGAAUGCUAA	Cleavage	gene=MELO3C023888.2 CDS=454-2514	1
cme-miR395a	MELO3C022802.2.1	1.5	-1	1	21	53	73	CUGAAGUGUUUGGGGGAACUC	: ::::.:::::::::::::	GUGUUCUCCCAAACACUUCAA	Cleavage	gene=MELO3C022802.2 CDS=92-1222	1
cme-miR395d	MELO3C022802.2.1	1.5	-1	1	21	53	73	CUGAAGUGUUUGGGGGAACUC	: ::::.:::::::::::::	GUGUUCUCCCAAACACUUCAA	Cleavage	gene=MELO3C022802.2 CDS=92-1222	1
cme-miR395e	MELO3C022802.2.1	1.5	-1	1	21	53	73	CUGAAGUGUUUGGGGGAACUC	: ::::.:::::::::::::	GUGUUCUCCCAAACACUUCAA	Cleavage	gene=MELO3C022802.2 CDS=92-1222	1
cme-miR395f	MELO3C022802.2.1	1.5	-1	1	21	53	73	CUGAAGUGUUUGGGGGAACUC	: ::::.:::::::::::::	GUGUUCUCCCAAACACUUCAA	Cleavage	gene=MELO3C022802.2 CDS=92-1222	1
cme-miR396a	MELO3C012467.2.1	1.5	-1	1	21	1559	1579	UUCCACAGCUUUCUUGAACUU	::: :::.:::::::::::	UUGUUGAAGGAAGCUGUGGAA	Cleavage	gene=MELO3C012467.2 CDS=230-4336	1
cme-miR396b	MELO3C012467.2.1	1.5	-1	1	21	1559	1579	UUCCACAGCUUUCUUGAACUG	::: :::.:::::::::::	UUGUUGAAGGAAGCUGUGGAA	Cleavage	gene=MELO3C012467.2 CDS=230-4336	1
cme-miR396c	MELO3C012467.2.1	1.5	-1	1	21	1559	1579	UUCCACAGCUUUCUUGAACUU	::: :::.:::::::::::	UUGUUGAAGGAAGCUGUGGAA	Cleavage	gene=MELO3C012467.2 CDS=230-4336	1
cme-miR396d	MELO3C012467.2.1	1.5	-1	1	21	1559	1579	UUCCACAGCUUUCUUGAACUU	::: :::.:::::::::::	UUGUUGAAGGAAGCUGUGGAA	Cleavage	gene=MELO3C012467.2 CDS=230-4336	1
cme-miR397	MELO3C014234.2.1	1.5	-1	1	21	718	738	UCAUUGAGUGCAGCGUUGAUG	::::::.:::::.::.:::::	CAUCAAUGCUGCGCUUAAUGA	Cleavage	gene=MELO3C014234.2 CDS=32-1723	1
cme-miR397	MELO3C009189.2.1	1.5	-1	1	21	955	975	UCAUUGAGUGCAGCGUUGAUG	:::::::::::::: :::::	AAUCAACGCUGCACUGAAUGA	Cleavage	gene=MELO3C009189.2 CDS=401-1963	1
cme-miR397	MELO3C009250.2.1	1.5	-1	1	21	714	734	UCAUUGAGUGCAGCGUUGAUG	::::::::::::::::: ::	GAUCAACGCUGCACUCAACGA	Cleavage	gene=MELO3C009250.2 CDS=1-1755	1
cme-miR397	MELO3C017903.2.1	1.5	-1	1	21	2822	2842	UCAUUGAGUGCAGCGUUGAUG	:::::.::::::::..::::	AAUCAAUGCUGCACUUGAUGA	Cleavage	gene=MELO3C017903.2 CDS=549-3227	1
cme-miR398a	MELO3C004454.2.1	1.5	-1	1	21	89	109	UGUGUUCUCAGGUCGCCCCUG	:: :::::.:::::::::::	AAGCGGCGAUCUGAGAACACA	Cleavage	gene=MELO3C004454.2 CDS=130-810	1
cme-miR399b	MELO3C007283.2.1	1.5	-1	1	21	739	759	UGCCAAAGGAGAGUUGCCCUA	: :::::: ::::::::::::	UUGGGCAAAUCUCCUUUGGCA	Cleavage	gene=MELO3C007283.2 CDS=1314-4049	3
cme-miR399b	MELO3C007283.2.1	1.5	-1	1	21	952	972	UGCCAAAGGAGAGUUGCCCUA	:::::: ::::::::::::	GUGGGCAAAUCUCCUUUGGCA	Cleavage	gene=MELO3C007283.2 CDS=1314-4049	3
cme-miR399d	MELO3C007283.2.1	1.5	-1	1	21	739	759	UGCCAAAGGAGAGUUGCCCUU	:::::: ::::::::::::	UUGGGCAAAUCUCCUUUGGCA	Cleavage	gene=MELO3C007283.2 CDS=1314-4049	3
cme-miR399d	MELO3C007283.2.1	1.5	-1	1	21	952	972	UGCCAAAGGAGAGUUGCCCUU	:::::: ::::::::::::	GUGGGCAAAUCUCCUUUGGCA	Cleavage	gene=MELO3C007283.2 CDS=1314-4049	3
cme-miR399e	MELO3C007283.2.1	1.5	-1	1	21	739	759	UGCCAAAGGAGAGUUGCCCUU	:::::: ::::::::::::	UUGGGCAAAUCUCCUUUGGCA	Cleavage	gene=MELO3C007283.2 CDS=1314-4049	3
cme-miR399e	MELO3C007283.2.1	1.5	-1	1	21	952	972	UGCCAAAGGAGAGUUGCCCUU	:::::: ::::::::::::	GUGGGCAAAUCUCCUUUGGCA	Cleavage	gene=MELO3C007283.2 CDS=1314-4049	3
cme-miR530a	MELO3C022223.2.1	1.5	-1	1	20	1292	1311	UGCAUUUGCACCUGCACCUU	:::::::::::.:..::::	UAGGUGCAGGUGUAGGUGCA	Cleavage	gene=MELO3C022223.2 CDS=1401-3203	1
cme-miR530b	MELO3C022223.2.1	1.5	-1	1	20	1298	1317	UGCAUUUGCACCUACACCUU	:::::::::::::..::.:	CAGGUGUAGGUGCAGGUGUA	Cleavage	gene=MELO3C022223.2 CDS=1401-3203	1
cme-miR845	MELO3C025955.2.1	1.5	-1	1	22	130	151	UCGCUCUGAUACCAAUAUGAUG	::::: :::::::::::::::.	CAUCAAAUUGGUAUCAGAGCGG	Cleavage	gene=MELO3C025955.2 CDS=176-478	1
cme-miR854	MELO3C009532.2.1	1.5	-1	1	21	177	197	GAUGAGGAUAGUGAGGAGGAG	:::::::::: :::::::::	GUCCUCCUCACCAUCCUCAUC	Translation	gene=MELO3C009532.2 CDS=87-722	1
cme-miR858	MELO3C006366.2.1	1.5	-1	1	21	580	600	UCUCGUUGUCUGUUCGACCUU	.:: :::::.::::::::::	CGGGACGAACGGACAACGAGA	Cleavage	gene=MELO3C006366.2 CDS=264-1022	1
cme-miR858	MELO3C030841.2.1	1.5	-1	1	21	543	563	UCUCGUUGUCUGUUCGACCUU	:: ::::::::.:::::::	CUGGGCGAACAGAUAACGAGA	Cleavage	gene=MELO3C030841.2 CDS=194-781	1
cme-miR156b	MELO3C016149.2.1	2	-1	1	21	379	399	UUGACAGAAGAUAGAGAGCAC	::::::::.::::::::.:	UUGCUCUCUGUCUUCUGUUAU	Cleavage	gene=MELO3C016149.2 CDS=1-1785	1
cme-miR156b	MELO3C005752.2.1	2	-1	1	21	609	629	UUGACAGAAGAUAGAGAGCAC	: :::::.:.::::::::.:.	GAGCUCUUUGUCUUCUGUUAG	Cleavage	gene=MELO3C005752.2 CDS=331-921	1
cme-miR156e	MELO3C009639.2.1	2	-1	1	21	1110	1130	UUGACAGAAGAUAGAGGGCAC	::::.:::: :::::::::::	GUGCUCUCUCUCUUCUGUCAA	Cleavage	gene=MELO3C009639.2 CDS=311-1459	1
cme-miR156e	MELO3C022318.2.1	2	-1	1	21	1379	1399	UUGACAGAAGAUAGAGGGCAC	::::.:::: :::::::::::	GUGCUCUCUCUCUUCUGUCAA	Cleavage	gene=MELO3C022318.2 CDS=628-1614	1
cme-miR156e	MELO3C002618.2.1	2	-1	1	21	816	836	UUGACAGAAGAUAGAGGGCAC	:::.:::: :::::::::::	UUGCUCUCUCUCUUCUGUCAA	Cleavage	gene=MELO3C002618.2 CDS=185-688	1
cme-miR156f	MELO3C009391.2.1	2	-1	1	20	487	506	UGACAGAAGAUAGAGAGCAC	::::.::::::::::::.	CUGCUUUCUAUCUUCUGUUU	Cleavage	gene=MELO3C009391.2 CDS=39-1622	1
cme-miR156f	MELO3C026599.2.1	2	-1	1	20	875	894	UGACAGAAGAUAGAGAGCAC	: ::::.:::.::::::::	CUUCUCUUUAUUUUCUGUCA	Cleavage	gene=MELO3C026599.2 CDS=92-823	1
cme-miR156g	MELO3C014895.2.1	2	-1	1	20	1149	1168	UGACAGAAGAGAGGGAGCAC	::::::.:: ::::::::::	GUGCUCUCUAUCUUCUGUCA	Translation	gene=MELO3C014895.2 CDS=374-1408	1
cme-miR156g	MELO3C019024.2.1	2	-1	1	20	298	317	UGACAGAAGAGAGGGAGCAC	:::::.:::::::.::::	CUGCUCUCUCUCUUUUGUCU	Cleavage	gene=MELO3C019024.2 CDS=180-1325	1
cme-miR156g	MELO3C004928.2.1	2	-1	1	20	189	208	UGACAGAAGAGAGGGAGCAC	: :: ::::::::::::::	UUUCUGCCUCUCUUCUGUCA	Cleavage	CDS=317-1867	1
cme-miR156h	MELO3C014895.2.1	2	-1	1	20	1149	1168	UGACAGAAGAGAGGGAGCAC	::::::.:: ::::::::::	GUGCUCUCUAUCUUCUGUCA	Translation	gene=MELO3C014895.2 CDS=374-1408	1
cme-miR156h	MELO3C019024.2.1	2	-1	1	20	298	317	UGACAGAAGAGAGGGAGCAC	:::::.:::::::.::::	CUGCUCUCUCUCUUUUGUCU	Cleavage	gene=MELO3C019024.2 CDS=180-1325	1
cme-miR156h	MELO3C004928.2.1	2	-1	1	20	189	208	UGACAGAAGAGAGGGAGCAC	: :: ::::::::::::::	UUUCUGCCUCUCUUCUGUCA	Cleavage	CDS=317-1867	1
cme-miR156j	MELO3C009639.2.1	2	-1	1	22	1110	1131	GUUGACAGAAGAGAGUGAGCAC	:::::: ::::::::::::::	GUGCUCUCUCUCUUCUGUCAAA	Cleavage	gene=MELO3C009639.2 CDS=311-1459	1
cme-miR159a	MELO3C022282.2.1	2	-1	1	21	293	313	UUUGGAUUGAAGGGAGCUCUA	:.::::::: :::.:::::::	UGGAGCUCCAUUCGAUCCAAA	Cleavage	gene=MELO3C022282.2 CDS=185-1105	1
cme-miR159a	MELO3C018179.2.1	2	-1	1	21	509	529	UUUGGAUUGAAGGGAGCUCUA	:::::::.::::::::: ::	GAGAGCUCUCUUCAAUCCCAA	Cleavage	CDS=112-1044	1
cme-miR159a	MELO3C020890.2.1	2	-1	1	21	3382	3402	UUUGGAUUGAAGGGAGCUCUA	:.::: :::.:::::::.:::	UGGAGAUCCUUUCAAUCUAAA	Cleavage	gene=MELO3C020890.2 CDS=1166-3298	1
cme-miR159a	MELO3C016121.2.1	2	-1	1	21	897	917	UUUGGAUUGAAGGGAGCUCUA	: : :::.::::::::::::.	UUGUGCUUCCUUCAAUCCAAG	Cleavage	gene=MELO3C016121.2 CDS=601-1578	1
cme-miR164a	MELO3C019401.2.1	2	-1	1	21	759	779	UGGAGAAGCAGGGCACGUGCU	::::::: ::::.:::::::	UGCACGUGACCUGUUUCUCCA	Cleavage	CDS=59-982	1
cme-miR164c	MELO3C019401.2.1	2	-1	1	21	759	779	UGGAGAAGCAGGGCACGUGCA	:::::::: ::::.:::::::	UGCACGUGACCUGUUUCUCCA	Cleavage	CDS=59-982	1
cme-miR164d	MELO3C019401.2.1	2	-1	1	21	759	779	UGGAGAAGCAGGGCACGUGCA	:::::::: ::::.:::::::	UGCACGUGACCUGUUUCUCCA	Cleavage	CDS=59-982	1
cme-miR167e	MELO3C025070.2.1	2	-1	1	21	3025	3045	UCAAGCUGCCAGCAUGAUCUA	::::::: ::::::::::::	UAGAUCAGGCUGGCAGCUUGU	Cleavage	gene=MELO3C025070.2 CDS=713-3271	1
cme-miR167e	MELO3C002771.2.1	2	-1	1	21	3385	3405	UCAAGCUGCCAGCAUGAUCUA	:::::: ::::::::::::	GAGAUCAGGCUGGCAGCUUGU	Cleavage	gene=MELO3C002771.2 CDS=947-3655	1
cme-miR167e	MELO3C007104.2.1	2	-1	1	21	3689	3709	UCAAGCUGCCAGCAUGAUCUA	:::::: ::::::::::::	GAGAUCAGGCUGGCAGCUUGU	Cleavage	gene=MELO3C007104.2 CDS=1211-2728	1
cme-miR169e	MELO3C009551.2.1	2	-1	1	21	1226	1246	UAGCCAAGGAUGACUUGCCUG	::::::::::..::::::	AUGGCAAGUCAUUUUUGGCUC	Cleavage	gene=MELO3C009551.2 CDS=108-1085	1
cme-miR169e	MELO3C014579.2.1	2	-1	1	21	2517	2537	UAGCCAAGGAUGACUUGCCUG	::.::: ::::::::::::	UCGGUAAGCCAUCCUUGGCUA	Cleavage	gene=MELO3C014579.2 CDS=533-2635	1
cme-miR169f	MELO3C009551.2.1	2	-1	1	21	1226	1246	CAGCCAAGGAUGACUUGCCGG	.::::::::::..::::::	AUGGCAAGUCAUUUUUGGCUC	Cleavage	gene=MELO3C009551.2 CDS=108-1085	1
cme-miR169g	MELO3C022346.2.1	2	-1	1	21	1214	1234	AAGCCAAGGAUGAAUUGCCGG	: ::::: ::::::::::::	CAGGCAAGUCAUCCUUGGCUA	Cleavage	gene=MELO3C022346.2 CDS=116-520	1
cme-miR169h	MELO3C009551.2.1	2	-1	1	21	1226	1246	CAGCCAAGGAUGACUUGCCGG	.::::::::::..::::::	AUGGCAAGUCAUUUUUGGCUC	Cleavage	gene=MELO3C009551.2 CDS=108-1085	1
cme-miR169k	MELO3C009551.2.1	2	-1	1	21	1227	1247	UGAGCCAAGGAUGACUUGCCU	::::::::::..:::::::	UGGCAAGUCAUUUUUGGCUCU	Cleavage	gene=MELO3C009551.2 CDS=108-1085	1
cme-miR169n	MELO3C009551.2.1	2	-1	1	21	1226	1246	UAGCCAAGGAUGACUUGCCUG	::::::::::..::::::	AUGGCAAGUCAUUUUUGGCUC	Cleavage	gene=MELO3C009551.2 CDS=108-1085	1
cme-miR169n	MELO3C014579.2.1	2	-1	1	21	2517	2537	UAGCCAAGGAUGACUUGCCUG	::.::: ::::::::::::	UCGGUAAGCCAUCCUUGGCUA	Cleavage	gene=MELO3C014579.2 CDS=533-2635	1
cme-miR172f	MELO3C007572.2.1	2	-1	1	21	2086	2106	UGAAUCUUGAUGAUGCCGCAC	::: :::::::::.:::::.	CUGCAGCAUCAUCAGGAUUCG	Cleavage	gene=MELO3C007572.2 CDS=565-1677	1
cme-miR1863	MELO3C033189.2.1	2	-1	1	24	640	663	AGCUCUGAUACCAUGUUAGAUUUG	..: :.:::.:::::::::::::	UGAUUUUAAUAUGGUAUCAGAGCA	Cleavage	gene=MELO3C033189.2 CDS=650-985	1
cme-miR1863	MELO3C030315.2.1	2	-1	1	24	93	116	AGCUCUGAUACCAUGUUAGAUUUG	:: :: :::::::::::::::	AUAAACUUACAUGGUAUCAGAGCC	Cleavage	CDS=836-1855	1
cme-miR395a	MELO3C014280.2.1	2	-1	1	21	383	403	CUGAAGUGUUUGGGGGAACUC	:::::::.::::::.:::::	GAGUUCCUCCAAACGCUUCAU	Cleavage	gene=MELO3C014280.2 CDS=50-1453	1
cme-miR395a	MELO3C006493.2.1	2	-1	1	21	682	702	CUGAAGUGUUUGGGGGAACUC	:::::::.::::::.:::::	GAGUUCCUCCAAACGCUUCAU	Cleavage	gene=MELO3C006493.2 CDS=349-1881	1
cme-miR395a	MELO3C003753.2.1	2	-1	1	21	361	381	CUGAAGUGUUUGGGGGAACUC	: ::::: :::..::::::::	GCGUUCCGCCAGGCACUUCAG	Cleavage	gene=MELO3C003753.2 CDS=147-449	1
cme-miR395b	MELO3C014280.2.1	2	-1	1	21	383	403	UUGAAGUGUUUGGGGGAACUC	:::::::.::::::.:::::	GAGUUCCUCCAAACGCUUCAU	Cleavage	gene=MELO3C014280.2 CDS=50-1453	1
cme-miR395b	MELO3C006493.2.1	2	-1	1	21	682	702	UUGAAGUGUUUGGGGGAACUC	:::::::.::::::.:::::	GAGUUCCUCCAAACGCUUCAU	Cleavage	gene=MELO3C006493.2 CDS=349-1881	1
cme-miR395b	MELO3C010614.2.1	2	-1	1	21	60	80	UUGAAGUGUUUGGGGGAACUC	:::: :::::::::::::	CUCUUCCACCAAACACUUCAA	Cleavage	CDS=86-1690	1
cme-miR395c	MELO3C014280.2.1	2	-1	1	21	383	403	UUGAAGUGUUUGGGGGAACUC	:::::::.::::::.:::::	GAGUUCCUCCAAACGCUUCAU	Cleavage	gene=MELO3C014280.2 CDS=50-1453	1
cme-miR395c	MELO3C006493.2.1	2	-1	1	21	682	702	UUGAAGUGUUUGGGGGAACUC	:::::::.::::::.:::::	GAGUUCCUCCAAACGCUUCAU	Cleavage	gene=MELO3C006493.2 CDS=349-1881	1
cme-miR395c	MELO3C010614.2.1	2	-1	1	21	60	80	UUGAAGUGUUUGGGGGAACUC	:::: :::::::::::::	CUCUUCCACCAAACACUUCAA	Cleavage	CDS=86-1690	1
cme-miR395d	MELO3C014280.2.1	2	-1	1	21	383	403	CUGAAGUGUUUGGGGGAACUC	:::::::.::::::.:::::	GAGUUCCUCCAAACGCUUCAU	Cleavage	gene=MELO3C014280.2 CDS=50-1453	1
cme-miR395d	MELO3C006493.2.1	2	-1	1	21	682	702	CUGAAGUGUUUGGGGGAACUC	:::::::.::::::.:::::	GAGUUCCUCCAAACGCUUCAU	Cleavage	gene=MELO3C006493.2 CDS=349-1881	1
cme-miR395d	MELO3C003753.2.1	2	-1	1	21	361	381	CUGAAGUGUUUGGGGGAACUC	: ::::: :::..::::::::	GCGUUCCGCCAGGCACUUCAG	Cleavage	gene=MELO3C003753.2 CDS=147-449	1
cme-miR395e	MELO3C014280.2.1	2	-1	1	21	383	403	CUGAAGUGUUUGGGGGAACUC	:::::::.::::::.:::::	GAGUUCCUCCAAACGCUUCAU	Cleavage	gene=MELO3C014280.2 CDS=50-1453	1
cme-miR395e	MELO3C006493.2.1	2	-1	1	21	682	702	CUGAAGUGUUUGGGGGAACUC	:::::::.::::::.:::::	GAGUUCCUCCAAACGCUUCAU	Cleavage	gene=MELO3C006493.2 CDS=349-1881	1
cme-miR395e	MELO3C003753.2.1	2	-1	1	21	361	381	CUGAAGUGUUUGGGGGAACUC	: ::::: :::..::::::::	GCGUUCCGCCAGGCACUUCAG	Cleavage	gene=MELO3C003753.2 CDS=147-449	1
cme-miR395f	MELO3C014280.2.1	2	-1	1	21	383	403	CUGAAGUGUUUGGGGGAACUC	:::::::.::::::.:::::	GAGUUCCUCCAAACGCUUCAU	Cleavage	gene=MELO3C014280.2 CDS=50-1453	1
cme-miR395f	MELO3C006493.2.1	2	-1	1	21	682	702	CUGAAGUGUUUGGGGGAACUC	:::::::.::::::.:::::	GAGUUCCUCCAAACGCUUCAU	Cleavage	gene=MELO3C006493.2 CDS=349-1881	1
cme-miR395f	MELO3C003753.2.1	2	-1	1	21	361	381	CUGAAGUGUUUGGGGGAACUC	: ::::: :::..::::::::	GCGUUCCGCCAGGCACUUCAG	Cleavage	gene=MELO3C003753.2 CDS=147-449	1
cme-miR396e	MELO3C012467.2.1	2	-1	1	21	1559	1579	UUCCACGGCUUUCUUGAACUG	::: :::.::::.::::::	UUGUUGAAGGAAGCUGUGGAA	Cleavage	gene=MELO3C012467.2 CDS=230-4336	1
cme-miR396e	MELO3C015780.2.1	2	-1	1	21	2298	2318	UUCCACGGCUUUCUUGAACUG	.: : :::::::::::::::	GGGGUGAAGAAAGCCGUGGAA	Cleavage	gene=MELO3C015780.2 CDS=360-3401	1
cme-miR397	MELO3C020569.2.1	2	-1	1	21	441	461	UCAUUGAGUGCAGCGUUGAUG	::::::.:::::::: :::::	CAUCAAUGCUGCACUGAAUGA	Cleavage	gene=MELO3C020569.2 CDS=1-1446	1
cme-miR397	MELO3C003213.2.1	2	-1	1	21	567	587	UCAUUGAGUGCAGCGUUGAUG	:::::::.:::::::::: :	AAUCAACGUUGCACUCAAUAA	Cleavage	gene=MELO3C003213.2 CDS=1-1617	1
cme-miR399g	MELO3C011605.2.1	2	-1	1	22	985	1006	AGGGCUUCUCUCCAUUGGCAGG	.: :: ::::::::::.::.::	UCGGCAAAUGGAGAGAGGCUCU	Cleavage	gene=MELO3C011605.2 CDS=120-3650	1
cme-miR408	MELO3C027302.2.1	2	-1	1	21	187	207	AUGCACUGCCUCUUCCCUGGC	:. :::::::::::::::::	GUGAGGGAAGAGGCAGUGCAA	Cleavage	gene=MELO3C027302.2 CDS=183-560	1
cme-miR408	MELO3C008424.2.1	2	-1	1	21	104	124	AUGCACUGCCUCUUCCCUGGC	:. :::::::::::::::::	GUGAGGGAAGAGGCAGUGCAA	Cleavage	gene=MELO3C008424.2 CDS=166-486	1
cme-miR477b	MELO3C006229.2.1	2	-1	1	20	700	719	CUCUCCCUCAAAGGCUUCUG	::::::. :::::::::::	AAGAAGCUGUUGAGGGAGAG	Cleavage	gene=MELO3C006229.2 CDS=91-1947	1
cme-miR530b	MELO3C019592.2.1	2	-1	1	20	1094	1113	UGCAUUUGCACCUACACCUU	::::: :::::::..::::	CAGGUGCAGGUGCAGGUGCA	Cleavage	gene=MELO3C019592.2 CDS=565-1950	1
cme-miR7130	MELO3C010880.2.1	2	-1	1	24	7	30	GUUUGGAAUGUGCGAGAUGUGUGC	:. . :::.::::::: :::::::	GUUUCCAUUUCGCACAGUCCAAAC	Cleavage	gene=MELO3C010880.2 CDS=62-754	1
cme-miR828	MELO3C008513.2.1	2	-1	1	22	1051	1072	UCUUGCUCAAAUGAGUAUUCCA	:.:: :::::::::.::::	GACAGUAAUCAUUUGAGUAAGA	Cleavage	gene=MELO3C008513.2 CDS=460-2469	1
cme-miR845	MELO3C002884.2.1	2	-1	1	22	21	41	UCGCUCUGAUACCAAUAUGAUG	:: :: ::::::::::::::::	CACCA-AUUGGUAUCAGAGCGA	Cleavage	gene=MELO3C002884.2 CDS=79-447	1
cme-miR854	MELO3C025083.2.1	2	-1	1	21	206	226	GAUGAGGAUAGUGAGGAGGAG	.:::::.:::.::::.::::.	UUCCUCUUCAUUAUCUUCAUU	Cleavage	gene=MELO3C025083.2 CDS=306-2207	1
cme-miR854	MELO3C012172.2.1	2	-1	1	21	132	152	GAUGAGGAUAGUGAGGAGGAG	: :.::.::::::::.:.:::	CACUUCUUCACUAUCUUUAUC	Cleavage	gene=MELO3C012172.2 CDS=1-927	1
cme-miR858	MELO3C006728.2.1	2	-1	1	21	439	459	UCUCGUUGUCUGUUCGACCUU	::: :::::.::.:::::::	CAGGACGAACGGAUAACGAGA	Cleavage	gene=MELO3C006728.2 CDS=117-1049	1
cme-miR858	MELO3C017925.2.1	2	-1	1	21	521	541	UCUCGUUGUCUGUUCGACCUU	::: :::::::::::::::	CAGGCAGAACAGACAACGAGA	Cleavage	gene=MELO3C017925.2 CDS=232-1200	1
cme-miR858	MELO3C031809.2.1	2	-1	1	21	416	436	UCUCGUUGUCUGUUCGACCUU	.:: :::::::::::::::	CGGGAAGAACAGACAACGAGA	Cleavage	CDS=85-732	1
cme-miR858	MELO3C005707.2.1	2	-1	1	21	290	310	UCUCGUUGUCUGUUCGACCUU	.:: :::::::::::::::	CGGGAAGAACAGACAACGAGA	Cleavage	gene=MELO3C005707.2 CDS=1-966	1
cme-miR156a	MELO3C020422.2.1	2.5	-1	1	20	4476	4495	UGACAGAAGAGAGUGAGCAC	:::.:..:::::::.::::.	GUGUUUGCUCUCUUUUGUCG	Cleavage	gene=MELO3C020422.2 CDS=1-8052	1
cme-miR156a	MELO3C014895.2.1	2.5	-1	1	20	1149	1168	UGACAGAAGAGAGUGAGCAC	:::::: :: ::::::::::	GUGCUCUCUAUCUUCUGUCA	Translation	gene=MELO3C014895.2 CDS=374-1408	1
cme-miR156a	MELO3C019024.2.1	2.5	-1	1	20	298	317	UGACAGAAGAGAGUGAGCAC	::::: :::::::.::::	CUGCUCUCUCUCUUUUGUCU	Cleavage	gene=MELO3C019024.2 CDS=180-1325	1
cme-miR156a	MELO3C009239.2.1	2.5	-1	1	20	2093	2112	UGACAGAAGAGAGUGAGCAC	::: :: ::::::::::::	AUGCGCAGUCUCUUCUGUCA	Cleavage	gene=MELO3C009239.2 CDS=1-2124	1
cme-miR156a	MELO3C016724.2.1	2.5	-1	1	20	1576	1595	UGACAGAAGAGAGUGAGCAC	: .:::::::.::::::.:	UUAUUCACUCUUUUCUGUUA	Cleavage	gene=MELO3C016724.2 CDS=123-1856	1
cme-miR156b	MELO3C005966.2.1	2.5	-1	1	21	833	853	UUGACAGAAGAUAGAGAGCAC	::::::::: ::::::::::	GUGCUCUCUCUCUUCUGUCAU	Cleavage	gene=MELO3C005966.2 CDS=1-1233	2
cme-miR156b	MELO3C002370.2.1	2.5	-1	1	21	809	829	UUGACAGAAGAUAGAGAGCAC	::::::::: ::::::::::	GUGCUCUCUCUCUUCUGUCAU	Cleavage	gene=MELO3C002370.2 CDS=157-1125	2
cme-miR156b	MELO3C026196.2.1	2.5	-1	1	21	1285	1305	UUGACAGAAGAUAGAGAGCAC	::::::::: ::::::::::	GUGCUCUCUCUCUUCUGUCAU	Cleavage	gene=MELO3C026196.2 CDS=408-1547	1
cme-miR156b	MELO3C017245.2.1	2.5	-1	1	21	1424	1444	UUGACAGAAGAUAGAGAGCAC	::::::::: ::::::::::	GUGCUCUCUCUCUUCUGUCAU	Cleavage	gene=MELO3C017245.2 CDS=205-1854	1
cme-miR156b	MELO3C002048.2.1	2.5	-1	1	21	1960	1980	UUGACAGAAGAUAGAGAGCAC	::::::::: ::::::::::	GUGCUCUCUCUCUUCUGUCAU	Cleavage	gene=MELO3C002048.2 CDS=717-2360	1
cme-miR156b	MELO3C025597.2.1	2.5	-1	1	21	1042	1062	UUGACAGAAGAUAGAGAGCAC	:::::::: ::::::::::	UUGCUCUCUCUCUUCUGUCAC	Cleavage	gene=MELO3C025597.2 CDS=421-1020	1
cme-miR156b	MELO3C009391.2.1	2.5	-1	1	21	487	507	UUGACAGAAGAUAGAGAGCAC	::::.::::::::::::. :	CUGCUUUCUAUCUUCUGUUUA	Cleavage	gene=MELO3C009391.2 CDS=39-1622	1
cme-miR156b	MELO3C013813.2.1	2.5	-1	1	21	75	95	UUGACAGAAGAUAGAGAGCAC	:::.:: :::::::::::::	GUGUUCCAUAUCUUCUGUCAA	Cleavage	gene=MELO3C013813.2 CDS=607-1041	1
cme-miR156b	MELO3C003968.2.1	2.5	-1	1	21	1010	1030	UUGACAGAAGAUAGAGAGCAC	: .:.::::::::.::::::	AUCUUUUCUAUCUUUUGUCAA	Cleavage	gene=MELO3C003968.2 CDS=75-752	1
cme-miR156b	MELO3C013006.2.1	2.5	-1	1	21	945	965	UUGACAGAAGAUAGAGAGCAC	: :::::::.::::.:::: :	GAGCUCUCUGUCUUUUGUCCA	Cleavage	gene=MELO3C013006.2 CDS=463-1035	1
cme-miR156c	MELO3C020422.2.1	2.5	-1	1	20	4476	4495	UGACAGAAGAGAGUGAGCAC	:::.:..:::::::.::::.	GUGUUUGCUCUCUUUUGUCG	Cleavage	gene=MELO3C020422.2 CDS=1-8052	1
cme-miR156c	MELO3C014895.2.1	2.5	-1	1	20	1149	1168	UGACAGAAGAGAGUGAGCAC	:::::: :: ::::::::::	GUGCUCUCUAUCUUCUGUCA	Translation	gene=MELO3C014895.2 CDS=374-1408	1
cme-miR156c	MELO3C019024.2.1	2.5	-1	1	20	298	317	UGACAGAAGAGAGUGAGCAC	::::: :::::::.::::	CUGCUCUCUCUCUUUUGUCU	Cleavage	gene=MELO3C019024.2 CDS=180-1325	1
cme-miR156c	MELO3C009239.2.1	2.5	-1	1	20	2093	2112	UGACAGAAGAGAGUGAGCAC	::: :: ::::::::::::	AUGCGCAGUCUCUUCUGUCA	Cleavage	gene=MELO3C009239.2 CDS=1-2124	1
cme-miR156c	MELO3C016724.2.1	2.5	-1	1	20	1576	1595	UGACAGAAGAGAGUGAGCAC	: .:::::::.::::::.:	UUAUUCACUCUUUUCUGUUA	Cleavage	gene=MELO3C016724.2 CDS=123-1856	1
cme-miR156d	MELO3C020422.2.1	2.5	-1	1	20	4476	4495	UGACAGAAGAGAGUGAGCAC	:::.:..:::::::.::::.	GUGUUUGCUCUCUUUUGUCG	Cleavage	gene=MELO3C020422.2 CDS=1-8052	1
cme-miR156d	MELO3C014895.2.1	2.5	-1	1	20	1149	1168	UGACAGAAGAGAGUGAGCAC	:::::: :: ::::::::::	GUGCUCUCUAUCUUCUGUCA	Translation	gene=MELO3C014895.2 CDS=374-1408	1
cme-miR156d	MELO3C019024.2.1	2.5	-1	1	20	298	317	UGACAGAAGAGAGUGAGCAC	::::: :::::::.::::	CUGCUCUCUCUCUUUUGUCU	Cleavage	gene=MELO3C019024.2 CDS=180-1325	1
cme-miR156d	MELO3C009239.2.1	2.5	-1	1	20	2093	2112	UGACAGAAGAGAGUGAGCAC	::: :: ::::::::::::	AUGCGCAGUCUCUUCUGUCA	Cleavage	gene=MELO3C009239.2 CDS=1-2124	1
cme-miR156d	MELO3C016724.2.1	2.5	-1	1	20	1576	1595	UGACAGAAGAGAGUGAGCAC	: .:::::::.::::::.:	UUAUUCACUCUUUUCUGUUA	Cleavage	gene=MELO3C016724.2 CDS=123-1856	1
cme-miR156e	MELO3C016149.2.1	2.5	-1	1	21	379	399	UUGACAGAAGAUAGAGGGCAC	:::.::::.::::::::.:	UUGCUCUCUGUCUUCUGUUAU	Cleavage	gene=MELO3C016149.2 CDS=1-1785	1
cme-miR156e	MELO3C005752.2.1	2.5	-1	1	21	609	629	UUGACAGAAGAUAGAGGGCAC	: ::.::.:.::::::::.:.	GAGCUCUUUGUCUUCUGUUAG	Cleavage	gene=MELO3C005752.2 CDS=331-921	1
cme-miR156e	MELO3C012906.2.1	2.5	-1	1	21	903	923	UUGACAGAAGAUAGAGGGCAC	::: .:::::::::::::	CAACCCAUUAUCUUCUGUCAA	Cleavage	CDS=55-2010	1
cme-miR156f	MELO3C005752.2.1	2.5	-1	1	20	609	628	UGACAGAAGAUAGAGAGCAC	: :::::.:.::::::::.:	GAGCUCUUUGUCUUCUGUUA	Cleavage	gene=MELO3C005752.2 CDS=331-921	1
cme-miR156f	MELO3C003968.2.1	2.5	-1	1	20	1010	1029	UGACAGAAGAUAGAGAGCAC	: .:.::::::::.:::::	AUCUUUUCUAUCUUUUGUCA	Cleavage	gene=MELO3C003968.2 CDS=75-752	1
cme-miR156g	MELO3C007233.2.1	2.5	-1	1	20	1328	1347	UGACAGAAGAGAGGGAGCAC	:::.:::::.::::::::.	GUGUUCCCUUUCUUCUGUUC	Cleavage	gene=MELO3C007233.2 CDS=621-1601	1
cme-miR156g	MELO3C021481.2.1	2.5	-1	1	20	240	259	UGACAGAAGAGAGGGAGCAC	:::::..:.:::::::::	AUGCUCUUUUUCUUCUGUCU	Cleavage	gene=MELO3C021481.2 CDS=1-297	1
cme-miR156g	MELO3C014678.2.1	2.5	-1	1	20	530	549	UGACAGAAGAGAGGGAGCAC	::.::::::::::::::	GGUCUUCCUCUCUUCUGUCA	Cleavage	gene=MELO3C014678.2 CDS=197-1240	1
cme-miR156g	MELO3C010165.2.1	2.5	-1	1	20	2245	2264	UGACAGAAGAGAGGGAGCAC	: :::.:::.:.::::::::	GAGCUUCCUUUUUUCUGUCA	Cleavage	gene=MELO3C010165.2 CDS=1-2190	1
cme-miR156g	MELO3C016149.2.1	2.5	-1	1	20	379	398	UGACAGAAGAGAGGGAGCAC	:::::.:: ::::::::.:	UUGCUCUCUGUCUUCUGUUA	Translation	gene=MELO3C016149.2 CDS=1-1785	2
cme-miR156g	MELO3C018969.2.1	2.5	-1	1	20	37	56	UGACAGAAGAGAGGGAGCAC	: ::::::.:::::::::	UUCCUCCCUUUCUUCUGUCC	Cleavage	CDS=120-3110	1
cme-miR156g	MELO3C002000.2.1	2.5	-1	1	20	2022	2041	UGACAGAAGAGAGGGAGCAC	:::: :::::::::: :::	AUGCUGCCUCUCUUCUAUCA	Cleavage	gene=MELO3C002000.2 CDS=1-660	1
cme-miR156h	MELO3C007233.2.1	2.5	-1	1	20	1328	1347	UGACAGAAGAGAGGGAGCAC	:::.:::::.::::::::.	GUGUUCCCUUUCUUCUGUUC	Cleavage	gene=MELO3C007233.2 CDS=621-1601	1
cme-miR156h	MELO3C021481.2.1	2.5	-1	1	20	240	259	UGACAGAAGAGAGGGAGCAC	:::::..:.:::::::::	AUGCUCUUUUUCUUCUGUCU	Cleavage	gene=MELO3C021481.2 CDS=1-297	1
cme-miR156h	MELO3C014678.2.1	2.5	-1	1	20	530	549	UGACAGAAGAGAGGGAGCAC	::.::::::::::::::	GGUCUUCCUCUCUUCUGUCA	Cleavage	gene=MELO3C014678.2 CDS=197-1240	1
[truncated: 14,323 more rows]
